# Supplementary material for: LinkPred: a high performance library for link prediction in complex networks
Source: PeerJ Comput Sci. 2021 May 21;7:e521. doi: 10.7717/peerj-cs.521 (PMC8157017; doi:10.7717/peerj-cs.521)
Supplement: Supplemental Information 1 [file peerj-cs-07-521-s001.zip]

Archive with 955 entries (743 files):
- LinkPred/
- LinkPred/UserGuide.pdf
- LinkPred/README.md
- LinkPred/LinkPredConfig.hpp.in
- LinkPred/License.txt
- LinkPred/CMakeLists.txt
- LinkPred/bindings/
- LinkPred/bindings/generate-bindings.sh
- LinkPred/bindings/CMakeLists.txt
- LinkPred/bindings/interface/
- LinkPred/bindings/interface/LinkPred.i
- LinkPred/bindings/interface/predictor.i
- LinkPred/bindings/interface/edgescore.i
- LinkPred/bindings/interface/perfres.i
- LinkPred/bindings/interface/evaluator.i
- LinkPred/bindings/Java/
- LinkPred/bindings/Java/SWIGTYPE_p_LinkPred__Essential__EdgeScore.java
- LinkPred/bindings/Java/SWIGTYPE_p_std__vectorT_LinkPred__Simp__PerfRes_t.java
- LinkPred/bindings/Java/LinkPredJavaConfig.hpp.in
- LinkPred/bindings/Java/PerfResVec.java
- LinkPred/bindings/Java/LinkPredJavaJNI.java
- LinkPred/bindings/Java/LinkPredJava.cpp
- LinkPred/bindings/Java/EdgeScoreVec.java
- LinkPred/bindings/Java/SWIGTYPE_p_LinkPred__Essential__PerfRes.java
- LinkPred/bindings/Java/CMakeLists.txt
- LinkPred/bindings/Java/SWIGTYPE_p_std__vectorT_LinkPred__Simp__EdgeScore_t.java
- LinkPred/bindings/Java/SWIGTYPE_p_std__vectorT_LinkPred__Simp__EdgeScoreByID_t.java
- LinkPred/bindings/Java/LinkPredJava.i
- LinkPred/bindings/Java/LinkPredJava.jar
- LinkPred/bindings/Java/Predictor.java
- LinkPred/bindings/Java/LinkPredJava.java
- LinkPred/bindings/Java/Evaluator.java
- LinkPred/bindings/Java/PerfRes.java
- LinkPred/bindings/Java/EdgeScoreByIDVec.java
- LinkPred/bindings/Java/EdgeScoreByID.java
- LinkPred/bindings/Java/EdgeScore.java
- LinkPred/bindings/Python/
- LinkPred/bindings/Python/LinkPredPythonConfig.hpp.in
- LinkPred/bindings/Python/LinkPredPython.cpp
- LinkPred/bindings/Python/LinkPredPython.py
- LinkPred/bindings/Python/LinkPredPython.i
- LinkPred/bindings/Python/CMakeLists.txt
- LinkPred/data/
- LinkPred/data/README
- LinkPred/data/net-rem.edges
- LinkPred/data/Infectious.edges
- LinkPred/data/net-obs.edges
- LinkPred/data/Zakarays_Karate_Club.edges
- LinkPred/data/net-seq1.edges
- LinkPred/data/net-seq2.edges
- LinkPred/data/net-add.edges
- LinkPred/doc/
- LinkPred/doc/Doxyfile
- LinkPred/doc/RefMan.pdf
- LinkPred/doc/CMakeLists.txt
- LinkPred/doc/Doxyfile.in
- LinkPred/src/
- LinkPred/src/perf/
- LinkPred/src/perf/perfevaluator.cpp
- LinkPred/src/perf/networkmanipulator.cpp
- LinkPred/src/utils/
- LinkPred/src/utils/log.cpp
- LinkPred/src/utils/utils.cpp
- LinkPred/src/numerical/
- LinkPred/src/numerical/linear/
- LinkPred/src/numerical/linear/gfmatrix.cpp
- LinkPred/src/numerical/linear/vec.cpp
- LinkPred/src/numerical/mf/
- LinkPred/src/numerical/plfit/
- LinkPred/src/numerical/plfit/platform.cpp
- LinkPred/src/numerical/plfit/options.cpp
- LinkPred/src/numerical/plfit/kolmogorov.cpp
- LinkPred/src/numerical/plfit/error.cpp
- LinkPred/src/numerical/plfit/mt.cpp
- LinkPred/src/numerical/plfit/stats.cpp
- LinkPred/src/numerical/plfit/gss.cpp
- LinkPred/src/numerical/plfit/zeta.cpp
- LinkPred/src/numerical/plfit/rbinom.cpp
- LinkPred/src/numerical/plfit/sampling.cpp
- LinkPred/src/numerical/plfit/lbfgs.cpp
- LinkPred/src/numerical/plfit/plfit.cpp
- LinkPred/src/numerical/cg/
- LinkPred/src/numerical/cg/cgdescent.cpp
- LinkPred/src/numerical/mds/
- LinkPred/src/numerical/mds/mds.cpp
- LinkPred/src/numerical/mds/logmdscg.cpp
- LinkPred/src/simp/
- LinkPred/src/simp/evaluator.cpp
- LinkPred/src/simp/predictor.cpp
- LinkPred/src/predictors/
- LinkPred/src/predictors/directed/
- LinkPred/src/predictors/directed/dpstpredictor.cpp
- LinkPred/src/predictors/directed/dpatpredictor.cpp
- LinkPred/src/predictors/directed/dlcppredictor.cpp
- LinkPred/src/predictors/directed/dadapredictor.cpp
- LinkPred/src/predictors/directed/dcnepredictor.cpp
- LinkPred/src/predictors/directed/dsoipredictor.cpp
- LinkPred/src/predictors/directed/dhpipredictor.cpp
- LinkPred/src/predictors/directed/dlhnpredictor.cpp
- LinkPred/src/predictors/directed/dhdipredictor.cpp
- LinkPred/src/predictors/directed/dsaipredictor.cpp
- LinkPred/src/predictors/directed/djidpredictor.cpp
- LinkPred/src/predictors/undirected/
- LinkPred/src/predictors/undirected/urndpredictor.cpp
- LinkPred/src/predictors/undirected/upatpredictor.cpp
- LinkPred/src/predictors/undirected/ulcppredictor.cpp
- LinkPred/src/predictors/undirected/upstpredictor.cpp
- LinkPred/src/predictors/undirected/uesmpredictor.cpp
- LinkPred/src/predictors/undirected/usumpredictor.cpp
- LinkPred/src/predictors/undirected/ucstpredictor.cpp
- LinkPred/src/predictors/undirected/ueclpredictor.cpp
- LinkPred/src/predictors/undirected/usbmpredictor.cpp
- LinkPred/src/predictors/undirected/uadapredictor.cpp
- LinkPred/src/predictors/undirected/unedpredictor.cpp
- LinkPred/src/predictors/undirected/usoipredictor.cpp
- LinkPred/src/predictors/undirected/ulhnpredictor.cpp
- LinkPred/src/predictors/undirected/uhpipredictor.cpp
- LinkPred/src/predictors/undirected/ucnepredictor.cpp
- LinkPred/src/predictors/undirected/uhdipredictor.cpp
- LinkPred/src/predictors/undirected/usaipredictor.cpp
- LinkPred/src/predictors/undirected/ujidpredictor.cpp
- LinkPred/src/predictors/undirected/uralpredictor.cpp
- LinkPred/src/predictors/undirected/ukabpredictor.cpp
- LinkPred/src/predictors/undirected/ushppredictor.cpp
- LinkPred/src/predictors/undirected/ucrapredictor.cpp
- LinkPred/src/predictors/undirected/uhrgpredictor.cpp
- LinkPred/src/predictors/undirected/uhyppredictor.cpp
- LinkPred/src/predictors/undirected/ufbmpredictor.cpp
- LinkPred/src/predictors/undirected/usbmpredictor/
- LinkPred/src/predictors/undirected/usbmpredictor/matrix.cpp
- LinkPred/src/predictors/undirected/usbmpredictor/datastruct.cpp
- LinkPred/src/predictors/undirected/usbmpredictor/models.cpp
- LinkPred/src/predictors/undirected/usbmpredictor/graph_simp.cpp
- LinkPred/src/predictors/undirected/usbmpredictor/conflict.cpp
- LinkPred/src/predictors/undirected/usbmpredictor/graph_pr.cpp
- LinkPred/src/predictors/undirected/usbmpredictor/tools.cpp
- LinkPred/src/predictors/undirected/usbmpredictor/recommend.cpp
- LinkPred/src/predictors/undirected/usbmpredictor/missing.cpp
- LinkPred/src/predictors/undirected/usbmpredictor/layout.cpp
- LinkPred/src/predictors/undirected/usbmpredictor/graph.cpp
- LinkPred/src/predictors/undirected/usbmpredictor/bipartite.cpp
- LinkPred/src/predictors/undirected/usbmpredictor/modules.cpp
- LinkPred/src/predictors/undirected/uhrgpredictor/
- LinkPred/src/predictors/undirected/uhrgpredictor/hrgds.cpp
- LinkPred/src/predictors/undirected/uhrgpredictor/rbtree.cpp
- LinkPred/src/predictors/undirected/uhrgpredictor/dendro_pr.cpp
- LinkPred/src/core/
- LinkPred/src/core/dnetwork/
- LinkPred/src/core/dnetwork/dnetwork.cpp
- LinkPred/src/core/unetwork/
- LinkPred/src/core/unetwork/unetwork.cpp
- LinkPred/src/graphalg/
- LinkPred/src/graphalg/shortestpaths/
- LinkPred/src/graphalg/shortestpaths/dijkstra.cpp
- LinkPred/src/graphalg/shortestpaths/netdistcalculator.cpp
- LinkPred/src/graphalg/encoders/
- LinkPred/src/graphalg/encoders/lem/
- LinkPred/src/graphalg/encoders/lem/lem.cpp
- LinkPred/src/graphalg/encoders/matfact/
- LinkPred/src/graphalg/encoders/matfact/matfact.cpp
- LinkPred/src/graphalg/encoders/matfact/matfactcg.cpp
- LinkPred/src/graphalg/encoders/lle/
- LinkPred/src/graphalg/encoders/lle/lle.cpp
- LinkPred/src/graphalg/encoders/largevis/
- LinkPred/src/graphalg/encoders/largevis/largevis.cpp
- LinkPred/src/graphalg/encoders/largevis/License.txt
- LinkPred/src/graphalg/encoders/node2vec/
- LinkPred/src/graphalg/encoders/node2vec/License.txt
- LinkPred/src/graphalg/encoders/node2vec/node2vec.cpp
- LinkPred/src/graphalg/encoders/hmsm/
- LinkPred/src/graphalg/encoders/hmsm/hmsm.cpp
- LinkPred/src/graphalg/encoders/deepwalk/
- LinkPred/src/graphalg/encoders/deepwalk/License.txt
- LinkPred/src/graphalg/encoders/deepwalk/deepwalk.cpp
- LinkPred/src/graphalg/encoders/line/
- LinkPred/src/graphalg/encoders/line/License.txt
- LinkPred/src/graphalg/encoders/line/line.cpp
- LinkPred/src/graphalg/traversal/
- LinkPred/src/graphalg/traversal/graphtraversal.cpp
- LinkPred/src/ml/
- LinkPred/src/ml/simmeasures/
- LinkPred/src/ml/simmeasures/l1sim.cpp
- LinkPred/src/ml/simmeasures/l2sim.cpp
- LinkPred/src/ml/simmeasures/dotprod.cpp
- LinkPred/src/ml/simmeasures/lpsim.cpp
- LinkPred/src/ml/simmeasures/cosinesim.cpp
- LinkPred/src/ml/simmeasures/pearson.cpp
- LinkPred/src/ml/classifiers/
- LinkPred/src/ml/classifiers/linearsvm/
- LinkPred/src/ml/classifiers/linearsvm/linearsvm.cpp
- LinkPred/src/ml/classifiers/rndclassifier/
- LinkPred/src/ml/classifiers/rndclassifier/rndclassifier.cpp
- LinkPred/src/ml/classifiers/ffn/
- LinkPred/src/ml/classifiers/ffn/ffn.cpp
- LinkPred/src/ml/classifiers/logistic/
- LinkPred/src/ml/classifiers/logistic/logregcg.cpp
- LinkPred/src/ml/classifiers/logistic/logisticregresser.cpp
- LinkPred/src/ml/classifiers/naivebayes/
- LinkPred/src/ml/classifiers/naivebayes/naivebayes.cpp
- LinkPred/examples/
- LinkPred/examples/CMakeLists.txt
- LinkPred/examples/dnetwork/
- LinkPred/examples/dnetwork/core/
- LinkPred/examples/dnetwork/core/maps/
- LinkPred/examples/dnetwork/core/maps/map.cpp
- LinkPred/examples/dnetwork/core/network/
- LinkPred/examples/dnetwork/core/network/nodedegiterator.cpp
- LinkPred/examples/dnetwork/core/network/dedgeiterator.cpp
- LinkPred/examples/dnetwork/graphalg/
- LinkPred/examples/dnetwork/graphalg/shortest-paths/
- LinkPred/examples/dnetwork/graphalg/shortest-paths/createlengthmap.cpp
- LinkPred/examples/dnetwork/graphalg/shortest-paths/netldistcalculator.cpp
- LinkPred/examples/dnetwork/graphalg/shortest-paths/dijkstral.cpp
- LinkPred/examples/dnetwork/graphalg/shortest-paths/shortestpath.cpp
- LinkPred/examples/dnetwork/graphalg/traversal/
- LinkPred/examples/dnetwork/graphalg/traversal/traversal.cpp
- LinkPred/examples/dnetwork/graphalg/traversal/extract.cpp
- LinkPred/examples/dnetwork/predictors/
- LinkPred/examples/dnetwork/predictors/dcne.cpp
- LinkPred/examples/dnetwork/perf/
- LinkPred/examples/dnetwork/perf/perfevaluator/
- LinkPred/examples/dnetwork/perf/perfevaluator/perfevalnotiming1.cpp
- LinkPred/examples/dnetwork/perf/networkmanip/
- LinkPred/examples/dnetwork/perf/networkmanip/netmanip1.cpp
- LinkPred/examples/unetwork/
- LinkPred/examples/unetwork/distributed/
- LinkPred/examples/unetwork/distributed/kab.cpp
- LinkPred/examples/unetwork/distributed/cne.cpp
- LinkPred/examples/unetwork/distributed/cnetopnoprint.cpp
- LinkPred/examples/unetwork/distributed/rocstrm.cpp
- LinkPred/examples/unetwork/distributed/sumtop.cpp
- LinkPred/examples/unetwork/distributed/adatop.cpp
- LinkPred/examples/unetwork/distributed/hpitop.cpp
- LinkPred/examples/unetwork/distributed/cratop.cpp
- LinkPred/examples/unetwork/distributed/jidtop.cpp
- LinkPred/examples/unetwork/distributed/raltop.cpp
- LinkPred/examples/unetwork/distributed/lhntop.cpp
- LinkPred/examples/unetwork/distributed/shptop.cpp
- LinkPred/examples/unetwork/distributed/pattop.cpp
- LinkPred/examples/unetwork/distributed/saitop.cpp
- LinkPred/examples/unetwork/distributed/csttop.cpp
- LinkPred/examples/unetwork/distributed/cnetop.cpp
- LinkPred/examples/unetwork/distributed/soitop.cpp
- LinkPred/examples/unetwork/distributed/kabtop.cpp
- LinkPred/examples/unetwork/distributed/hditop.cpp
- LinkPred/examples/unetwork/parallel/
- LinkPred/examples/unetwork/parallel/cra.cpp
- LinkPred/examples/unetwork/parallel/shp.cpp
- LinkPred/examples/unetwork/parallel/cne.cpp
- LinkPred/examples/unetwork/parallel/perfeval.cpp
- LinkPred/examples/unetwork/perf/
- LinkPred/examples/unetwork/perf/perfmeasures/
- LinkPred/examples/unetwork/perf/perfmeasures/tpr.cpp
- LinkPred/examples/unetwork/perf/perfmeasures/pr.cpp
- LinkPred/examples/unetwork/perf/perfmeasures/roc.cpp
- LinkPred/examples/unetwork/perf/perfmeasures/rocstrm2.cpp
- LinkPred/examples/unetwork/perf/perfmeasures/nroc.cpp
- LinkPred/examples/unetwork/perf/perfmeasures/rocstrm.cpp
- LinkPred/examples/unetwork/perf/perfevaluator/
- LinkPred/examples/unetwork/perf/perfevaluator/perfevalexp.cpp
- LinkPred/examples/unetwork/perf/perfevaluator/perfevalexp2.cpp
- LinkPred/examples/unetwork/perf/perfevaluator/perfevalfromfile.cpp
- LinkPred/examples/unetwork/perf/perfevaluator/perfevalnotiming1.cpp
- LinkPred/examples/unetwork/perf/perfevaluator/predresults2.cpp
- LinkPred/examples/unetwork/perf/perfevaluator/predresults1.cpp
- LinkPred/examples/unetwork/perf/perfevaluator/perfevaltiming.cpp
- LinkPred/examples/unetwork/perf/perfevaluator/perfevalexp5.cpp
- LinkPred/examples/unetwork/perf/perfevaluator/perfevalexp4.cpp
- LinkPred/examples/unetwork/perf/perfevaluator/perfevalnotiming2.cpp
- LinkPred/examples/unetwork/perf/perfevaluator/perfevalexp3.cpp
- LinkPred/examples/unetwork/perf/networkmanip/
- LinkPred/examples/unetwork/perf/networkmanip/netmanipLoad4.cpp
- LinkPred/examples/unetwork/perf/networkmanip/netmanipLoad3.cpp
- LinkPred/examples/unetwork/perf/networkmanip/netmanipLoad1.cpp
- LinkPred/examples/unetwork/perf/networkmanip/netmanipLoad2.cpp
- LinkPred/examples/unetwork/perf/networkmanip/netmanip1.cpp
- LinkPred/examples/unetwork/perf/networkmanip/netmanipSeqInter1.cpp
- LinkPred/examples/unetwork/perf/networkmanip/netmanipSeq1.cpp
- LinkPred/examples/unetwork/perf/networkmanip/netmanipSeqInter2.cpp
- LinkPred/examples/unetwork/perf/networkmanip/netmanipSeq2.cpp
- LinkPred/examples/unetwork/perf/networkmanip/netmanip5.cpp
- LinkPred/examples/unetwork/perf/networkmanip/netmanip4.cpp
- LinkPred/examples/unetwork/perf/networkmanip/netmanip3.cpp
- LinkPred/examples/unetwork/perf/networkmanip/netmanip6.cpp
- LinkPred/examples/unetwork/graphalg/
- LinkPred/examples/unetwork/graphalg/shortest-paths/
- LinkPred/examples/unetwork/graphalg/shortest-paths/createlengthmap.cpp
- LinkPred/examples/unetwork/graphalg/shortest-paths/netdistcalculator.cpp
- LinkPred/examples/unetwork/graphalg/shortest-paths/simcalculator.cpp
- LinkPred/examples/unetwork/graphalg/shortest-paths/netldistcalculator.cpp
- LinkPred/examples/unetwork/graphalg/shortest-paths/aspdistcalculator.cpp
- LinkPred/examples/unetwork/graphalg/shortest-paths/nnzsiml.cpp
- LinkPred/examples/unetwork/graphalg/shortest-paths/netlsimcalculator.cpp
- LinkPred/examples/unetwork/graphalg/shortest-paths/shortestpath.cpp
- LinkPred/examples/unetwork/graphalg/shortest-paths/dijkstral.cpp
- LinkPred/examples/unetwork/graphalg/shortest-paths/netsimcalculator.cpp
- LinkPred/examples/unetwork/graphalg/encoders/
- LinkPred/examples/unetwork/graphalg/encoders/lem.cpp
- LinkPred/examples/unetwork/graphalg/encoders/lle.cpp
- LinkPred/examples/unetwork/graphalg/encoders/node2vec.cpp
[truncated: 655 more entries]
