# Supplementary material for: LinkPred: a high performance library for link prediction in complex networks
Source: PeerJ Comput Sci. 2021 May 21;7:e521. doi: 10.7717/peerj-cs.521 (PMC8157017; doi:10.7717/peerj-cs.521)
Supplement: Supplemental Information 1 [file peerj-cs-07-521-s001.zip › LinkPred/bindings/generate-bindings.sh]

#!/bin/bash

# Java
cd Java
swig -o LinkPredJava.cpp -java -c++ LinkPredJava.i
javac *.java
jar cf LinkPredJava.jar *.class
cd ..

# Python
cd Python
swig -o LinkPredPython.cpp -python -c++ LinkPredPython.i
cd ..
