# Supplementary material for: LinkPred: a high performance library for link prediction in complex networks
Source: PeerJ Comput Sci. 2021 May 21;7:e521. doi: 10.7717/peerj-cs.521 (PMC8157017; doi:10.7717/peerj-cs.521)
Supplement: Supplemental Information 1 [file peerj-cs-07-521-s001.zip › LinkPred/bindings/CMakeLists.txt]

message("Build bindings")
find_package(Java)
if(Java_FOUND)
	message("Found Java")
	find_package(JNI)
	if(JNI_FOUND)
		message("Found JNI")
		ADD_SUBDIRECTORY( Java )
	endif()
endif()

find_package(Python)
if(Python_FOUND)
	message("Found Python")
	ADD_SUBDIRECTORY( Python )
endif()
