# Supplementary material for: LinkPred: a high performance library for link prediction in complex networks
Source: PeerJ Comput Sci. 2021 May 21;7:e521. doi: 10.7717/peerj-cs.521 (PMC8157017; doi:10.7717/peerj-cs.521)
Supplement: Supplemental Information 1 [file peerj-cs-07-521-s001.zip › LinkPred/bindings/Java/LinkPredJavaConfig.hpp.in]

/*
 * This file is part of LinkPred.
 *
 * LinkPred: A high performance library for link prediction in complex networks.
 * Copyright (C) 2021  by Said Kerrache.
 *
 * This program is free software: you can redistribute it and/or modify
 * it under the terms of the GNU General Public License as published by
 * the Free Software Foundation, either version 3 of the License, or
 * (at your option) any later version.
 *
 * This program is distributed in the hope that it will be useful,
 * but WITHOUT ANY WARRANTY; without even the implied warranty of
 * MERCHANTABILITY or FITNESS FOR A PARTICULAR PURPOSE.  See the
 * GNU General Public License for more details.
 *
 * You should have received a copy of the GNU General Public License
 * along with this program.  If not, see <https://www.gnu.org/licenses/>.
 */

/**
 * \file
 * @brief Contains configuration options.
 */

// Options
#define LinkPredJava_VERSION_MAJOR @LinkPred_VERSION_MAJOR@
#define LinkPredJava_VERSION_MINOR @LinkPred_VERSION_MINOR@
#define LinkPredJava_VERSION_PATCH @LinkPred_VERSION_PATCH@
#cmakedefine WITH_OPENMP
#cmakedefine WITH_MPI
#cmakedefine WITH_MKL
#cmakedefine WITH_MLPACK
