# Supplementary material for: LinkPred: a high performance library for link prediction in complex networks
Source: PeerJ Comput Sci. 2021 May 21;7:e521. doi: 10.7717/peerj-cs.521 (PMC8157017; doi:10.7717/peerj-cs.521)
Supplement: Supplemental Information 1 [file peerj-cs-07-521-s001.zip › LinkPred/bindings/Java/LinkPredJavaJNI.java]

/* ----------------------------------------------------------------------------
 * This file was automatically generated by SWIG (http://www.swig.org).
 * Version 4.0.2
 *
 * Do not make changes to this file unless you know what you are doing--modify
 * the SWIG interface file instead.
 * ----------------------------------------------------------------------------- */


public class LinkPredJavaJNI {
  public final static native void EdgeScore_i_set(long jarg1, EdgeScore jarg1_, String jarg2);
  public final static native String EdgeScore_i_get(long jarg1, EdgeScore jarg1_);
  public final static native void EdgeScore_j_set(long jarg1, EdgeScore jarg1_, String jarg2);
  public final static native String EdgeScore_j_get(long jarg1, EdgeScore jarg1_);
  public final static native void EdgeScore_score_set(long jarg1, EdgeScore jarg1_, double jarg2);
  public final static native double EdgeScore_score_get(long jarg1, EdgeScore jarg1_);
  public final static native long new_EdgeScore();
  public final static native void delete_EdgeScore(long jarg1);
  public final static native void EdgeScoreByID_i_set(long jarg1, EdgeScoreByID jarg1_, int jarg2);
  public final static native int EdgeScoreByID_i_get(long jarg1, EdgeScoreByID jarg1_);
  public final static native void EdgeScoreByID_j_set(long jarg1, EdgeScoreByID jarg1_, int jarg2);
  public final static native int EdgeScoreByID_j_get(long jarg1, EdgeScoreByID jarg1_);
  public final static native void EdgeScoreByID_score_set(long jarg1, EdgeScoreByID jarg1_, double jarg2);
  public final static native double EdgeScoreByID_score_get(long jarg1, EdgeScoreByID jarg1_);
  public final static native long new_EdgeScoreByID();
  public final static native void delete_EdgeScoreByID(long jarg1);
  public final static native long new_EdgeScoreVec__SWIG_0();
  public final static native long new_EdgeScoreVec__SWIG_1(long jarg1, EdgeScoreVec jarg1_);
  public final static native long EdgeScoreVec_capacity(long jarg1, EdgeScoreVec jarg1_);
  public final static native void EdgeScoreVec_reserve(long jarg1, EdgeScoreVec jarg1_, long jarg2);
  public final static native boolean EdgeScoreVec_isEmpty(long jarg1, EdgeScoreVec jarg1_);
  public final static native void EdgeScoreVec_clear(long jarg1, EdgeScoreVec jarg1_);
  public final static native long new_EdgeScoreVec__SWIG_2(int jarg1, long jarg2, EdgeScore jarg2_);
  public final static native int EdgeScoreVec_doSize(long jarg1, EdgeScoreVec jarg1_);
  public final static native void EdgeScoreVec_doAdd__SWIG_0(long jarg1, EdgeScoreVec jarg1_, long jarg2, EdgeScore jarg2_);
  public final static native void EdgeScoreVec_doAdd__SWIG_1(long jarg1, EdgeScoreVec jarg1_, int jarg2, long jarg3, EdgeScore jarg3_);
  public final static native long EdgeScoreVec_doRemove(long jarg1, EdgeScoreVec jarg1_, int jarg2);
  public final static native long EdgeScoreVec_doGet(long jarg1, EdgeScoreVec jarg1_, int jarg2);
  public final static native long EdgeScoreVec_doSet(long jarg1, EdgeScoreVec jarg1_, int jarg2, long jarg3, EdgeScore jarg3_);
  public final static native void EdgeScoreVec_doRemoveRange(long jarg1, EdgeScoreVec jarg1_, int jarg2, int jarg3);
  public final static native void delete_EdgeScoreVec(long jarg1);
  public final static native long new_EdgeScoreByIDVec__SWIG_0();
  public final static native long new_EdgeScoreByIDVec__SWIG_1(long jarg1, EdgeScoreByIDVec jarg1_);
  public final static native long EdgeScoreByIDVec_capacity(long jarg1, EdgeScoreByIDVec jarg1_);
  public final static native void EdgeScoreByIDVec_reserve(long jarg1, EdgeScoreByIDVec jarg1_, long jarg2);
  public final static native boolean EdgeScoreByIDVec_isEmpty(long jarg1, EdgeScoreByIDVec jarg1_);
  public final static native void EdgeScoreByIDVec_clear(long jarg1, EdgeScoreByIDVec jarg1_);
  public final static native long new_EdgeScoreByIDVec__SWIG_2(int jarg1, long jarg2, EdgeScoreByID jarg2_);
  public final static native int EdgeScoreByIDVec_doSize(long jarg1, EdgeScoreByIDVec jarg1_);
  public final static native void EdgeScoreByIDVec_doAdd__SWIG_0(long jarg1, EdgeScoreByIDVec jarg1_, long jarg2, EdgeScoreByID jarg2_);
  public final static native void EdgeScoreByIDVec_doAdd__SWIG_1(long jarg1, EdgeScoreByIDVec jarg1_, int jarg2, long jarg3, EdgeScoreByID jarg3_);
  public final static native long EdgeScoreByIDVec_doRemove(long jarg1, EdgeScoreByIDVec jarg1_, int jarg2);
  public final static native long EdgeScoreByIDVec_doGet(long jarg1, EdgeScoreByIDVec jarg1_, int jarg2);
  public final static native long EdgeScoreByIDVec_doSet(long jarg1, EdgeScoreByIDVec jarg1_, int jarg2, long jarg3, EdgeScoreByID jarg3_);
  public final static native void EdgeScoreByIDVec_doRemoveRange(long jarg1, EdgeScoreByIDVec jarg1_, int jarg2, int jarg3);
  public final static native void delete_EdgeScoreByIDVec(long jarg1);
  public final static native long new_Predictor__SWIG_0();
  public final static native long new_Predictor__SWIG_1(long jarg1, Predictor jarg1_);
  public final static native void delete_Predictor(long jarg1);
  public final static native int Predictor_getNbNodes(long jarg1, Predictor jarg1_);
  public final static native String Predictor_getLabel(long jarg1, Predictor jarg1_, int jarg2);
  public final static native int Predictor_getID(long jarg1, Predictor jarg1_, String jarg2);
  public final static native boolean Predictor_isEdgeByID(long jarg1, Predictor jarg1_, int jarg2, int jarg3);
  public final static native boolean Predictor_isEdgeByLabel(long jarg1, Predictor jarg1_, String jarg2, String jarg3);
  public final static native void Predictor_loadnet(long jarg1, Predictor jarg1_, String jarg2);
  public final static native long Predictor_predAllADA(long jarg1, Predictor jarg1_);
  public final static native void Predictor_predADA(long jarg1, Predictor jarg1_, long jarg2, EdgeScoreVec jarg2_);
  public final static native long Predictor_predTopADA(long jarg1, Predictor jarg1_, int jarg2);
  public final static native long Predictor_predAllCNE(long jarg1, Predictor jarg1_);
  public final static native void Predictor_predCNE(long jarg1, Predictor jarg1_, long jarg2, EdgeScoreVec jarg2_);
  public final static native long Predictor_predTopCNE(long jarg1, Predictor jarg1_, int jarg2);
  public final static native long Predictor_predAllCRA(long jarg1, Predictor jarg1_);
  public final static native void Predictor_predCRA(long jarg1, Predictor jarg1_, long jarg2, EdgeScoreVec jarg2_);
  public final static native long Predictor_predTopCRA(long jarg1, Predictor jarg1_, int jarg2);
  public final static native long Predictor_predAllECL__SWIG_0(long jarg1, Predictor jarg1_, String jarg2, String jarg3, int jarg4, double jarg5, double jarg6, int jarg7);
  public final static native long Predictor_predAllECL__SWIG_1(long jarg1, Predictor jarg1_, String jarg2, String jarg3, int jarg4, double jarg5, double jarg6);
  public final static native long Predictor_predAllECL__SWIG_2(long jarg1, Predictor jarg1_, String jarg2, String jarg3, int jarg4, double jarg5);
  public final static native long Predictor_predAllECL__SWIG_3(long jarg1, Predictor jarg1_, String jarg2, String jarg3, int jarg4);
  public final static native long Predictor_predAllECL__SWIG_4(long jarg1, Predictor jarg1_, String jarg2, String jarg3);
  public final static native long Predictor_predAllECL__SWIG_5(long jarg1, Predictor jarg1_, String jarg2);
  public final static native long Predictor_predAllECL__SWIG_6(long jarg1, Predictor jarg1_);
  public final static native void Predictor_predECL__SWIG_0(long jarg1, Predictor jarg1_, long jarg2, EdgeScoreVec jarg2_, String jarg3, String jarg4, int jarg5, double jarg6, double jarg7, int jarg8);
  public final static native void Predictor_predECL__SWIG_1(long jarg1, Predictor jarg1_, long jarg2, EdgeScoreVec jarg2_, String jarg3, String jarg4, int jarg5, double jarg6, double jarg7);
  public final static native void Predictor_predECL__SWIG_2(long jarg1, Predictor jarg1_, long jarg2, EdgeScoreVec jarg2_, String jarg3, String jarg4, int jarg5, double jarg6);
  public final static native void Predictor_predECL__SWIG_3(long jarg1, Predictor jarg1_, long jarg2, EdgeScoreVec jarg2_, String jarg3, String jarg4, int jarg5);
  public final static native void Predictor_predECL__SWIG_4(long jarg1, Predictor jarg1_, long jarg2, EdgeScoreVec jarg2_, String jarg3, String jarg4);
  public final static native void Predictor_predECL__SWIG_5(long jarg1, Predictor jarg1_, long jarg2, EdgeScoreVec jarg2_, String jarg3);
  public final static native void Predictor_predECL__SWIG_6(long jarg1, Predictor jarg1_, long jarg2, EdgeScoreVec jarg2_);
  public final static native long Predictor_predTopECL__SWIG_0(long jarg1, Predictor jarg1_, int jarg2, String jarg3, String jarg4, int jarg5, double jarg6, double jarg7, int jarg8);
  public final static native long Predictor_predTopECL__SWIG_1(long jarg1, Predictor jarg1_, int jarg2, String jarg3, String jarg4, int jarg5, double jarg6, double jarg7);
  public final static native long Predictor_predTopECL__SWIG_2(long jarg1, Predictor jarg1_, int jarg2, String jarg3, String jarg4, int jarg5, double jarg6);
  public final static native long Predictor_predTopECL__SWIG_3(long jarg1, Predictor jarg1_, int jarg2, String jarg3, String jarg4, int jarg5);
  public final static native long Predictor_predTopECL__SWIG_4(long jarg1, Predictor jarg1_, int jarg2, String jarg3, String jarg4);
  public final static native long Predictor_predTopECL__SWIG_5(long jarg1, Predictor jarg1_, int jarg2, String jarg3);
  public final static native long Predictor_predTopECL__SWIG_6(long jarg1, Predictor jarg1_, int jarg2);
  public final static native long Predictor_predAllESM__SWIG_0(long jarg1, Predictor jarg1_, String jarg2, String jarg3, int jarg4, int jarg5);
  public final static native long Predictor_predAllESM__SWIG_1(long jarg1, Predictor jarg1_, String jarg2, String jarg3, int jarg4);
  public final static native long Predictor_predAllESM__SWIG_2(long jarg1, Predictor jarg1_, String jarg2, String jarg3);
  public final static native long Predictor_predAllESM__SWIG_3(long jarg1, Predictor jarg1_, String jarg2);
  public final static native long Predictor_predAllESM__SWIG_4(long jarg1, Predictor jarg1_);
  public final static native void Predictor_predESM__SWIG_0(long jarg1, Predictor jarg1_, long jarg2, EdgeScoreVec jarg2_, String jarg3, String jarg4, int jarg5, int jarg6);
  public final static native void Predictor_predESM__SWIG_1(long jarg1, Predictor jarg1_, long jarg2, EdgeScoreVec jarg2_, String jarg3, String jarg4, int jarg5);
  public final static native void Predictor_predESM__SWIG_2(long jarg1, Predictor jarg1_, long jarg2, EdgeScoreVec jarg2_, String jarg3, String jarg4);
  public final static native void Predictor_predESM__SWIG_3(long jarg1, Predictor jarg1_, long jarg2, EdgeScoreVec jarg2_, String jarg3);
  public final static native void Predictor_predESM__SWIG_4(long jarg1, Predictor jarg1_, long jarg2, EdgeScoreVec jarg2_);
  public final static native long Predictor_predTopESM__SWIG_0(long jarg1, Predictor jarg1_, int jarg2, String jarg3, String jarg4, int jarg5, int jarg6);
  public final static native long Predictor_predTopESM__SWIG_1(long jarg1, Predictor jarg1_, int jarg2, String jarg3, String jarg4, int jarg5);
  public final static native long Predictor_predTopESM__SWIG_2(long jarg1, Predictor jarg1_, int jarg2, String jarg3, String jarg4);
  public final static native long Predictor_predTopESM__SWIG_3(long jarg1, Predictor jarg1_, int jarg2, String jarg3);
  public final static native long Predictor_predTopESM__SWIG_4(long jarg1, Predictor jarg1_, int jarg2);
  public final static native long Predictor_predAllFBM__SWIG_0(long jarg1, Predictor jarg1_, int jarg2, int jarg3);
  public final static native long Predictor_predAllFBM__SWIG_1(long jarg1, Predictor jarg1_, int jarg2);
  public final static native long Predictor_predAllFBM__SWIG_2(long jarg1, Predictor jarg1_);
  public final static native void Predictor_predFBM__SWIG_0(long jarg1, Predictor jarg1_, long jarg2, EdgeScoreVec jarg2_, int jarg3, int jarg4);
  public final static native void Predictor_predFBM__SWIG_1(long jarg1, Predictor jarg1_, long jarg2, EdgeScoreVec jarg2_, int jarg3);
  public final static native void Predictor_predFBM__SWIG_2(long jarg1, Predictor jarg1_, long jarg2, EdgeScoreVec jarg2_);
  public final static native long Predictor_predTopFBM__SWIG_0(long jarg1, Predictor jarg1_, int jarg2, int jarg3, int jarg4);
  public final static native long Predictor_predTopFBM__SWIG_1(long jarg1, Predictor jarg1_, int jarg2, int jarg3);
  public final static native long Predictor_predTopFBM__SWIG_2(long jarg1, Predictor jarg1_, int jarg2);
  public final static native long Predictor_predAllHDI(long jarg1, Predictor jarg1_);
  public final static native void Predictor_predHDI(long jarg1, Predictor jarg1_, long jarg2, EdgeScoreVec jarg2_);
  public final static native long Predictor_predTopHDI(long jarg1, Predictor jarg1_, int jarg2);
  public final static native long Predictor_predAllHPI(long jarg1, Predictor jarg1_);
  public final static native void Predictor_predHPI(long jarg1, Predictor jarg1_, long jarg2, EdgeScoreVec jarg2_);
  public final static native long Predictor_predTopHPI(long jarg1, Predictor jarg1_, int jarg2);
  public final static native long Predictor_predAllHRG__SWIG_0(long jarg1, Predictor jarg1_, int jarg2, int jarg3, int jarg4);
  public final static native long Predictor_predAllHRG__SWIG_1(long jarg1, Predictor jarg1_, int jarg2, int jarg3);
  public final static native long Predictor_predAllHRG__SWIG_2(long jarg1, Predictor jarg1_, int jarg2);
  public final static native long Predictor_predAllHRG__SWIG_3(long jarg1, Predictor jarg1_);
  public final static native void Predictor_predHRG__SWIG_0(long jarg1, Predictor jarg1_, long jarg2, EdgeScoreVec jarg2_, int jarg3, int jarg4, int jarg5);
  public final static native void Predictor_predHRG__SWIG_1(long jarg1, Predictor jarg1_, long jarg2, EdgeScoreVec jarg2_, int jarg3, int jarg4);
  public final static native void Predictor_predHRG__SWIG_2(long jarg1, Predictor jarg1_, long jarg2, EdgeScoreVec jarg2_, int jarg3);
  public final static native void Predictor_predHRG__SWIG_3(long jarg1, Predictor jarg1_, long jarg2, EdgeScoreVec jarg2_);
  public final static native long Predictor_predTopHRG__SWIG_0(long jarg1, Predictor jarg1_, int jarg2, int jarg3, int jarg4, int jarg5);
  public final static native long Predictor_predTopHRG__SWIG_1(long jarg1, Predictor jarg1_, int jarg2, int jarg3, int jarg4);
  public final static native long Predictor_predTopHRG__SWIG_2(long jarg1, Predictor jarg1_, int jarg2, int jarg3);
  public final static native long Predictor_predTopHRG__SWIG_3(long jarg1, Predictor jarg1_, int jarg2);
  public final static native long Predictor_predAllHYP__SWIG_0(long jarg1, Predictor jarg1_, double jarg2, double jarg3, double jarg4, double jarg5, double jarg6, int jarg7);
  public final static native long Predictor_predAllHYP__SWIG_1(long jarg1, Predictor jarg1_, double jarg2, double jarg3, double jarg4, double jarg5, double jarg6);
  public final static native long Predictor_predAllHYP__SWIG_2(long jarg1, Predictor jarg1_, double jarg2, double jarg3, double jarg4, double jarg5);
  public final static native long Predictor_predAllHYP__SWIG_3(long jarg1, Predictor jarg1_, double jarg2, double jarg3, double jarg4);
  public final static native long Predictor_predAllHYP__SWIG_4(long jarg1, Predictor jarg1_, double jarg2, double jarg3);
  public final static native long Predictor_predAllHYP__SWIG_5(long jarg1, Predictor jarg1_, double jarg2);
  public final static native long Predictor_predAllHYP__SWIG_6(long jarg1, Predictor jarg1_);
  public final static native void Predictor_predHYP__SWIG_0(long jarg1, Predictor jarg1_, long jarg2, EdgeScoreVec jarg2_, double jarg3, double jarg4, double jarg5, double jarg6, double jarg7, int jarg8);
  public final static native void Predictor_predHYP__SWIG_1(long jarg1, Predictor jarg1_, long jarg2, EdgeScoreVec jarg2_, double jarg3, double jarg4, double jarg5, double jarg6, double jarg7);
  public final static native void Predictor_predHYP__SWIG_2(long jarg1, Predictor jarg1_, long jarg2, EdgeScoreVec jarg2_, double jarg3, double jarg4, double jarg5, double jarg6);
  public final static native void Predictor_predHYP__SWIG_3(long jarg1, Predictor jarg1_, long jarg2, EdgeScoreVec jarg2_, double jarg3, double jarg4, double jarg5);
  public final static native void Predictor_predHYP__SWIG_4(long jarg1, Predictor jarg1_, long jarg2, EdgeScoreVec jarg2_, double jarg3, double jarg4);
  public final static native void Predictor_predHYP__SWIG_5(long jarg1, Predictor jarg1_, long jarg2, EdgeScoreVec jarg2_, double jarg3);
  public final static native void Predictor_predHYP__SWIG_6(long jarg1, Predictor jarg1_, long jarg2, EdgeScoreVec jarg2_);
  public final static native long Predictor_predTopHYP__SWIG_0(long jarg1, Predictor jarg1_, int jarg2, double jarg3, double jarg4, double jarg5, double jarg6, double jarg7, int jarg8);
  public final static native long Predictor_predTopHYP__SWIG_1(long jarg1, Predictor jarg1_, int jarg2, double jarg3, double jarg4, double jarg5, double jarg6, double jarg7);
  public final static native long Predictor_predTopHYP__SWIG_2(long jarg1, Predictor jarg1_, int jarg2, double jarg3, double jarg4, double jarg5, double jarg6);
  public final static native long Predictor_predTopHYP__SWIG_3(long jarg1, Predictor jarg1_, int jarg2, double jarg3, double jarg4, double jarg5);
  public final static native long Predictor_predTopHYP__SWIG_4(long jarg1, Predictor jarg1_, int jarg2, double jarg3, double jarg4);
  public final static native long Predictor_predTopHYP__SWIG_5(long jarg1, Predictor jarg1_, int jarg2, double jarg3);
  public final static native long Predictor_predTopHYP__SWIG_6(long jarg1, Predictor jarg1_, int jarg2);
  public final static native long Predictor_predAllJID(long jarg1, Predictor jarg1_);
  public final static native void Predictor_predJID(long jarg1, Predictor jarg1_, long jarg2, EdgeScoreVec jarg2_);
  public final static native long Predictor_predTopJID(long jarg1, Predictor jarg1_, int jarg2);
  public final static native long Predictor_predAllKAB__SWIG_0(long jarg1, Predictor jarg1_, int jarg2);
  public final static native long Predictor_predAllKAB__SWIG_1(long jarg1, Predictor jarg1_);
  public final static native void Predictor_predKAB__SWIG_0(long jarg1, Predictor jarg1_, long jarg2, EdgeScoreVec jarg2_, int jarg3);
  public final static native void Predictor_predKAB__SWIG_1(long jarg1, Predictor jarg1_, long jarg2, EdgeScoreVec jarg2_);
  public final static native long Predictor_predTopKAB__SWIG_0(long jarg1, Predictor jarg1_, int jarg2, int jarg3);
  public final static native long Predictor_predTopKAB__SWIG_1(long jarg1, Predictor jarg1_, int jarg2);
  public final static native long Predictor_predAllLCP__SWIG_0(long jarg1, Predictor jarg1_, double jarg2);
  public final static native long Predictor_predAllLCP__SWIG_1(long jarg1, Predictor jarg1_);
  public final static native void Predictor_predLCP__SWIG_0(long jarg1, Predictor jarg1_, long jarg2, EdgeScoreVec jarg2_, double jarg3);
  public final static native void Predictor_predLCP__SWIG_1(long jarg1, Predictor jarg1_, long jarg2, EdgeScoreVec jarg2_);
  public final static native long Predictor_predTopLCP__SWIG_0(long jarg1, Predictor jarg1_, int jarg2, double jarg3);
  public final static native long Predictor_predTopLCP__SWIG_1(long jarg1, Predictor jarg1_, int jarg2);
  public final static native long Predictor_predAllLHN(long jarg1, Predictor jarg1_);
  public final static native void Predictor_predLHN(long jarg1, Predictor jarg1_, long jarg2, EdgeScoreVec jarg2_);
  public final static native long Predictor_predTopLHN(long jarg1, Predictor jarg1_, int jarg2);
  public final static native long Predictor_predAllPAT(long jarg1, Predictor jarg1_);
  public final static native void Predictor_predPAT(long jarg1, Predictor jarg1_, long jarg2, EdgeScoreVec jarg2_);
  public final static native long Predictor_predTopPAT(long jarg1, Predictor jarg1_, int jarg2);
  public final static native long Predictor_predAllRAL(long jarg1, Predictor jarg1_);
  public final static native void Predictor_predRAL(long jarg1, Predictor jarg1_, long jarg2, EdgeScoreVec jarg2_);
  public final static native long Predictor_predTopRAL(long jarg1, Predictor jarg1_, int jarg2);
  public final static native long Predictor_predAllRND__SWIG_0(long jarg1, Predictor jarg1_, int jarg2);
  public final static native long Predictor_predAllRND__SWIG_1(long jarg1, Predictor jarg1_);
  public final static native void Predictor_predRND__SWIG_0(long jarg1, Predictor jarg1_, long jarg2, EdgeScoreVec jarg2_, int jarg3);
  public final static native void Predictor_predRND__SWIG_1(long jarg1, Predictor jarg1_, long jarg2, EdgeScoreVec jarg2_);
  public final static native long Predictor_predTopRND__SWIG_0(long jarg1, Predictor jarg1_, int jarg2, int jarg3);
  public final static native long Predictor_predTopRND__SWIG_1(long jarg1, Predictor jarg1_, int jarg2);
  public final static native long Predictor_predAllSAI(long jarg1, Predictor jarg1_);
  public final static native void Predictor_predSAI(long jarg1, Predictor jarg1_, long jarg2, EdgeScoreVec jarg2_);
  public final static native long Predictor_predTopSAI(long jarg1, Predictor jarg1_, int jarg2);
  public final static native long Predictor_predAllSBM__SWIG_0(long jarg1, Predictor jarg1_, int jarg2, int jarg3);
  public final static native long Predictor_predAllSBM__SWIG_1(long jarg1, Predictor jarg1_, int jarg2);
  public final static native long Predictor_predAllSBM__SWIG_2(long jarg1, Predictor jarg1_);
  public final static native void Predictor_predSBM__SWIG_0(long jarg1, Predictor jarg1_, long jarg2, EdgeScoreVec jarg2_, int jarg3, int jarg4);
  public final static native void Predictor_predSBM__SWIG_1(long jarg1, Predictor jarg1_, long jarg2, EdgeScoreVec jarg2_, int jarg3);
  public final static native void Predictor_predSBM__SWIG_2(long jarg1, Predictor jarg1_, long jarg2, EdgeScoreVec jarg2_);
  public final static native long Predictor_predTopSBM__SWIG_0(long jarg1, Predictor jarg1_, int jarg2, int jarg3, int jarg4);
  public final static native long Predictor_predTopSBM__SWIG_1(long jarg1, Predictor jarg1_, int jarg2, int jarg3);
  public final static native long Predictor_predTopSBM__SWIG_2(long jarg1, Predictor jarg1_, int jarg2);
  public final static native long Predictor_predAllSHP__SWIG_0(long jarg1, Predictor jarg1_, int jarg2);
  public final static native long Predictor_predAllSHP__SWIG_1(long jarg1, Predictor jarg1_);
  public final static native void Predictor_predSHP__SWIG_0(long jarg1, Predictor jarg1_, long jarg2, EdgeScoreVec jarg2_, int jarg3);
  public final static native void Predictor_predSHP__SWIG_1(long jarg1, Predictor jarg1_, long jarg2, EdgeScoreVec jarg2_);
  public final static native long Predictor_predTopSHP__SWIG_0(long jarg1, Predictor jarg1_, int jarg2, int jarg3);
  public final static native long Predictor_predTopSHP__SWIG_1(long jarg1, Predictor jarg1_, int jarg2);
  public final static native long Predictor_predAllSOI(long jarg1, Predictor jarg1_);
  public final static native void Predictor_predSOI(long jarg1, Predictor jarg1_, long jarg2, EdgeScoreVec jarg2_);
  public final static native long Predictor_predTopSOI(long jarg1, Predictor jarg1_, int jarg2);
  public final static native long Predictor_predAllADAByID(long jarg1, Predictor jarg1_);
  public final static native long Predictor_predAllCNEByID(long jarg1, Predictor jarg1_);
  public final static native long Predictor_predAllCRAByID(long jarg1, Predictor jarg1_);
  public final static native long Predictor_predAllECLByID__SWIG_0(long jarg1, Predictor jarg1_, String jarg2, String jarg3, int jarg4, double jarg5, double jarg6, int jarg7);
  public final static native long Predictor_predAllECLByID__SWIG_1(long jarg1, Predictor jarg1_, String jarg2, String jarg3, int jarg4, double jarg5, double jarg6);
  public final static native long Predictor_predAllECLByID__SWIG_2(long jarg1, Predictor jarg1_, String jarg2, String jarg3, int jarg4, double jarg5);
  public final static native long Predictor_predAllECLByID__SWIG_3(long jarg1, Predictor jarg1_, String jarg2, String jarg3, int jarg4);
  public final static native long Predictor_predAllECLByID__SWIG_4(long jarg1, Predictor jarg1_, String jarg2, String jarg3);
  public final static native long Predictor_predAllECLByID__SWIG_5(long jarg1, Predictor jarg1_, String jarg2);
  public final static native long Predictor_predAllECLByID__SWIG_6(long jarg1, Predictor jarg1_);
  public final static native long Predictor_predAllESMByID__SWIG_0(long jarg1, Predictor jarg1_, String jarg2, String jarg3, int jarg4, int jarg5);
  public final static native long Predictor_predAllESMByID__SWIG_1(long jarg1, Predictor jarg1_, String jarg2, String jarg3, int jarg4);
  public final static native long Predictor_predAllESMByID__SWIG_2(long jarg1, Predictor jarg1_, String jarg2, String jarg3);
  public final static native long Predictor_predAllESMByID__SWIG_3(long jarg1, Predictor jarg1_, String jarg2);
  public final static native long Predictor_predAllESMByID__SWIG_4(long jarg1, Predictor jarg1_);
  public final static native long Predictor_predAllFBMByID__SWIG_0(long jarg1, Predictor jarg1_, int jarg2, int jarg3);
  public final static native long Predictor_predAllFBMByID__SWIG_1(long jarg1, Predictor jarg1_, int jarg2);
  public final static native long Predictor_predAllFBMByID__SWIG_2(long jarg1, Predictor jarg1_);
  public final static native long Predictor_predAllHDIByID(long jarg1, Predictor jarg1_);
  public final static native long Predictor_predAllHPIByID(long jarg1, Predictor jarg1_);
  public final static native long Predictor_predAllHRGByID__SWIG_0(long jarg1, Predictor jarg1_, int jarg2, int jarg3, int jarg4);
  public final static native long Predictor_predAllHRGByID__SWIG_1(long jarg1, Predictor jarg1_, int jarg2, int jarg3);
  public final static native long Predictor_predAllHRGByID__SWIG_2(long jarg1, Predictor jarg1_, int jarg2);
  public final static native long Predictor_predAllHRGByID__SWIG_3(long jarg1, Predictor jarg1_);
  public final static native long Predictor_predAllHYPByID__SWIG_0(long jarg1, Predictor jarg1_, double jarg2, double jarg3, double jarg4, double jarg5, double jarg6, int jarg7);
  public final static native long Predictor_predAllHYPByID__SWIG_1(long jarg1, Predictor jarg1_, double jarg2, double jarg3, double jarg4, double jarg5, double jarg6);
  public final static native long Predictor_predAllHYPByID__SWIG_2(long jarg1, Predictor jarg1_, double jarg2, double jarg3, double jarg4, double jarg5);
  public final static native long Predictor_predAllHYPByID__SWIG_3(long jarg1, Predictor jarg1_, double jarg2, double jarg3, double jarg4);
  public final static native long Predictor_predAllHYPByID__SWIG_4(long jarg1, Predictor jarg1_, double jarg2, double jarg3);
  public final static native long Predictor_predAllHYPByID__SWIG_5(long jarg1, Predictor jarg1_, double jarg2);
  public final static native long Predictor_predAllHYPByID__SWIG_6(long jarg1, Predictor jarg1_);
  public final static native long Predictor_predAllJIDByID(long jarg1, Predictor jarg1_);
  public final static native long Predictor_predAllKABByID__SWIG_0(long jarg1, Predictor jarg1_, int jarg2);
  public final static native long Predictor_predAllKABByID__SWIG_1(long jarg1, Predictor jarg1_);
  public final static native long Predictor_predAllLCPByID__SWIG_0(long jarg1, Predictor jarg1_, double jarg2);
  public final static native long Predictor_predAllLCPByID__SWIG_1(long jarg1, Predictor jarg1_);
  public final static native long Predictor_predAllLHNByID(long jarg1, Predictor jarg1_);
  public final static native long Predictor_predAllPATByID(long jarg1, Predictor jarg1_);
  public final static native long Predictor_predAllRALByID(long jarg1, Predictor jarg1_);
  public final static native long Predictor_predAllRNDByID__SWIG_0(long jarg1, Predictor jarg1_, int jarg2);
  public final static native long Predictor_predAllRNDByID__SWIG_1(long jarg1, Predictor jarg1_);
  public final static native long Predictor_predAllSAIByID(long jarg1, Predictor jarg1_);
  public final static native long Predictor_predAllSBMByID__SWIG_0(long jarg1, Predictor jarg1_, int jarg2, int jarg3);
  public final static native long Predictor_predAllSBMByID__SWIG_1(long jarg1, Predictor jarg1_, int jarg2);
  public final static native long Predictor_predAllSBMByID__SWIG_2(long jarg1, Predictor jarg1_);
  public final static native long Predictor_predAllSHPByID__SWIG_0(long jarg1, Predictor jarg1_, int jarg2);
  public final static native long Predictor_predAllSHPByID__SWIG_1(long jarg1, Predictor jarg1_);
  public final static native long Predictor_predAllSOIByID(long jarg1, Predictor jarg1_);
  public final static native void PerfRes_name_set(long jarg1, PerfRes jarg1_, String jarg2);
  public final static native String PerfRes_name_get(long jarg1, PerfRes jarg1_);
  public final static native void PerfRes_res_set(long jarg1, PerfRes jarg1_, double jarg2);
  public final static native double PerfRes_res_get(long jarg1, PerfRes jarg1_);
  public final static native long new_PerfRes();
  public final static native void delete_PerfRes(long jarg1);
  public final static native long new_PerfResVec__SWIG_0();
  public final static native long new_PerfResVec__SWIG_1(long jarg1, PerfResVec jarg1_);
  public final static native long PerfResVec_capacity(long jarg1, PerfResVec jarg1_);
  public final static native void PerfResVec_reserve(long jarg1, PerfResVec jarg1_, long jarg2);
  public final static native boolean PerfResVec_isEmpty(long jarg1, PerfResVec jarg1_);
  public final static native void PerfResVec_clear(long jarg1, PerfResVec jarg1_);
  public final static native long new_PerfResVec__SWIG_2(int jarg1, long jarg2, PerfRes jarg2_);
  public final static native int PerfResVec_doSize(long jarg1, PerfResVec jarg1_);
  public final static native void PerfResVec_doAdd__SWIG_0(long jarg1, PerfResVec jarg1_, long jarg2, PerfRes jarg2_);
  public final static native void PerfResVec_doAdd__SWIG_1(long jarg1, PerfResVec jarg1_, int jarg2, long jarg3, PerfRes jarg3_);
  public final static native long PerfResVec_doRemove(long jarg1, PerfResVec jarg1_, int jarg2);
  public final static native long PerfResVec_doGet(long jarg1, PerfResVec jarg1_, int jarg2);
  public final static native long PerfResVec_doSet(long jarg1, PerfResVec jarg1_, int jarg2, long jarg3, PerfRes jarg3_);
  public final static native void PerfResVec_doRemoveRange(long jarg1, PerfResVec jarg1_, int jarg2, int jarg3);
  public final static native void delete_PerfResVec(long jarg1);
  public final static native long new_Evaluator__SWIG_0();
  public final static native long new_Evaluator__SWIG_1(long jarg1, Evaluator jarg1_);
  public final static native void delete_Evaluator(long jarg1);
  public final static native void Evaluator_addADA__SWIG_0(long jarg1, Evaluator jarg1_, String jarg2);
  public final static native void Evaluator_addADA__SWIG_1(long jarg1, Evaluator jarg1_);
  public final static native void Evaluator_addCNE__SWIG_0(long jarg1, Evaluator jarg1_, String jarg2);
  public final static native void Evaluator_addCNE__SWIG_1(long jarg1, Evaluator jarg1_);
  public final static native void Evaluator_addCRA__SWIG_0(long jarg1, Evaluator jarg1_, String jarg2);
  public final static native void Evaluator_addCRA__SWIG_1(long jarg1, Evaluator jarg1_);
  public final static native void Evaluator_addECL__SWIG_0(long jarg1, Evaluator jarg1_, String jarg2, String jarg3, String jarg4, int jarg5, double jarg6, double jarg7, int jarg8);
  public final static native void Evaluator_addECL__SWIG_1(long jarg1, Evaluator jarg1_, String jarg2, String jarg3, String jarg4, int jarg5, double jarg6, double jarg7);
  public final static native void Evaluator_addECL__SWIG_2(long jarg1, Evaluator jarg1_, String jarg2, String jarg3, String jarg4, int jarg5, double jarg6);
  public final static native void Evaluator_addECL__SWIG_3(long jarg1, Evaluator jarg1_, String jarg2, String jarg3, String jarg4, int jarg5);
  public final static native void Evaluator_addECL__SWIG_4(long jarg1, Evaluator jarg1_, String jarg2, String jarg3, String jarg4);
  public final static native void Evaluator_addECL__SWIG_5(long jarg1, Evaluator jarg1_, String jarg2, String jarg3);
  public final static native void Evaluator_addECL__SWIG_6(long jarg1, Evaluator jarg1_, String jarg2);
  public final static native void Evaluator_addECL__SWIG_7(long jarg1, Evaluator jarg1_);
  public final static native void Evaluator_addESM__SWIG_0(long jarg1, Evaluator jarg1_, String jarg2, String jarg3, String jarg4, int jarg5, int jarg6);
  public final static native void Evaluator_addESM__SWIG_1(long jarg1, Evaluator jarg1_, String jarg2, String jarg3, String jarg4, int jarg5);
  public final static native void Evaluator_addESM__SWIG_2(long jarg1, Evaluator jarg1_, String jarg2, String jarg3, String jarg4);
  public final static native void Evaluator_addESM__SWIG_3(long jarg1, Evaluator jarg1_, String jarg2, String jarg3);
  public final static native void Evaluator_addESM__SWIG_4(long jarg1, Evaluator jarg1_, String jarg2);
  public final static native void Evaluator_addESM__SWIG_5(long jarg1, Evaluator jarg1_);
  public final static native void Evaluator_addFBM__SWIG_0(long jarg1, Evaluator jarg1_, String jarg2, int jarg3, int jarg4);
  public final static native void Evaluator_addFBM__SWIG_1(long jarg1, Evaluator jarg1_, String jarg2, int jarg3);
  public final static native void Evaluator_addFBM__SWIG_2(long jarg1, Evaluator jarg1_, String jarg2);
  public final static native void Evaluator_addFBM__SWIG_3(long jarg1, Evaluator jarg1_);
  public final static native void Evaluator_addHDI__SWIG_0(long jarg1, Evaluator jarg1_, String jarg2);
  public final static native void Evaluator_addHDI__SWIG_1(long jarg1, Evaluator jarg1_);
  public final static native void Evaluator_addHPI__SWIG_0(long jarg1, Evaluator jarg1_, String jarg2);
  public final static native void Evaluator_addHPI__SWIG_1(long jarg1, Evaluator jarg1_);
  public final static native void Evaluator_addHRG__SWIG_0(long jarg1, Evaluator jarg1_, String jarg2, int jarg3, int jarg4, int jarg5);
  public final static native void Evaluator_addHRG__SWIG_1(long jarg1, Evaluator jarg1_, String jarg2, int jarg3, int jarg4);
  public final static native void Evaluator_addHRG__SWIG_2(long jarg1, Evaluator jarg1_, String jarg2, int jarg3);
  public final static native void Evaluator_addHRG__SWIG_3(long jarg1, Evaluator jarg1_, String jarg2);
  public final static native void Evaluator_addHRG__SWIG_4(long jarg1, Evaluator jarg1_);
  public final static native void Evaluator_addHYP__SWIG_0(long jarg1, Evaluator jarg1_, String jarg2, double jarg3, double jarg4, double jarg5, double jarg6, double jarg7, int jarg8);
  public final static native void Evaluator_addHYP__SWIG_1(long jarg1, Evaluator jarg1_, String jarg2, double jarg3, double jarg4, double jarg5, double jarg6, double jarg7);
  public final static native void Evaluator_addHYP__SWIG_2(long jarg1, Evaluator jarg1_, String jarg2, double jarg3, double jarg4, double jarg5, double jarg6);
  public final static native void Evaluator_addHYP__SWIG_3(long jarg1, Evaluator jarg1_, String jarg2, double jarg3, double jarg4, double jarg5);
  public final static native void Evaluator_addHYP__SWIG_4(long jarg1, Evaluator jarg1_, String jarg2, double jarg3, double jarg4);
  public final static native void Evaluator_addHYP__SWIG_5(long jarg1, Evaluator jarg1_, String jarg2, double jarg3);
  public final static native void Evaluator_addHYP__SWIG_6(long jarg1, Evaluator jarg1_, String jarg2);
  public final static native void Evaluator_addHYP__SWIG_7(long jarg1, Evaluator jarg1_);
  public final static native void Evaluator_addJID__SWIG_0(long jarg1, Evaluator jarg1_, String jarg2);
  public final static native void Evaluator_addJID__SWIG_1(long jarg1, Evaluator jarg1_);
  public final static native void Evaluator_addKAB__SWIG_0(long jarg1, Evaluator jarg1_, String jarg2, int jarg3);
  public final static native void Evaluator_addKAB__SWIG_1(long jarg1, Evaluator jarg1_, String jarg2);
  public final static native void Evaluator_addKAB__SWIG_2(long jarg1, Evaluator jarg1_);
  public final static native void Evaluator_addLCP__SWIG_0(long jarg1, Evaluator jarg1_, String jarg2, double jarg3);
  public final static native void Evaluator_addLCP__SWIG_1(long jarg1, Evaluator jarg1_, String jarg2);
  public final static native void Evaluator_addLCP__SWIG_2(long jarg1, Evaluator jarg1_);
  public final static native void Evaluator_addLHN__SWIG_0(long jarg1, Evaluator jarg1_, String jarg2);
  public final static native void Evaluator_addLHN__SWIG_1(long jarg1, Evaluator jarg1_);
  public final static native void Evaluator_addPAT__SWIG_0(long jarg1, Evaluator jarg1_, String jarg2);
  public final static native void Evaluator_addPAT__SWIG_1(long jarg1, Evaluator jarg1_);
  public final static native void Evaluator_addPST__SWIG_0(long jarg1, Evaluator jarg1_, String jarg2, String jarg3);
  public final static native void Evaluator_addPST__SWIG_1(long jarg1, Evaluator jarg1_, String jarg2);
  public final static native void Evaluator_addPST__SWIG_2(long jarg1, Evaluator jarg1_);
  public final static native void Evaluator_addRAL__SWIG_0(long jarg1, Evaluator jarg1_, String jarg2);
  public final static native void Evaluator_addRAL__SWIG_1(long jarg1, Evaluator jarg1_);
  public final static native void Evaluator_addRND__SWIG_0(long jarg1, Evaluator jarg1_, String jarg2, int jarg3);
  public final static native void Evaluator_addRND__SWIG_1(long jarg1, Evaluator jarg1_, String jarg2);
  public final static native void Evaluator_addRND__SWIG_2(long jarg1, Evaluator jarg1_);
  public final static native void Evaluator_addSAI__SWIG_0(long jarg1, Evaluator jarg1_, String jarg2);
  public final static native void Evaluator_addSAI__SWIG_1(long jarg1, Evaluator jarg1_);
  public final static native void Evaluator_addSBM__SWIG_0(long jarg1, Evaluator jarg1_, String jarg2, int jarg3, int jarg4);
  public final static native void Evaluator_addSBM__SWIG_1(long jarg1, Evaluator jarg1_, String jarg2, int jarg3);
  public final static native void Evaluator_addSBM__SWIG_2(long jarg1, Evaluator jarg1_, String jarg2);
  public final static native void Evaluator_addSBM__SWIG_3(long jarg1, Evaluator jarg1_);
  public final static native void Evaluator_addSHP__SWIG_0(long jarg1, Evaluator jarg1_, String jarg2, int jarg3);
  public final static native void Evaluator_addSHP__SWIG_1(long jarg1, Evaluator jarg1_, String jarg2);
  public final static native void Evaluator_addSHP__SWIG_2(long jarg1, Evaluator jarg1_);
  public final static native void Evaluator_addSOI__SWIG_0(long jarg1, Evaluator jarg1_, String jarg2);
  public final static native void Evaluator_addSOI__SWIG_1(long jarg1, Evaluator jarg1_);
  public final static native void Evaluator_addROC(long jarg1, Evaluator jarg1_);
  public final static native void Evaluator_addPR(long jarg1, Evaluator jarg1_);
  public final static native void Evaluator_addTPR(long jarg1, Evaluator jarg1_);
  public final static native void Evaluator_genTestData__SWIG_0(long jarg1, Evaluator jarg1_, String jarg2, String jarg3, String jarg4, double jarg5, boolean jarg6, int jarg7);
  public final static native void Evaluator_genTestData__SWIG_1(long jarg1, Evaluator jarg1_, String jarg2, String jarg3, String jarg4, double jarg5, boolean jarg6);
  public final static native void Evaluator_genTestData__SWIG_2(long jarg1, Evaluator jarg1_, String jarg2, String jarg3, String jarg4, double jarg5);
  public final static native void Evaluator_genTestData__SWIG_3(long jarg1, Evaluator jarg1_, String jarg2, String jarg3, String jarg4);
  public final static native void Evaluator_run__SWIG_0(long jarg1, Evaluator jarg1_, String jarg2, int jarg3, double jarg4, boolean jarg5, int jarg6);
  public final static native void Evaluator_run__SWIG_1(long jarg1, Evaluator jarg1_, String jarg2, int jarg3, double jarg4, boolean jarg5);
  public final static native void Evaluator_run__SWIG_2(long jarg1, Evaluator jarg1_, String jarg2, int jarg3, double jarg4);
  public final static native void Evaluator_run__SWIG_3(long jarg1, Evaluator jarg1_, String jarg2, int jarg3);
  public final static native void Evaluator_run__SWIG_4(long jarg1, Evaluator jarg1_, String jarg2);
  public final static native void Evaluator_run__SWIG_5(long jarg1, Evaluator jarg1_, String jarg2, String jarg3);
  public final static native long Evaluator_getPerfRes(long jarg1, Evaluator jarg1_, int jarg2);
}
