# Supplementary material for: LinkPred: a high performance library for link prediction in complex networks
Source: PeerJ Comput Sci. 2021 May 21;7:e521. doi: 10.7717/peerj-cs.521 (PMC8157017; doi:10.7717/peerj-cs.521)
Supplement: Supplemental Information 1 [file peerj-cs-07-521-s001.zip › LinkPred/bindings/Java/SWIGTYPE_p_std__vectorT_LinkPred__Simp__EdgeScoreByID_t.java]

/* ----------------------------------------------------------------------------
 * This file was automatically generated by SWIG (http://www.swig.org).
 * Version 4.0.2
 *
 * Do not make changes to this file unless you know what you are doing--modify
 * the SWIG interface file instead.
 * ----------------------------------------------------------------------------- */


public class SWIGTYPE_p_std__vectorT_LinkPred__Simp__EdgeScoreByID_t {
  private transient long swigCPtr;

  protected SWIGTYPE_p_std__vectorT_LinkPred__Simp__EdgeScoreByID_t(long cPtr, @SuppressWarnings("unused") boolean futureUse) {
    swigCPtr = cPtr;
  }

  protected SWIGTYPE_p_std__vectorT_LinkPred__Simp__EdgeScoreByID_t() {
    swigCPtr = 0;
  }

  protected static long getCPtr(SWIGTYPE_p_std__vectorT_LinkPred__Simp__EdgeScoreByID_t obj) {
    return (obj == null) ? 0 : obj.swigCPtr;
  }
}
