# Supplementary material for: LinkPred: a high performance library for link prediction in complex networks
Source: PeerJ Comput Sci. 2021 May 21;7:e521. doi: 10.7717/peerj-cs.521 (PMC8157017; doi:10.7717/peerj-cs.521)
Supplement: Supplemental Information 1 [file peerj-cs-07-521-s001.zip › LinkPred/data/README]

This directory contains sample networks that can be used with the example programs:

net-xxx.edges: Small networks that can be used for debugging purposes.

Zakarays_Karate_Club.edges: Zakary's Karate Club, a social network that represents friendships between members of a karate club at an American university. The data was collected in the 1970s by Wayne Zachary and is available at http://konect.cc/networks/ucidata-zachary (Zachary, W. W. An information flow model for conflict and fission in small groups. J. anthropological research 33, 452–473 (1977).).

Infectious.edges: Face-to-face interaction between visitors of the exhibition INFECTIOUS: STAY AWAY in 2009 at the Science Gallery in Dublin. A link indicates that a face-to-face interaction took place for more than 20 seconds. The dataset is available at http://konect.cc/networks/sociopatterns-infectious (Lorenzo Isella et al. “What’s in a crowd? Analysis of face-to-face behavioral networks”. In: Journal of Theoretical Biology 271.1 (2011), pages 166–180. ISSN : 0022-5193).
