# Supplementary material for: LinkPred: a high performance library for link prediction in complex networks
Source: PeerJ Comput Sci. 2021 May 21;7:e521. doi: 10.7717/peerj-cs.521 (PMC8157017; doi:10.7717/peerj-cs.521)
Supplement: Supplemental Information 1 [file peerj-cs-07-521-s001.zip › LinkPred/data/Infectious.edges]

100	101
100	101
100	102
100	103
100	103
100	103
100	103
100	104
100	104
100	104
100	105
100	105
100	105
100	105
100	105
100	105
100	105
100	105
100	105
100	105
100	106
100	106
100	106
100	106
100	106
100	106
100	106
100	106
100	108
100	109
100	109
100	109
100	110
100	110
100	110
100	110
100	110
100	111
100	116
100	120
100	122
100	122
100	122
100	122
100	122
100	122
100	122
100	133
100	133
100	134
101	102
101	102
101	102
101	102
101	102
101	102
101	102
101	102
101	102
101	102
101	102
101	102
101	102
101	102
101	102
101	103
101	105
101	105
101	105
101	109
101	110
101	110
101	110
10	11
10	11
10	11
10	11
10	11
10	11
10	11
10	11
10	11
10	11
10	11
10	11
10	11
10	11
10	11
10	11
10	11
101	113
10	12
10	12
10	12
10	12
10	13
10	13
10	13
10	13
10	13
10	13
10	13
10	14
10	14
10	14
10	14
10	14
10	14
10	15
10	16
10	16
10	16
10	16
10	16
10	16
10	16
10	16
10	16
10	16
10	16
10	16
102	103
102	105
102	106
102	107
102	107
102	107
102	108
102	110
102	110
102	110
102	110
102	110
102	110
102	110
102	110
102	110
102	110
102	110
102	110
102	110
102	110
102	110
102	110
102	133
10	23
10	26
10	26
103	104
103	104
103	104
103	104
103	104
103	104
103	104
103	104
103	105
103	105
103	105
103	105
103	105
103	105
103	105
103	105
103	106
103	106
103	107
103	107
103	107
103	108
103	108
103	108
103	108
103	108
103	109
103	109
103	109
103	110
103	111
103	113
103	113
103	113
103	113
103	113
103	122
103	122
103	122
103	122
103	122
103	122
103	122
103	123
103	123
103	128
104	105
104	105
104	105
104	105
104	105
104	106
104	106
104	106
104	106
104	107
104	107
104	107
104	109
104	110
104	110
104	110
104	110
104	110
104	110
104	110
104	110
104	110
104	122
104	145
105	106
105	109
105	110
105	113
105	113
105	122
105	122
105	122
105	122
105	122
105	147
106	107
106	107
106	107
106	107
106	107
106	109
106	109
106	109
106	109
106	109
106	109
106	109
106	110
106	110
106	110
106	110
106	110
106	110
106	110
106	110
106	110
106	116
107	108
107	108
107	109
107	109
107	109
107	109
107	109
107	109
107	109
107	109
107	110
107	110
107	110
107	110
107	110
107	136
108	109
108	109
108	109
108	111
108	122
108	124
109	110
109	110
109	110
109	110
109	110
109	110
109	111
109	111
109	111
109	111
109	120
109	122
109	122
109	122
109	133
110	131
110	140
111	112
11	12
11	12
11	12
11	12
11	12
11	12
11	12
11	12
11	12
11	12
11	12
11	12
11	12
11	12
11	13
11	13
11	13
11	13
11	13
11	13
11	13
11	13
11	14
11	14
11	14
11	14
11	14
11	14
11	14
11	14
11	14
11	14
11	14
11	15
11	15
11	15
11	15
11	15
11	15
11	15
11	15
11	15
11	15
11	15
11	16
11	16
11	16
11	16
11	16
11	16
11	16
11	16
11	16
11	16
11	16
11	16
11	16
11	16
11	16
11	16
11	16
11	16
112	113
112	113
112	113
112	113
112	113
112	113
112	113
112	113
112	113
112	113
112	113
112	113
112	113
112	113
112	113
112	113
112	113
112	113
112	113
112	113
112	113
112	113
112	113
112	113
112	113
112	113
112	113
112	113
112	113
112	113
112	113
112	113
112	113
112	113
112	113
112	113
112	113
112	113
112	113
112	113
112	113
112	113
112	113
112	113
112	113
112	113
112	113
112	113
112	113
112	113
112	113
112	113
112	113
112	113
112	113
112	113
112	113
112	113
112	113
112	113
112	113
112	113
112	113
112	113
112	113
112	113
112	113
112	113
112	113
112	113
112	113
112	113
112	113
112	113
112	113
112	113
112	113
112	113
112	113
112	113
112	113
112	113
112	113
112	113
112	113
112	113
112	113
112	113
112	113
112	113
112	113
112	114
112	114
112	114
112	114
112	114
112	114
112	114
112	114
112	114
112	114
112	114
112	114
112	114
112	114
112	114
112	115
112	115
112	115
112	115
112	115
112	115
112	115
112	115
112	115
112	115
112	115
112	115
112	115
112	115
112	115
112	115
112	115
112	115
112	115
112	115
112	115
112	115
112	115
112	115
112	115
112	115
112	115
112	115
112	115
112	115
112	115
112	115
112	115
112	115
112	115
112	115
112	115
112	115
112	115
112	115
112	115
112	115
112	115
112	115
112	115
112	115
112	115
112	115
112	115
112	115
112	115
112	115
112	115
112	115
112	115
112	115
112	115
112	115
112	115
112	115
112	115
112	115
112	120
112	122
112	122
112	124
112	124
112	125
112	129
112	129
112	130
112	132
112	140
112	167
112	168
112	168
112	171
112	171
112	171
112	172
112	177
112	177
112	187
112	188
112	188
112	188
112	190
112	190
112	190
112	190
112	190
112	190
11	23
11	26
113	114
113	114
113	114
113	114
113	114
113	114
113	114
113	114
113	114
113	114
113	115
113	115
113	115
113	115
113	115
113	115
113	115
113	115
113	115
113	115
113	115
113	115
113	115
113	115
113	115
113	115
113	115
113	115
113	115
113	115
113	115
113	115
113	115
113	115
113	115
113	115
113	115
113	115
113	115
113	115
113	115
113	115
113	115
113	115
113	115
113	115
113	115
113	115
113	115
113	115
113	115
113	115
113	115
113	115
113	115
113	115
113	115
113	115
113	115
113	115
113	115
113	115
113	115
113	115
113	115
113	115
113	115
113	115
113	115
113	115
113	115
113	115
113	115
113	115
113	115
113	115
113	115
113	115
113	115
113	115
113	115
113	115
113	115
113	115
113	115
113	115
113	115
113	115
113	115
113	115
113	115
113	115
113	115
113	115
113	115
113	115
113	115
113	115
113	115
113	115
113	115
113	115
113	115
113	120
113	122
113	122
113	122
113	122
113	124
113	124
113	125
113	132
113	133
113	134
113	168
113	169
113	171
113	171
113	171
113	171
113	172
113	172
113	175
113	187
113	187
113	188
113	188
113	188
11	32
11	32
11	32
114	115
114	115
114	115
114	115
114	115
114	146
11	48
115	127
115	132
115	136
115	146
115	146
115	146
115	171
115	177
115	177
115	183
115	188
115	188
115	188
115	190
115	190
115	190
116	121
116	129
116	136
116	138
117	118
117	118
117	121
117	122
117	122
117	122
117	122
117	124
117	124
117	124
117	124
117	124
117	124
117	124
117	124
117	124
117	124
117	124
117	124
117	124
117	124
117	126
117	127
117	131
117	131
117	131
117	131
117	131
117	131
117	131
117	131
117	131
117	131
117	131
117	131
117	131
117	131
117	131
117	131
117	131
117	131
117	131
117	131
117	131
117	131
117	131
117	131
117	131
117	131
117	131
117	131
117	131
117	131
117	132
117	132
117	132
117	132
117	132
117	132
117	132
117	132
117	132
117	132
117	132
117	147
117	147
117	148
117	164
117	168
117	169
117	171
117	178
117	178
117	182
117	187
117	187
117	187
117	188
117	188
117	188
117	214
117	226
117	233
118	120
118	120
118	120
118	120
118	120
118	121
118	121
118	121
118	122
118	122
118	122
118	122
118	122
118	122
118	122
118	122
118	122
118	122
118	122
118	122
118	122
118	122
118	122
118	122
118	122
118	122
118	123
118	123
118	123
118	124
118	124
118	124
118	124
118	124
118	124
118	125
118	125
118	125
118	125
118	125
118	125
118	125
118	125
118	125
118	125
118	125
118	125
118	126
118	126
118	126
118	126
118	126
118	126
118	126
118	126
118	126
118	126
118	126
118	126
118	126
118	126
118	126
118	127
118	127
118	127
118	127
118	127
118	127
118	127
118	127
118	127
118	127
118	127
118	127
118	127
118	127
118	127
118	128
118	128
118	128
118	128
118	128
118	128
118	128
118	128
118	128
118	128
118	128
118	128
118	128
118	128
118	128
118	128
118	128
118	129
118	129
118	129
118	129
118	129
118	129
118	129
118	129
118	129
118	129
118	129
118	129
118	129
118	129
118	130
118	130
118	130
118	130
118	130
118	132
118	133
118	133
118	133
118	133
118	133
118	133
118	133
118	133
118	134
118	134
118	134
118	136
118	144
118	146
118	146
120	121
120	121
120	121
120	122
120	122
120	123
120	123
120	123
120	123
120	123
120	124
120	124
120	124
120	124
120	124
120	124
120	125
120	125
120	125
120	125
120	125
120	125
120	125
120	125
120	125
120	125
120	125
120	125
120	125
120	125
120	125
120	125
120	125
120	125
120	126
120	126
120	126
120	126
120	126
120	126
120	127
120	127
120	127
120	127
120	127
120	127
120	127
120	127
120	127
120	127
120	127
120	127
120	128
120	129
120	129
120	129
120	129
120	129
120	129
120	130
120	130
120	130
120	130
120	130
120	130
120	130
120	130
120	130
120	130
120	130
120	130
120	130
120	130
120	130
120	130
120	130
120	130
120	130
120	130
120	130
120	130
120	130
120	130
120	130
120	130
120	130
120	130
120	133
120	133
120	133
120	133
120	134
120	134
120	140
120	141
120	163
120	166
120	168
121	122
121	123
121	123
121	123
121	123
121	123
121	123
121	123
121	123
121	123
121	123
121	123
121	123
121	123
121	123
121	123
121	123
121	123
121	123
121	123
121	123
121	123
121	123
121	123
121	123
121	123
121	123
121	123
121	123
121	123
121	123
121	123
121	123
121	123
121	123
121	123
121	123
121	123
121	123
121	123
121	123
121	123
121	123
121	123
121	123
121	123
121	123
121	123
121	123
121	123
121	123
121	123
121	124
121	124
121	124
121	124
121	124
121	124
121	124
121	124
121	124
121	124
121	124
121	124
121	124
1	2
1	2
1	2
1	2
1	2
1	2
1	2
1	2
1	2
1	2
1	2
1	2
1	2
1	2
1	2
1	2
1	2
1	2
1	2
1	2
1	2
1	2
1	2
1	2
1	2
1	2
1	2
1	2
1	2
1	2
1	2
1	2
1	2
1	2
1	2
1	2
1	2
1	2
1	2
1	2
1	2
1	2
1	2
1	2
1	2
1	2
1	2
1	2
1	2
1	2
1	2
1	2
1	2
1	2
1	2
1	2
1	2
1	2
1	2
1	2
1	2
1	2
1	2
1	2
1	2
1	2
1	2
1	2
1	2
1	2
1	2
1	2
1	2
1	2
1	2
1	2
1	2
1	2
1	2
1	2
1	2
1	2
1	2
1	2
1	2
1	2
1	2
1	2
1	2
1	2
1	2
1	2
1	2
1	2
1	2
1	2
1	2
1	2
1	2
1	2
1	2
1	2
1	2
1	2
1	2
1	2
1	2
1	2
1	2
1	2
1	2
1	2
1	2
1	2
1	2
1	2
1	2
1	2
1	2
1	2
1	2
1	2
1	2
1	2
1	2
1	2
1	2
1	2
1	2
1	2
1	2
1	2
1	2
1	2
1	2
1	2
1	2
1	2
1	2
1	2
1	2
1	2
121	125
121	125
121	125
121	127
121	127
121	127
121	127
121	127
121	129
121	129
121	129
121	129
121	129
121	129
121	129
121	129
121	129
121	129
121	129
121	129
121	130
121	131
121	132
121	132
121	132
121	134
121	140
121	140
121	140
121	140
121	142
121	142
121	142
121	144
121	145
12	13
12	13
12	13
12	13
12	14
12	14
12	14
12	14
12	14
12	14
12	14
12	14
12	14
12	14
12	14
12	14
12	14
12	16
12	16
12	16
12	16
12	16
12	16
12	16
12	16
12	16
12	16
12	16
12	16
12	16
12	16
12	16
12	16
12	16
12	16
12	16
12	16
12	16
12	16
12	16
12	16
12	17
12	20
12	20
122	123
122	123
122	123
122	123
122	124
122	124
122	125
122	125
122	126
122	126
122	126
122	126
122	126
122	126
122	126
122	126
122	126
122	126
122	126
122	126
122	126
122	126
122	126
122	126
122	126
122	126
122	126
122	126
122	126
122	126
122	127
122	127
122	127
122	127
122	127
122	127
122	127
122	127
122	127
122	128
122	128
122	128
122	128
122	128
122	128
122	128
122	128
122	128
122	128
122	128
122	128
122	128
122	128
122	128
122	128
122	128
122	128
122	129
122	129
122	129
122	129
122	129
122	129
122	129
122	129
122	129
122	130
122	130
122	130
122	131
122	131
122	131
122	132
122	132
122	132
122	133
122	133
122	133
122	133
122	133
122	133
122	133
122	133
122	133
122	133
122	133
122	133
122	133
122	134
122	134
122	134
122	134
122	134
122	134
122	134
122	134
122	134
122	134
122	134
122	134
122	134
122	134
122	134
122	134
122	134
122	134
122	134
122	134
122	134
122	134
122	144
122	156
122	161
122	168
122	168
12	23
12	26
123	124
123	124
123	124
123	124
123	124
123	124
123	124
123	124
123	124
123	124
123	124
123	124
123	124
123	124
123	124
123	124
123	124
123	124
123	125
123	125
123	126
123	126
123	126
123	127
123	127
123	127
123	127
123	127
123	127
123	127
123	127
123	127
123	127
123	127
123	127
123	127
123	127
123	128
123	129
123	129
123	129
123	129
123	129
123	129
123	129
123	129
123	129
123	131
123	132
123	134
123	140
123	146
123	146
123	160
12	36
124	125
124	125
124	125
124	125
124	125
124	125
124	125
124	125
124	125
124	125
124	126
124	126
124	126
124	127
124	127
124	127
124	127
124	127
124	127
124	127
124	127
124	127
124	127
124	127
124	127
124	127
124	127
124	127
124	127
124	127
124	127
124	127
124	127
124	127
124	127
124	129
124	129
124	129
124	129
124	129
124	129
124	129
124	129
124	129
124	129
124	129
124	129
124	129
124	129
124	129
124	129
124	130
124	130
124	130
124	130
124	130
124	130
124	130
124	130
124	130
124	130
124	131
124	131
124	131
124	131
124	131
124	131
124	131
124	131
124	131
124	131
124	131
124	131
124	131
124	131
124	132
124	132
124	132
124	132
124	133
124	133
124	133
124	133
124	144
124	144
124	144
124	144
124	149
125	126
125	126
125	126
125	126
125	126
125	126
125	126
125	126
125	127
125	127
125	127
125	127
125	127
125	127
125	127
125	127
125	127
125	127
125	127
125	127
125	127
125	127
125	128
125	128
125	128
125	129
125	129
125	129
125	129
125	129
125	129
125	129
125	129
125	129
125	129
125	129
125	129
125	129
125	130
125	130
125	130
125	130
125	130
125	130
125	130
125	130
125	130
125	130
125	130
125	130
125	130
125	130
125	130
125	130
125	130
125	130
125	130
125	130
125	130
125	130
125	130
125	130
125	130
125	130
125	130
125	133
125	144
125	146
125	146
125	214
125	215
126	127
126	127
126	127
126	127
126	127
126	127
126	128
126	128
126	128
126	128
126	128
126	128
126	128
126	128
126	128
126	128
126	128
126	128
126	128
126	128
126	128
126	128
126	128
126	128
126	129
126	129
126	129
126	129
126	129
126	129
126	129
126	129
126	130
126	130
126	130
126	130
126	130
126	131
126	131
126	133
126	133
126	133
126	133
126	133
126	134
126	134
126	134
126	143
126	146
126	167
127	128
127	128
127	128
127	128
127	128
127	128
127	128
127	129
127	129
127	129
127	129
127	129
127	129
127	129
127	129
127	129
127	130
127	130
127	130
127	130
127	130
127	130
127	130
127	130
127	131
127	131
127	132
127	133
127	133
127	133
127	133
127	133
128	129
128	129
128	129
128	129
128	129
128	129
128	129
128	129
128	129
128	129
128	129
128	129
128	129
128	129
128	129
128	129
128	129
128	129
128	129
128	130
128	133
128	133
128	133
128	133
128	133
128	133
128	133
128	134
128	134
128	134
128	134
128	134
128	134
128	136
128	146
129	130
129	133
129	133
129	133
129	134
129	134
129	144
129	144
129	146
130	132
130	134
130	134
131	132
131	132
131	132
131	132
131	132
131	132
131	132
131	132
131	132
131	132
131	132
131	132
131	132
131	132
131	132
131	132
131	132
131	132
131	132
13	14
13	14
13	14
13	14
13	14
13	14
13	15
13	15
13	15
13	15
13	15
13	15
13	16
13	16
13	16
13	16
13	16
13	16
13	16
13	16
13	18
132	133
132	134
132	134
132	134
132	135
132	140
132	168
132	168
132	168
132	168
132	188
132	188
132	188
132	189
132	190
132	190
132	190
132	190
132	190
132	190
132	190
132	190
132	190
132	190
132	190
132	190
132	190
132	190
132	190
132	190
132	190
132	190
132	190
132	190
132	190
132	190
132	190
132	190
132	190
132	190
132	190
132	190
132	190
132	190
132	190
132	190
132	190
132	190
132	190
132	190
132	190
132	190
132	190
132	190
132	190
132	222
132	228
132	230
132	246
13	23
13	23
13	23
13	23
13	26
13	26
13	26
13	26
13	26
13	26
13	26
13	26
13	26
13	26
13	26
13	26
13	26
13	26
13	26
13	26
13	26
13	26
13	26
13	26
13	26
13	26
13	26
13	26
13	26
133	134
133	134
133	134
133	134
133	134
133	134
133	134
133	134
133	134
133	134
133	134
133	134
133	134
133	134
133	134
133	134
133	134
133	134
133	134
133	134
133	134
133	134
133	134
133	134
133	134
133	134
133	134
133	134
133	134
133	168
13	35
134	143
134	171
134	208
13	49
137	138
137	138
137	138
137	138
137	138
137	138
137	138
137	138
137	138
137	138
137	138
137	138
137	138
137	138
137	138
137	138
137	138
137	138
137	138
137	138
137	138
137	138
137	138
137	138
137	138
137	138
137	138
137	138
137	138
137	138
137	138
137	138
137	138
137	138
137	138
137	138
137	138
137	138
137	138
137	138
137	138
137	138
137	138
137	138
137	138
137	138
137	138
137	138
137	138
137	138
137	138
137	138
137	138
137	138
137	138
137	138
137	138
137	138
137	138
137	144
137	145
137	145
137	166
138	142
138	144
138	145
138	145
138	146
139	140
139	140
[truncated: 15,298 more rows]
