# Supplementary material for: LinkPred: a high performance library for link prediction in complex networks
Source: PeerJ Comput Sci. 2021 May 21;7:e521. doi: 10.7717/peerj-cs.521 (PMC8157017; doi:10.7717/peerj-cs.521)
Supplement: Supplemental Information 1 [file peerj-cs-07-521-s001.zip › LinkPred/data/Zakarays_Karate_Club.edges]

1	2
1	3
1	4
1	5
1	6
1	7
1	8
1	9
1	11
1	12
1	13
1	14
1	18
1	20
1	22
1	32
2	1
2	3
2	4
2	8
2	14
2	18
2	20
2	22
2	31
3	1
3	2
3	4
3	8
3	9
3	10
3	14
3	28
3	29
3	33
4	1
4	2
4	3
4	8
4	13
4	14
5	1
5	7
5	11
6	1
6	7
6	11
6	17
7	1
7	5
7	6
7	17
8	1
8	2
8	3
8	4
9	1
9	3
9	31
9	33
9	34
10	3
10	34
11	1
11	5
11	6
12	1
13	1
13	4
14	1
14	2
14	3
14	4
14	34
15	33
15	34
16	33
16	34
17	6
17	7
18	1
18	2
19	33
19	34
20	1
20	2
20	34
21	33
21	34
22	1
22	2
23	33
24	26
24	28
24	30
24	33
24	34
25	26
25	28
25	32
26	24
26	25
26	32
27	30
27	34
28	3
28	24
28	25
28	34
29	3
29	32
29	34
30	24
30	27
30	33
30	34
31	2
31	9
31	33
31	34
32	1
32	25
32	26
32	29
32	33
32	34
33	3
33	9
33	15
33	16
33	19
33	21
33	23
33	24
33	30
33	31
33	32
33	34
34	9
34	10
34	14
34	15
34	16
34	19
34	20
34	21
34	23
34	24
34	27
34	28
34	29
34	30
34	31
34	32
34	33
