# Supplementary material for: LinkPred: a high performance library for link prediction in complex networks
Source: PeerJ Comput Sci. 2021 May 21;7:e521. doi: 10.7717/peerj-cs.521 (PMC8157017; doi:10.7717/peerj-cs.521)
Supplement: Supplemental Information 1 [file peerj-cs-07-521-s001.zip › LinkPred/data/net-seq1.edges]

# Test network for sequential test data generation. This is network 1
1	2
2	3
3	4
4	5
5	6
6	7
7	8
8	1
