# Supplementary material for: LinkPred: a high performance library for link prediction in complex networks
Source: PeerJ Comput Sci. 2021 May 21;7:e521. doi: 10.7717/peerj-cs.521 (PMC8157017; doi:10.7717/peerj-cs.521)
Supplement: Supplemental Information 1 [file peerj-cs-07-521-s001.zip › LinkPred/doc/Doxyfile]

PROJECT_NAME		= "LinkPred"
PROJECT_NUMBER		= ..
STRIP_FROM_PATH	= /home/said/Dropbox/Said/dev/LinkPred \
			  /home/said/Dropbox/Said/dev/LinkPred
INPUT			=  \
			  /home/said/Dropbox/Said/dev/LinkPred \
			  /home/said/Dropbox/Said/dev/LinkPred
FILE_PATTERNS		= *.h \
                          *.hpp
RECURSIVE		= YES
EXCLUDE_PATTERNS	= */plfit/* \
			  */cg/* \
			  */hrgpredictor/* \
			  */sbmpredictor/* \
			  */hyppredictor/* \
			  fibheap.hpp			
USE_MDFILE_AS_MAINPAGE = 
