# Supplementary material for: LinkPred: a high performance library for link prediction in complex networks
Source: PeerJ Comput Sci. 2021 May 21;7:e521. doi: 10.7717/peerj-cs.521 (PMC8157017; doi:10.7717/peerj-cs.521)
Supplement: Supplemental Information 1 [file peerj-cs-07-521-s001.zip › LinkPred/doc/CMakeLists.txt]

# Generate documentation with Doxygen
if(NOT DOXYGEN_FOUND)
message(FATAL_ERROR "Doxygen is needed to build the documentation.")
endif()

set(doxyfile_in ${CMAKE_CURRENT_SOURCE_DIR}/Doxyfile.in)
set(doxyfile ${CMAKE_CURRENT_BINARY_DIR}/Doxyfile)

configure_file(${doxyfile_in} ${doxyfile} @ONLY)

add_custom_target(doc
COMMAND ${DOXYGEN_EXECUTABLE} ${doxyfile}
WORKING_DIRECTORY ${CMAKE_CURRENT_BINARY_DIR}
COMMENT "Generating documentation with Doxygen"
VERBATIM)

install(DIRECTORY ${CMAKE_CURRENT_BINARY_DIR}/html DESTINATION share/doc OPTIONAL)
