# Supplementary material for: LinkPred: a high performance library for link prediction in complex networks
Source: PeerJ Comput Sci. 2021 May 21;7:e521. doi: 10.7717/peerj-cs.521 (PMC8157017; doi:10.7717/peerj-cs.521)
Supplement: Supplemental Information 1 [file peerj-cs-07-521-s001.zip › LinkPred/doc/Doxyfile.in]

PROJECT_NAME		= "@CMAKE_PROJECT_NAME@"
PROJECT_NUMBER		= @VERSION_MAJOR@.@VERSION_MINOR@.@VERSION_PATCH@
STRIP_FROM_PATH		= @PROJECT_SOURCE_DIR@ \
			  @PROJECT_BINARY_DIR@
INPUT			= @doxy_main_page@ \
			  @PROJECT_SOURCE_DIR@ \
			  @PROJECT_BINARY_DIR@
FILE_PATTERNS		= *.h \
                          *.hpp
RECURSIVE		= YES
EXCLUDE_PATTERNS	= */plfit/* \
			  */cg/* \
			  */uhrgpredictor/* \
			  */usbmpredictor/* \
			  */uhyppredictor/* \
			  fibheap.hpp			
USE_MDFILE_AS_MAINPAGE = @doxy_main_page@
USE_MATHJAX            = YES
ENABLE_PREPROCESSING   = YES
MACRO_EXPANSION        = YES
EXPAND_ONLY_PREDEF     = YES
PREDEFINED             = protected=private
