# Supplementary material for: LinkPred: a high performance library for link prediction in complex networks
Source: PeerJ Comput Sci. 2021 May 21;7:e521. doi: 10.7717/peerj-cs.521 (PMC8157017; doi:10.7717/peerj-cs.521)
Supplement: Supplemental Information 1 [file peerj-cs-07-521-s001.zip › LinkPred/src/numerical/plfit/options.cpp]

/* options.c
 *
 * Copyright (C) 2012 Tamas Nepusz
 *
 * This program is free software; you can redistribute it and/or modify
 * it under the terms of the GNU General Public License as published by
 * the Free Software Foundation; either version 3 of the License, or (at
 * your option) any later version.
 * 
 * This program is distributed in the hope that it will be useful, but
 * WITHOUT ANY WARRANTY; without even the implied warranty of
 * MERCHANTABILITY or FITNESS FOR A PARTICULAR PURPOSE.  See the GNU
 * General Public License for more details.
 * 
 * You should have received a copy of the GNU General Public License
 * along with this program; if not, write to the Free Software
 * Foundation, Inc., 51 Franklin Street, Fifth Floor, Boston, MA 02110-1301, USA.
 */

#include "linkpred/numerical/plfit/error.h"
#include "linkpred/numerical/plfit/plfit.h"

namespace LinkPred {

namespace PLFit {
const plfit_continuous_options_t plfit_continuous_default_options = {
/* .finite_size_correction = */0,
/* .xmin_method = */PLFIT_DEFAULT_CONTINUOUS_METHOD,
/* .p_value_method = */PLFIT_DEFAULT_P_VALUE_METHOD,
/* .p_value_precision = */0.01,
/* .rng = */0 };

const plfit_discrete_options_t plfit_discrete_default_options = {
/* .finite_size_correction = */0,
/* .alpha_method = */PLFIT_DEFAULT_DISCRETE_METHOD,
/* .alpha = */{
/* .min = */1.01,
/* .max = */5,
/* .step = */0.01 },
/* .p_value_method = */PLFIT_DEFAULT_P_VALUE_METHOD,
/* .p_value_precision = */0.01,
/* .rng = */0 };

int plfit_continuous_options_init(plfit_continuous_options_t* options) {
	*options = plfit_continuous_default_options;
	return PLFIT_SUCCESS;
}

int plfit_discrete_options_init(plfit_discrete_options_t* options) {
	*options = plfit_discrete_default_options;
	return PLFIT_SUCCESS;
}

} /* namespace PLFit */

} /* namespace LinkPred */
