# Supplementary material for: LinkPred: a high performance library for link prediction in complex networks
Source: PeerJ Comput Sci. 2021 May 21;7:e521. doi: 10.7717/peerj-cs.521 (PMC8157017; doi:10.7717/peerj-cs.521)
Supplement: Supplemental Information 1 [file peerj-cs-07-521-s001.zip › LinkPred/src/numerical/plfit/kolmogorov.cpp]

/* kolmogorov.c
 *
 * Copyright (C) 2010-2011 Tamas Nepusz
 *
 * This program is free software; you can redistribute it and/or modify
 * it under the terms of the GNU General Public License as published by
 * the Free Software Foundation; either version 3 of the License, or (at
 * your option) any later version.
 * 
 * This program is distributed in the hope that it will be useful, but
 * WITHOUT ANY WARRANTY; without even the implied warranty of
 * MERCHANTABILITY or FITNESS FOR A PARTICULAR PURPOSE.  See the GNU
 * General Public License for more details.
 * 
 * You should have received a copy of the GNU General Public License
 * along with this program; if not, write to the Free Software
 * Foundation, Inc., 51 Franklin Street, Fifth Floor, Boston, MA 02110-1301, USA.
 */

#include <math.h>
#include "linkpred/numerical/plfit/kolmogorov.h"

namespace LinkPred {

namespace PLFit {
double plfit_kolmogorov(double z) {
	const double fj[4] = { -2, -8, -18, -32 };
	const double w = 2.50662827;
	const double c1 = -1.2337005501361697; /* -pi^2 / 8 */
	const double c2 = -11.103304951225528; /*  9*c1 */
	const double c3 = -30.842513753404244; /* 25*c1 */

	double u = fabs(z);
	double v;

	if (u < 0.2)
		return 1;

	if (u < 0.755) {
		v = 1.0 / (u * u);
		return 1 - w * (exp(c1 * v) + exp(c2 * v) + exp(c3 * v)) / u;
	}

	if (u < 6.8116) {
		double r[4] = { 0, 0, 0, 0 };
		long int maxj = (long int) (3.0 / u + 0.5);
		long int j;

		if (maxj < 1)
			maxj = 1;

		v = u * u;
		for (j = 0; j < maxj; j++) {
			r[j] = exp(fj[j] * v);
		}

		return 2 * (r[0] - r[1] + r[2] - r[3]);
	}

	return 0;
}

double plfit_ks_test_one_sample_p(double d, size_t n) {
	return plfit_kolmogorov(d * sqrt(n));
}

double plfit_ks_test_two_sample_p(double d, size_t n1, size_t n2) {
	return plfit_kolmogorov(d * sqrt(n1 * n2 / ((double) (n1 + n2))));
}
} /* namespace PLFit */

} /* namespace LinkPred */
