# Supplementary material for: LinkPred: a high performance library for link prediction in complex networks
Source: PeerJ Comput Sci. 2021 May 21;7:e521. doi: 10.7717/peerj-cs.521 (PMC8157017; doi:10.7717/peerj-cs.521)
Supplement: Supplemental Information 1 [file peerj-cs-07-521-s001.zip › LinkPred/src/numerical/plfit/error.cpp]

/* error.c
 *
 * Copyright (C) 2010-2011 Tamas Nepusz
 *
 * This program is free software; you can redistribute it and/or modify
 * it under the terms of the GNU General Public License as published by
 * the Free Software Foundation; either version 3 of the License, or (at
 * your option) any later version.
 * 
 * This program is distributed in the hope that it will be useful, but
 * WITHOUT ANY WARRANTY; without even the implied warranty of
 * MERCHANTABILITY or FITNESS FOR A PARTICULAR PURPOSE.  See the GNU
 * General Public License for more details.
 * 
 * You should have received a copy of the GNU General Public License
 * along with this program; if not, write to the Free Software
 * Foundation, Inc., 51 Franklin Street, Fifth Floor, Boston, MA 02110-1301, USA.
 */

#include <stdio.h>
#include <stdlib.h>
#include "linkpred/numerical/plfit/error.h"

namespace LinkPred {

namespace PLFit {
static const char *plfit_i_error_strings[] = { "No error", "Failed",
		"Invalid value", "Underflow", "Overflow", "Not enough memory" };

static plfit_error_handler_t* plfit_error_handler = plfit_error_handler_abort;

const char* plfit_strerror(const int plfit_errno) {
	return plfit_i_error_strings[plfit_errno];
}

plfit_error_handler_t* plfit_set_error_handler(
		plfit_error_handler_t* new_handler) {
	plfit_error_handler_t* old_handler = plfit_error_handler;
	plfit_error_handler = new_handler;
	return old_handler;
}

void plfit_error(const char *reason, const char *file, int line,
		int plfit_errno) {
	plfit_error_handler(reason, file, line, plfit_errno);
}

void plfit_error_handler_abort(const char *reason, const char *file, int line,
		int plfit_errno) {
	fprintf(stderr, "Error at %s:%i : %s, %s\n", file, line, reason,
			plfit_strerror(plfit_errno));
	abort();
}

void plfit_error_handler_printignore(const char *reason, const char *file,
		int line, int plfit_errno) {
	fprintf(stderr, "Error at %s:%i : %s, %s\n", file, line, reason,
			plfit_strerror(plfit_errno));
}

void plfit_error_handler_ignore(const char* reason, const char* file, int line,
		int plfit_errno) {
}
} /* namespace PLFit */

} /* namespace LinkPred */
