# Supplementary material for: LinkPred: a high performance library for link prediction in complex networks
Source: PeerJ Comput Sci. 2021 May 21;7:e521. doi: 10.7717/peerj-cs.521 (PMC8157017; doi:10.7717/peerj-cs.521)
Supplement: Supplemental Information 1 [file peerj-cs-07-521-s001.zip › LinkPred/src/numerical/plfit/mt.cpp]

/* mt.c
 *
 * Mersenne Twister random number generator, based on the implementation of
 * Michael Brundage (which has been placed in the public domain).
 *
 * Author: Tamas Nepusz (original by Michael Brundage)
 *
 * See the following URL for the original implementation:
 * http://www.qbrundage.com/michaelb/pubs/essays/random_number_generation.html
 *
 * This file has been placed in the public domain.
 */

#include "linkpred/numerical/plfit/mt.hpp"
#include <stdlib.h>
#include <random>

namespace LinkPred {

namespace PLFit {

void mt_init_def(mt_rng_t* rng) {
	mt_init_from_rng(rng, 0);
}

void mt_init(mt_rng_t* rng, std::random_device *rd) {

	for (int i = 0; i < MT_LEN; i++) {
		rng->mt_buffer[i] = (*rd)();
	}
	rng->mt_index = 0;
}

void mt_init_from_rng(mt_rng_t* rng, mt_rng_t* seeder) {
	int i;

	if (seeder == 0) {
		for (i = 0; i < MT_LEN; i++) {
			/* RAND_MAX is guaranteed to be at least 32767, so we can use two
			 * calls to rand() to produce a random 32-bit number */
			rng->mt_buffer[i] = (rand() << 16) + rand();
		}
	} else {
		for (i = 0; i < MT_LEN; i++) {
			rng->mt_buffer[i] = mt_random(seeder);
		}
	}

	rng->mt_index = 0;
}

#define MT_IA           397
#define MT_IB           (MT_LEN - MT_IA)
#define UPPER_MASK      0x80000000
#define LOWER_MASK      0x7FFFFFFF
#define MATRIX_A        0x9908B0DF
#define TWIST(b,i,j)    ((b)[i] & UPPER_MASK) | ((b)[j] & LOWER_MASK)
#define MAGIC(s)        (((s)&1)*MATRIX_A)

uint32_t mt_random(mt_rng_t* rng) {
	uint32_t * b = rng->mt_buffer;
	int idx = rng->mt_index;
	uint32_t s;
	int i;

	if (idx == MT_LEN * sizeof(uint32_t)) {
		idx = 0;
		i = 0;
		for (; i < MT_IB; i++) {
			s = TWIST(b, i, i + 1);
			b[i] = b[i + MT_IA] ^ (s >> 1) ^ MAGIC(s);
		}
		for (; i < MT_LEN - 1; i++) {
			s = TWIST(b, i, i + 1);
			b[i] = b[i - MT_IB] ^ (s >> 1) ^ MAGIC(s);
		}

		s = TWIST(b, MT_LEN-1, 0);
		b[MT_LEN - 1] = b[MT_IA - 1] ^ (s >> 1) ^ MAGIC(s);
	}

	rng->mt_index = idx + sizeof(uint32_t);
	return *(uint32_t *) ((unsigned char *) b + idx);
	/*
	 Matsumoto and Nishimura additionally confound the bits returned to the caller
	 but this doesn't increase the randomness, and slows down the generator by
	 as much as 25%.  So I omit these operations here.
	 
	 r ^= (r >> 11);
	 r ^= (r << 7) & 0x9D2C5680;
	 r ^= (r << 15) & 0xEFC60000;
	 r ^= (r >> 18);
	 */
}

double mt_uniform_01(mt_rng_t* rng) {
	return ((double) mt_random(rng)) / MT_RAND_MAX;
}
} /* namespace PLFit */

} /* namespace LinkPred */
