# Supplementary material for: LinkPred: a high performance library for link prediction in complex networks
Source: PeerJ Comput Sci. 2021 May 21;7:e521. doi: 10.7717/peerj-cs.521 (PMC8157017; doi:10.7717/peerj-cs.521)
Supplement: Supplemental Information 1 [file peerj-cs-07-521-s001.zip › LinkPred/src/numerical/plfit/stats.cpp]

/* stats.c
 *
 * Copyright (C) 2012 Tamas Nepusz
 *
 * This program is free software; you can redistribute it and/or modify
 * it under the terms of the GNU General Public License as published by
 * the Free Software Foundation; either version 3 of the License, or (at
 * your option) any later version.
 * 
 * This program is distributed in the hope that it will be useful, but
 * WITHOUT ANY WARRANTY; without even the implied warranty of
 * MERCHANTABILITY or FITNESS FOR A PARTICULAR PURPOSE.  See the GNU
 * General Public License for more details.
 * 
 * You should have received a copy of the GNU General Public License
 * along with this program; if not, write to the Free Software
 * Foundation, Inc., 51 Franklin Street, Fifth Floor, Boston, MA 02110-1301, USA.
 */

#include <math.h>
#include <stdlib.h>
#include "linkpred/numerical/plfit/error.h"

namespace LinkPred {

namespace PLFit {
int plfit_moments(double* xs, size_t n, double* mean, double* variance,
		double* skewness, double* kurtosis) {
	double mean0, variance0, skewness0, kurtosis0, error;
	double x, y;
	double *p, *end;

	/* Handle the trivial case of n = 0 */
	if (n == 0) {
		if (mean != 0) {
			*mean = 0.0;
		}
		if (variance != 0) {
			*variance = 0.0;
		}
		if (skewness != 0) {
			*skewness = 0.0;
		}
		if (kurtosis != 0) {
			*kurtosis = 0.0;
		}
		return PLFIT_SUCCESS;
	}

	/* Handle the trivial case of n = 1 */
	if (n == 1) {
		if (mean != 0) {
			*mean = xs[0];
		}
		if (variance != 0) {
			*variance = 0.0;
		}
		if (skewness != 0) {
			*skewness = 0.0;
		}
		if (kurtosis != 0) {
			*kurtosis = 0.0;
		}
		return PLFIT_SUCCESS;
	}

	end = xs + n;

	/* First pass: calculate the mean */
	mean0 = 0;
	for (p = xs; p != end; p++) {
		mean0 += *p;
	}
	mean0 /= n;
	if (mean != 0) {
		*mean = mean0;
	}

	/* If we don't need variance, skewness or kurtosis, we can exit here */
	if (!variance && !skewness && !kurtosis)
		return PLFIT_SUCCESS;

	/* Second pass: get the moments */
	error = variance0 = skewness0 = kurtosis0 = 0;
	for (p = xs; p != end; p++) {
		x = *p - mean0;
		error += x;

		y = x * x;
		variance0 += y;

		y *= x;
		skewness0 += y;

		y *= x;
		kurtosis0 += y;
	}
	variance0 -= error * error / n;

	if (variance != 0) {
		*variance = variance0 / (n - 1);
	}

	variance0 /= n;
	if (skewness != 0) {
		*skewness = skewness0 / (n * variance0 * sqrt(variance0));
	}
	if (kurtosis != 0) {
		*kurtosis = kurtosis0 / (n * variance0 * variance0);
	}

	return PLFIT_SUCCESS;
}

} /* namespace PLFit */

} /* namespace LinkPred */
