# Supplementary material for: LinkPred: a high performance library for link prediction in complex networks
Source: PeerJ Comput Sci. 2021 May 21;7:e521. doi: 10.7717/peerj-cs.521 (PMC8157017; doi:10.7717/peerj-cs.521)
Supplement: Supplemental Information 1 [file peerj-cs-07-521-s001.zip › LinkPred/src/numerical/plfit/gss.cpp]

/* gss.c
 *
 * Copyright (C) 2012 Tamas Nepusz
 *
 * This program is free software; you can redistribute it and/or modify
 * it under the terms of the GNU General Public License as published by
 * the Free Software Foundation; either version 3 of the License, or (at
 * your option) any later version.
 * 
 * This program is distributed in the hope that it will be useful, but
 * WITHOUT ANY WARRANTY; without even the implied warranty of
 * MERCHANTABILITY or FITNESS FOR A PARTICULAR PURPOSE.  See the GNU
 * General Public License for more details.
 * 
 * You should have received a copy of the GNU General Public License
 * along with this program; if not, write to the Free Software
 * Foundation, Inc., 51 Franklin Street, Fifth Floor, Boston, MA 02110-1301, USA.
 */

#include <float.h>
#include <math.h>
#include <string.h>
#include "linkpred/numerical/plfit/error.h"
#include "linkpred/numerical/plfit/gss.h"
#include "linkpred/numerical/plfit/platform.h"

namespace LinkPred {

namespace PLFit {
/**
 * \def PHI
 *
 * The golden ratio, i.e. 1+sqrt(5)/2
 */
#define PHI 1.618033988749895

/**
 * \def RESPHI
 *
 * Constant defined as 2 - \c PHI
 */
#define RESPHI 0.3819660112501051

/**
 * \const _defparam
 *
 * Default parameters for the GSS algorithm.
 */
static const gss_parameter_t _defparam = {
/* .epsilon = */DBL_MIN,
/* .on_error = */GSS_ERROR_STOP };

/**
 * Stores whether the last optimization run triggered a warning or not.
 */
static unsigned short int gss_i_warning_flag = 0;

void gss_parameter_init(gss_parameter_t *param) {
	memcpy(param, &_defparam, sizeof(*param));
}

unsigned short int gss_get_warning_flag() {
	return gss_i_warning_flag;
}

#define TERMINATE {        \
    if (_min) {            \
        *(_min) = min;     \
    }                      \
    if (_fmin) {           \
        *(_fmin) = fmin;   \
    }                      \
}

#define EVALUATE(x, fx) { \
    fx = proc_evaluate(instance, x); \
    if (fmin > fx) { \
        min = x;     \
        fmin = fx;   \
    } \
    if (proc_progress) { \
        retval = proc_progress(instance, x, fx, min, fmin, \
                (a < b) ? a : b, (a < b) ? b : a, k); \
        if (retval) { \
			TERMINATE;            \
            return PLFIT_SUCCESS; \
        } \
    } \
}

int gss(double a, double b, double *_min, double *_fmin,
		gss_evaluate_t proc_evaluate, gss_progress_t proc_progress,
		void* instance, const gss_parameter_t *_param) {
	double c, d, min;
	double fa, fb, fc, fd, fmin;
	int k = 0;
	int retval;
	unsigned short int successful = 1;

	gss_parameter_t param = _param ? (*_param) : _defparam;

	gss_i_warning_flag = 0;

	if (a > b) {
		c = a;
		a = b;
		b = c;
	}

	min = a;
	fmin = proc_evaluate(instance, a);

	c = a + RESPHI * (b - a);

	EVALUATE(a, fa);
	EVALUATE(b, fb);
	EVALUATE(c, fc);

	if (fc >= fa || fc >= fb) {
		if (param.on_error == GSS_ERROR_STOP) {
			return PLFIT_FAILURE;
		} else {
			gss_i_warning_flag = 1;
		}
	}

	while (fabs(a - b) > param.epsilon) {
		k++;

		d = c + RESPHI * (b - c);
		EVALUATE(d, fd);

		if (fd >= fa || fd >= fb) {
			if (param.on_error == GSS_ERROR_STOP) {
				successful = 0;
				break;
			} else {
				gss_i_warning_flag = 1;
			}
		}

		if (fc <= fd) {
			b = a;
			a = d;
		} else {
			a = c;
			c = d;
			fc = fd;
		}
	}

	if (successful) {
		c = (a + b) / 2.0;
		k++;
		EVALUATE(c, fc);
		TERMINATE;
	}

	return successful ? PLFIT_SUCCESS : PLFIT_FAILURE;
}
} /* namespace PLFit */

} /* namespace LinkPred */
