# Supplementary material for: LinkPred: a high performance library for link prediction in complex networks
Source: PeerJ Comput Sci. 2021 May 21;7:e521. doi: 10.7717/peerj-cs.521 (PMC8157017; doi:10.7717/peerj-cs.521)
Supplement: Supplemental Information 1 [file peerj-cs-07-521-s001.zip › LinkPred/src/numerical/plfit/zeta.cpp]

/* vim:set ts=4 sw=2 sts=2 et: */
/* specfunc/zeta.c
 * 
 * Copyright (C) 1996, 1997, 1998, 1999, 2000, 2004 Gerard Jungman
 * 
 * This program is free software; you can redistribute it and/or modify
 * it under the terms of the GNU General Public License as published by
 * the Free Software Foundation; either version 3 of the License, or (at
 * your option) any later version.
 * 
 * This program is distributed in the hope that it will be useful, but
 * WITHOUT ANY WARRANTY; without even the implied warranty of
 * MERCHANTABILITY or FITNESS FOR A PARTICULAR PURPOSE.  See the GNU
 * General Public License for more details.
 * 
 * You should have received a copy of the GNU General Public License
 * along with this program; if not, write to the Free Software
 * Foundation, Inc., 51 Franklin Street, Fifth Floor, Boston, MA 02110-1301, USA.
 */

/* Author:  G. Jungman */

/* This file was taken from the GNU Scientific Library. Some modifications
 * were done in order to make it independent from the rest of GSL
 */

/*
 #include <config.h>
 #include <gsl/gsl_math.h>
 #include <gsl/gsl_errno.h>
 #include <gsl/gsl_sf_elementary.h>
 #include <gsl/gsl_sf_exp.h>
 #include <gsl/gsl_sf_gamma.h>
 #include <gsl/gsl_sf_pow_int.h>
 #include <gsl/gsl_sf_zeta.h>

 #include "linkpred/numerical/plfit/error.h"

 #include "linkpred/chebyshev.h"
 #include "linkpred/cheb_eval.c"
 */

#include <math.h>
#include <stdio.h>
#include "linkpred/numerical/plfit/error.h"

namespace LinkPred {

namespace PLFit {
/*-*-*-*-*-*-*-*-*-*- From gsl_machine.h -*-*-*-*-*-*-*-*-*-*-*-*-*/

#define GSL_LOG_DBL_MIN   (-7.0839641853226408e+02)
#define GSL_LOG_DBL_MAX    7.0978271289338397e+02
#define GSL_DBL_EPSILON        2.2204460492503131e-16

/*-*-*-*-*-*-*-*-*-* From gsl_sf_result.h *-*-*-*-*-*-*-*-*-*-*-*/

struct gsl_sf_result_struct {
	double val;
	double err;
};
typedef struct gsl_sf_result_struct gsl_sf_result;

/*-*-*-*-*-*-*-*-*-*-*-* Private Section *-*-*-*-*-*-*-*-*-*-*-*/

/* coefficients for Maclaurin summation in hzeta()
 * B_{2j}/(2j)!
 */
static double hzeta_c[15] = { 1.00000000000000000000000000000,
		0.083333333333333333333333333333, -0.00138888888888888888888888888889,
		0.000033068783068783068783068783069,
		-8.2671957671957671957671957672e-07, 2.0876756987868098979210090321e-08,
		-5.2841901386874931848476822022e-10, 1.3382536530684678832826980975e-11,
		-3.3896802963225828668301953912e-13, 8.5860620562778445641359054504e-15,
		-2.1748686985580618730415164239e-16, 5.5090028283602295152026526089e-18,
		-1.3954464685812523340707686264e-19, 3.5347070396294674716932299778e-21,
		-8.9535174270375468504026113181e-23 };

/*-*-*-*-*-*-*-*-*-*-*-* Functions with Error Codes *-*-*-*-*-*-*-*-*-*-*-*/

static int gsl_sf_hzeta_e(const double s, const double q,
		gsl_sf_result * result) {
	/* CHECK_POINTER(result) */

	if (s <= 1.0 || q <= 0.0) {
		PLFIT_ERROR("s must be larger than 1.0 and q must be larger than zero",
				PLFIT_EINVAL);
	} else {
		const double max_bits = 54.0;
		const double ln_term0 = -s * log(q);

		if (ln_term0 < GSL_LOG_DBL_MIN + 1.0) {
			PLFIT_ERROR("underflow", PLFIT_UNDRFLOW);
		} else if (ln_term0 > GSL_LOG_DBL_MAX - 1.0) {
			PLFIT_ERROR("overflow", PLFIT_OVERFLOW);
		} else if ((s > max_bits && q < 1.0)
				|| (s > 0.5 * max_bits && q < 0.25)) {
			result->val = pow(q, -s);
			result->err = 2.0 * GSL_DBL_EPSILON * fabs(result->val);
			return PLFIT_SUCCESS;
		} else if (s > 0.5 * max_bits && q < 1.0) {
			const double p1 = pow(q, -s);
			const double p2 = pow(q / (1.0 + q), s);
			const double p3 = pow(q / (2.0 + q), s);
			result->val = p1 * (1.0 + p2 + p3);
			result->err = GSL_DBL_EPSILON * (0.5 * s + 2.0) * fabs(result->val);
			return PLFIT_SUCCESS;
		} else {
			/* Euler-Maclaurin summation formula 
			 * [Moshier, p. 400, with several typo corrections]
			 */
			const int jmax = 12;
			const int kmax = 10;
			int j, k;
			const double pmax = pow(kmax + q, -s);
			double scp = s;
			double pcp = pmax / (kmax + q);
			double ans = pmax * ((kmax + q) / (s - 1.0) + 0.5);

			for (k = 0; k < kmax; k++) {
				ans += pow(k + q, -s);
			}

			for (j = 0; j <= jmax; j++) {
				double delta = hzeta_c[j + 1] * scp * pcp;
				ans += delta;
				if (fabs(delta / ans) < 0.5 * GSL_DBL_EPSILON)
					break;
				scp *= (s + 2 * j + 1) * (s + 2 * j + 2);
				pcp /= (kmax + q) * (kmax + q);
			}

			result->val = ans;
			result->err = 2.0 * (jmax + 1.0) * GSL_DBL_EPSILON * fabs(ans);
			return PLFIT_SUCCESS;
		}
	}
}

/*-*-*-*-*-*-*-*-*-* Functions w/ Natural Prototypes *-*-*-*-*-*-*-*-*-*-*/

double gsl_sf_hzeta(const double s, const double a) {
	gsl_sf_result result;
	result.val = 0;
	gsl_sf_hzeta_e(s, a, &result);
	return result.val;
}

} /* namespace PLFit */

} /* namespace LinkPred */
