# Supplementary material for: LinkPred: a high performance library for link prediction in complex networks
Source: PeerJ Comput Sci. 2021 May 21;7:e521. doi: 10.7717/peerj-cs.521 (PMC8157017; doi:10.7717/peerj-cs.521)
Supplement: Supplemental Information 1 [file peerj-cs-07-521-s001.zip › LinkPred/src/numerical/plfit/rbinom.cpp]

/*
 *  Mathlib : A C Library of Special Functions
 *  Copyright (C) 1998 Ross Ihaka
 *  Copyright (C) 2000-2002 The R Core Team
 *  Copyright (C) 2007 The R Foundation
 *
 *  This program is free software; you can redistribute it and/or modify
 *  it under the terms of the GNU General Public License as published by
 *  the Free Software Foundation; either version 2 of the License, or
 *  (at your option) any later version.
 *
 *  This program is distributed in the hope that it will be useful,
 *  but WITHOUT ANY WARRANTY; without even the implied warranty of
 *  MERCHANTABILITY or FITNESS FOR A PARTICULAR PURPOSE.  See the
 *  GNU General Public License for more details.
 *
 *  You should have received a copy of the GNU General Public License
 *  along with this program; if not, a copy is available at
 *  http://www.r-project.org/Licenses/
 *
 *  SYNOPSIS
 *
 *	#include <Rmath.h>
 *	double rbinom(double nin, double pp)
 *
 *  DESCRIPTION
 *
 *	Random variates from the binomial distribution.
 *
 *  REFERENCE
 *
 *	Kachitvichyanukul, V. and Schmeiser, B. W. (1988).
 *	Binomial random variate generation.
 *	Communications of the ACM 31, 216-222.
 *	(Algorithm BTPEC).
 */

/*
 * Modifications for this file were performed by Tamas Nepusz to make it fit
 * better with plfit. The license of the original file applies to the
 * modifications as well.
 */

#include <limits>
#include <cmath>
#include <cstdlib>
#include "linkpred/numerical/plfit/sampling.h"
#include "linkpred/numerical/plfit/platform.h"

namespace LinkPred {

namespace PLFit {

#define repeat for(;;)

double plfit_rbinom(double nin, double pp, mt_rng_t* rng) {
	/* FIXME: These should become THREAD_specific globals : */

	static double c, fm, npq, p1, p2, p3, p4, qn;
	static double xl, xll, xlr, xm, xr;

	static double psave = -1.0;
	static int nsave = -1;
	static int m;

	double f, f1, f2, u, v, w, w2, x, x1, x2, z, z2;
	double p, q, np, g, r, al, alv, amaxp, ffm, ynorm;
	int i, ix, k, n;

	if (!std::isfinite(nin))
		return NAN;
	r = floor(nin + 0.5);
	if (r != nin)
		return NAN;
	if (!std::isfinite(pp) ||
	/* n=0, p=0, p=1 are not errors <TSL>*/
	r < 0 || pp < 0. || pp > 1.)
		return NAN;

	if (r == 0 || pp == 0.)
		return 0;
	if (pp == 1.)
		return r;

	n = (int) r;

	p = fmin(pp, 1. - pp);
	q = 1. - p;
	np = n * p;
	r = p / q;
	g = r * (n + 1);

	/* Setup, perform only when parameters change [using static (globals): */

	/* FIXING: Want this thread safe
	 -- use as little (thread globals) as possible
	 */
	if (pp != psave || n != nsave) {
		psave = pp;
		nsave = n;
		if (np < 30.0) {
			/* inverse cdf logic for mean less than 30 */
			qn = pow(q, (double) n);
			goto L_np_small;
		} else {
			ffm = np + p;
			m = (int) ffm;
			fm = m;
			npq = np * q;
			p1 = (int) (2.195 * sqrt(npq) - 4.6 * q) + 0.5;
			xm = fm + 0.5;
			xl = xm - p1;
			xr = xm + p1;
			c = 0.134 + 20.5 / (15.3 + fm);
			al = (ffm - xl) / (ffm - xl * p);
			xll = al * (1.0 + 0.5 * al);
			al = (xr - ffm) / (xr * q);
			xlr = al * (1.0 + 0.5 * al);
			p2 = p1 * (1.0 + c + c);
			p3 = p2 + c / xll;
			p4 = p3 + c / xlr;
		}
	} else if (n == nsave) {
		if (np < 30.0)
			goto L_np_small;
	}

	/*-------------------------- np = n*p >= 30 : ------------------- */
	repeat {
		u = plfit_runif_01(rng) * p4;
		v = plfit_runif_01(rng);
		/* triangular region */
		if (u <= p1) {
			ix = (int) (xm - p1 * v + u);
			goto finis;
		}
		/* parallelogram region */
		if (u <= p2) {
			x = xl + (u - p1) / c;
			v = v * c + 1.0 - fabs(xm - x) / p1;
			if (v > 1.0 || v <= 0.)
				continue;
			ix = (int) x;
		} else {
			if (u > p3) { /* right tail */
				ix = (int) (xr - log(v) / xlr);
				if (ix > n)
					continue;
				v = v * (u - p3) * xlr;
			} else {/* left tail */
				ix = (int) (xl + log(v) / xll);
				if (ix < 0)
					continue;
				v = v * (u - p2) * xll;
			}
		}
		/* determine appropriate way to perform accept/reject test */
		k = abs(ix - m);
		if (k <= 20 || k >= npq / 2 - 1) {
			/* explicit evaluation */
			f = 1.0;
			if (m < ix) {
				for (i = m + 1; i <= ix; i++)
					f *= (g / i - r);
			} else if (m != ix) {
				for (i = ix + 1; i <= m; i++)
					f /= (g / i - r);
			}
			if (v <= f)
				goto finis;
		} else {
			/* squeezing using upper and lower bounds on log(f(x)) */
			amaxp = (k / npq)
					* ((k * (k / 3. + 0.625) + 0.1666666666666) / npq + 0.5);
			ynorm = -k * k / (2.0 * npq);
			alv = log(v);
			if (alv < ynorm - amaxp)
				goto finis;
			if (alv <= ynorm + amaxp) {
				/* stirling's formula to machine accuracy */
				/* for the final acceptance/rejection test */
				x1 = ix + 1;
				f1 = fm + 1.0;
				z = n + 1 - fm;
				w = n - ix + 1.0;
				z2 = z * z;
				x2 = x1 * x1;
				f2 = f1 * f1;
				w2 = w * w;
				if (alv
						<= xm * log(f1 / x1) + (n - m + 0.5) * log(z / w)
								+ (ix - m) * log(w * p / (x1 * q))
								+ (13860.0
										- (462.0
												- (132.0
														- (99.0 - 140.0 / f2)
																/ f2) / f2) / f2)
										/ f1 / 166320.0
								+ (13860.0
										- (462.0
												- (132.0
														- (99.0 - 140.0 / z2)
																/ z2) / z2) / z2)
										/ z / 166320.0
								+ (13860.0
										- (462.0
												- (132.0
														- (99.0 - 140.0 / x2)
																/ x2) / x2) / x2)
										/ x1 / 166320.0
								+ (13860.0
										- (462.0
												- (132.0
														- (99.0 - 140.0 / w2)
																/ w2) / w2) / w2)
										/ w / 166320.)
					goto finis;
			}
		}
	}

	L_np_small:
	/*---------------------- np = n*p < 30 : ------------------------- */

	repeat {
		ix = 0;
		f = qn;
		u = plfit_runif_01(rng);
		repeat {
			if (u < f)
				goto finis;
			if (ix > 110)
				break;
			u -= f;
			ix++;
			f *= (g / ix - r);
		}
	}
	finis: if (psave > 0.5)
		ix = n - ix;
	return (double) ix;
}

} /* namespace PLFit */

} /* namespace LinkPred */
