# Supplementary material for: LinkPred: a high performance library for link prediction in complex networks
Source: PeerJ Comput Sci. 2021 May 21;7:e521. doi: 10.7717/peerj-cs.521 (PMC8157017; doi:10.7717/peerj-cs.521)
Supplement: Supplemental Information 1 [file peerj-cs-07-521-s001.zip › LinkPred/src/numerical/plfit/plfit.cpp]

/* vim:set ts=4 sw=4 sts=4 et: */
/* plfit.c
 *
 * Copyright (C) 2010-2011 Tamas Nepusz
 *
 * This program is free software; you can redistribute it and/or modify
 * it under the terms of the GNU General Public License as published by
 * the Free Software Foundation; either version 3 of the License, or (at
 * your option) any later version.
 * 
 * This program is distributed in the hope that it will be useful, but
 * WITHOUT ANY WARRANTY; without even the implied warranty of
 * MERCHANTABILITY or FITNESS FOR A PARTICULAR PURPOSE.  See the GNU
 * General Public License for more details.
 * 
 * You should have received a copy of the GNU General Public License
 * along with this program; if not, write to the Free Software
 * Foundation, Inc., 51 Franklin Street, Fifth Floor, Boston, MA 02110-1301, USA.
 */

#include <stdio.h>
#include <float.h>
#include <math.h>
#include <stdlib.h>
#include <string.h>
#include "linkpred/numerical/plfit/error.h"
#include "linkpred/numerical/plfit/gss.h"
#include "linkpred/numerical/plfit/lbfgs.h"
#include "linkpred/numerical/plfit/platform.h"
#include "linkpred/numerical/plfit/plfit.h"
#include "linkpred/numerical/plfit/kolmogorov.h"
#include "linkpred/numerical/plfit/sampling.h"
#include "linkpred/numerical/plfit/zeta.h"

namespace LinkPred {

namespace PLFit {
/* #define PLFIT_DEBUG */

#define DATA_POINTS_CHECK \
    if (n <= 0) { \
        PLFIT_ERROR("no data points", PLFIT_EINVAL); \
    }

#define XMIN_CHECK_ZERO \
    if (xmin <= 0) { \
        PLFIT_ERROR("xmin must be greater than zero", PLFIT_EINVAL); \
    }
#define XMIN_CHECK_ONE \
    if (xmin < 1) { \
        PLFIT_ERROR("xmin must be at least 1", PLFIT_EINVAL); \
    }

static int plfit_i_resample_continuous(double* xs_head, size_t num_smaller,
		size_t n, double alpha, double xmin, size_t num_samples, mt_rng_t* rng,
		double* result);
static int plfit_i_resample_discrete(double* xs_head, size_t num_smaller,
		size_t n, double alpha, double xmin, size_t num_samples, mt_rng_t* rng,
		double* result);

static int double_comparator(const void *a, const void *b) {
	const double *da = (const double*) a;
	const double *db = (const double*) b;
	return (*da > *db) - (*da < *db);
}

static int plfit_i_copy_and_sort(double* xs, size_t n, double** result) {
	*result = (double*) malloc(sizeof(double) * n);
	if (*result == 0) {
		PLFIT_ERROR("cannot create sorted copy of input data", PLFIT_ENOMEM);
	}

	memcpy(*result, xs, sizeof(double) * n);
	qsort(*result, n, sizeof(double), double_comparator);

	return PLFIT_SUCCESS;
}

/**
 * Given an unsorted array of doubles, return another array that contains the
 * elements that are smaller than a given value
 *
 * \param  begin          pointer to the beginning of the array
 * \param  end            pointer to the first element after the end of the array
 * \param  xmin           the threshold value
 * \param  result_length  if not \c NULL, the number of unique elements in the
 *                        given array is returned here
 *
 * \return pointer to the head of the new array or 0 if there is not enough
 * memory
 */
static double* extract_smaller(double* begin, double* end, double xmin,
		size_t* result_length) {
	size_t counter = 0;
	double *p, *result;

	for (p = begin; p < end; p++) {
		if (*p < xmin) {
			counter++;
		}
	}

	result = (double *) calloc(counter, sizeof(double));
	if (result == 0)
		return 0;

	for (p = result; begin < end; begin++) {
		if (*begin < xmin) {
			*p = *begin;
			p++;
		}
	}

	if (result_length) {
		*result_length = counter;
	}

	return result;
}

/**
 * Given a sorted array of doubles, return another array that contains pointers
 * into the array for the start of each block of identical elements.
 *
 * \param  begin          pointer to the beginning of the array
 * \param  end            pointer to the first element after the end of the array
 * \param  result_length  if not \c NULL, the number of unique elements in the
 *                        given array is returned here
 *
 * \return pointer to the head of the new array or 0 if there is not enough
 * memory
 */
static double** unique_element_pointers(double* begin, double* end,
		size_t* result_length) {
	double* ptr = begin;
	double** result;
	double prev_x;
	size_t num_elts = 15;
	size_t used_elts = 0;

	/* Special case: empty array */
	if (begin == end) {
		result = (double **) calloc(1, sizeof(double*));
		if (result != 0) {
			result[0] = 0;
		}
		return result;
	}

	/* Allocate initial result array, including the guard element */
	result = (double **) calloc(num_elts + 1, sizeof(double*));
	if (result == 0)
		return 0;

	prev_x = *begin;
	result[used_elts++] = begin;

	/* Process the input array */
	for (ptr = begin + 1; ptr < end; ptr++) {
		if (*ptr == prev_x)
			continue;

		/* New block found */
		if (used_elts >= num_elts) {
			/* Array full; allocate a new chunk */
			num_elts = num_elts * 2 + 1;
			result = (double **) realloc(result,
					sizeof(double*) * (num_elts + 1));
			if (result == 0)
				return 0;
		}

		/* Store the new element */
		result[used_elts++] = ptr;
		prev_x = *ptr;
	}

	/* Calculate the result length */
	if (result_length != 0) {
		*result_length = used_elts;
	}

	/* Add the guard entry to the end of the result */
	result[used_elts++] = 0;

	return result;
}

static void plfit_i_perform_finite_size_correction(plfit_result_t* result,
		size_t n) {
	result->alpha = result->alpha * (n - 1) / n + 1.0 / n;
}

/********** Continuous power law distribution fitting **********/

static void plfit_i_logsum_less_than_continuous(double* begin, double* end,
		double xmin, double* result, size_t* m) {
	double logsum = 0.0;
	size_t count = 0;

	for (; begin != end; begin++) {
		if (*begin >= xmin) {
			count++;
			logsum += log(*begin / xmin);
		}
	}

	*m = count;
	*result = logsum;
}

static double plfit_i_logsum_continuous(double* begin, double* end,
		double xmin) {
	double logsum = 0.0;
	for (; begin != end; begin++)
		logsum += log(*begin / xmin);
	return logsum;
}

static int plfit_i_estimate_alpha_continuous(double* xs, size_t n, double xmin,
		double* alpha) {
	double result;
	size_t m;

	XMIN_CHECK_ZERO;

	plfit_i_logsum_less_than_continuous(xs, xs + n, xmin, &result, &m);

	if (m == 0) {
		PLFIT_ERROR("no data point was larger than xmin", PLFIT_EINVAL);
	}

	*alpha = 1 + m / result;

	return PLFIT_SUCCESS;
}

static int plfit_i_estimate_alpha_continuous_sorted(double* xs, size_t n,
		double xmin, double* alpha) {
	double* end = xs + n;

	XMIN_CHECK_ZERO;

	for (; xs != end && *xs < xmin; xs++)
		;
	if (xs == end) {
		PLFIT_ERROR("no data point was larger than xmin", PLFIT_EINVAL);
	}

	*alpha = 1 + (end - xs) / plfit_i_logsum_continuous(xs, end, xmin);

	return PLFIT_SUCCESS;
}

static int plfit_i_ks_test_continuous(double* xs, double* xs_end,
		const double alpha, const double xmin, double* D) {
	/* Assumption: xs is sorted and cut off at xmin so the first element is
	 * always larger than or equal to xmin. */
	double result = 0, n;
	int m = 0;

	n = xs_end - xs;

	while (xs < xs_end) {
		double d = std::abs(1 - pow(xmin / *xs, alpha - 1) - m / n);

		if (d > result)
			result = d;

		xs++;
		m++;
	}

	*D = result;

	return PLFIT_SUCCESS;
}

static int plfit_i_calculate_p_value_continuous(double* xs, size_t n,
		const plfit_continuous_options_t *options, plfit_bool_t xmin_fixed,
		plfit_result_t *result) {
	long int num_trials;
	long int successes = 0;
	double *xs_head;
	size_t num_smaller;
	plfit_continuous_options_t options_no_p_value = *options;
	int retval = PLFIT_SUCCESS;

	if (options->p_value_method == PLFIT_P_VALUE_SKIP) {
		result->p = NAN;
		return PLFIT_SUCCESS;
	}

	if (options->p_value_method == PLFIT_P_VALUE_APPROXIMATE) {
		result->p = plfit_ks_test_one_sample_p(result->D, n);
		return PLFIT_SUCCESS;
	}

	options_no_p_value.p_value_method = PLFIT_P_VALUE_SKIP;
	num_trials = (long int) (0.25 / options->p_value_precision
			/ options->p_value_precision);
	if (num_trials <= 0) {
		PLFIT_ERROR("invalid p-value precision", PLFIT_EINVAL);
	}

	/* Extract the head of xs that contains elements smaller than xmin */
	xs_head = extract_smaller(xs, xs + n, result->xmin, &num_smaller);
	if (xs_head == 0)
		PLFIT_ERROR("cannot calculate exact p-value", PLFIT_ENOMEM);

#ifdef _OPENMP
//#pragma omp parallel
#endif
	{
		/* Parallel section starts here. If we are compiling using OpenMP, each
		 * thread will use its own RNG that is seeded from the master RNG. If
		 * we are compiling without OpenMP, there is only one thread and it uses
		 * the master RNG. This section must be critical to ensure that only one
		 * thread is using the master RNG at the same time. */
#ifdef _OPENMP
		mt_rng_t private_rng;
#endif
		mt_rng_t *p_rng;
		double *ys;
		long int i;
		plfit_result_t result_synthetic;

#ifdef _OPENMP
//#pragma omp critical
		{
			p_rng = &private_rng;
			mt_init_from_rng(p_rng, options->rng);
		}
#else
		p_rng = options->rng;
#endif

		/* Allocate memory to sample into */
		ys = (double *) calloc(n, sizeof(double));
		if (ys == 0) {
			retval = PLFIT_ENOMEM;
		} else {
			/* The main for loop starts here. */
#ifdef _OPENMP
//#pragma omp for reduction(+:successes)
#endif
			for (i = 0; i < num_trials; i++) {
				plfit_i_resample_continuous(xs_head, num_smaller, n,
						result->alpha, result->xmin, n, p_rng, ys);
				if (xmin_fixed) {
					plfit_estimate_alpha_continuous(ys, n, result->xmin,
							&options_no_p_value, &result_synthetic);
				} else {
					plfit_continuous(ys, n, &options_no_p_value,
							&result_synthetic);
				}
				if (result_synthetic.D > result->D)
					successes++;
			}
			free(ys);
		}

		/* End of parallelized part */
	}

	free(xs_head);

	if (retval == PLFIT_SUCCESS) {
		result->p = successes / ((double) num_trials);
	} else {
		PLFIT_ERROR("cannot calculate exact p-value", retval);
	}

	return retval;
}

int plfit_log_likelihood_continuous(double* xs, size_t n, double alpha,
		double xmin, double* L) {
	double logsum, c;
	size_t m;

	if (alpha <= 1) {
		PLFIT_ERROR("alpha must be greater than one", PLFIT_EINVAL);
	}
	XMIN_CHECK_ZERO;

	c = (alpha - 1) / xmin;
	plfit_i_logsum_less_than_continuous(xs, xs + n, xmin, &logsum, &m);
	*L = -alpha * logsum + log(c) * m;

	return PLFIT_SUCCESS;
}

int plfit_estimate_alpha_continuous_sorted(double* xs, size_t n, double xmin,
		const plfit_continuous_options_t* options, plfit_result_t *result) {
	double *begin, *end;

	if (!options)
		options = &plfit_continuous_default_options;

	begin = xs;
	end = xs + n;
	while (begin < end && *begin < xmin)
		begin++;

	PLFIT_CHECK(
			plfit_i_estimate_alpha_continuous_sorted(begin, end - begin, xmin,
					&result->alpha));
	PLFIT_CHECK(
			plfit_i_ks_test_continuous(begin, end, result->alpha, xmin,
					&result->D));

	if (options->finite_size_correction)
		plfit_i_perform_finite_size_correction(result, end - begin);
	result->xmin = xmin;

	PLFIT_CHECK(
			plfit_log_likelihood_continuous(begin, end - begin, result->alpha,
					result->xmin, &result->L));
	PLFIT_CHECK(
			plfit_i_calculate_p_value_continuous(xs, n, options, 1, result));

	return PLFIT_SUCCESS;
}

int plfit_estimate_alpha_continuous(double* xs, size_t n, double xmin,
		const plfit_continuous_options_t* options, plfit_result_t *result) {
	double *xs_copy;

	if (!options)
		options = &plfit_continuous_default_options;

	PLFIT_CHECK(plfit_i_copy_and_sort(xs, n, &xs_copy));
	PLFIT_CHECK(
			plfit_estimate_alpha_continuous_sorted(xs_copy, n, xmin, options,
					result));
	free(xs_copy);

	return PLFIT_SUCCESS;
}

typedef struct {
	double *begin; /**< Pointer to the beginning of the array holding the data */
	double *end; /**< Pointer to after the end of the array holding the data */
	double **probes; /**< Pointers to the elements of the array that will be probed */
	size_t num_probes; /**< Number of probes */
	plfit_result_t last; /**< Result of the last evaluation */
} plfit_continuous_xmin_opt_data_t;

static double plfit_i_continuous_xmin_opt_evaluate(void* instance, double x) {
	plfit_continuous_xmin_opt_data_t* data =
			(plfit_continuous_xmin_opt_data_t*) instance;
	double* begin = data->probes[(long int) x];

	data->last.xmin = *begin;

#ifdef PLFIT_DEBUG
	printf("Trying with probes[%ld] = %.4f\n", (long int)x, *begin);
#endif

	plfit_i_estimate_alpha_continuous_sorted(begin, data->end - begin, *begin,
			&data->last.alpha);
	plfit_i_ks_test_continuous(begin, data->end, data->last.alpha, *begin,
			&data->last.D);

	return data->last.D;
}

static int plfit_i_continuous_xmin_opt_progress(void* instance, double x,
		double fx, double min, double fmin, double left, double right, int k) {
#ifdef PLFIT_DEBUG
	printf("Iteration #%d: [%.4f; %.4f), x=%.4f, fx=%.4f, min=%.4f, fmin=%.4f\n",
			k, left, right, x, fx, min, fmin);
#endif

	/* Continue only if `left' and `right' point to different integers */
	return (int) left == (int) right;
}

static int plfit_i_continuous_xmin_opt_linear_scan(
		plfit_continuous_xmin_opt_data_t* opt_data, plfit_result_t* best_result,
		size_t* best_n) {
	size_t i;
	plfit_result_t global_best_result;
	size_t global_best_n;

	/* Prepare some variables */
	global_best_n = 0;
	global_best_result.D = DBL_MAX;
	global_best_result.xmin = 0;
	global_best_result.L = 0;
	global_best_result.alpha = 0;
	global_best_result.p = 0;

	/* Due to the OpenMP parallelization, we do things as follows. Each
	 * OpenMP thread will search for the best D-score on its own and store
	 * the result in a private local_best_result variable. The end of the
	 * parallel block contains a critical section that threads will enter
	 * one by one and compare their private local_best_result with a
	 * global_best that is shared among the threads.
	 */
#ifdef _OPENMP
//#pragma omp parallel shared(global_best_result, global_best_n) private(i) firstprivate(opt_data)
#endif
	{
		/* These variables are private since they are declared within the
		 * parallel block */
		plfit_result_t local_best_result;
		plfit_continuous_xmin_opt_data_t local_opt_data = *opt_data;
		size_t local_best_n;

		/* Initialize the local_best_result and local_best_n variables */
		local_best_n = 0;
		local_best_result.D = DBL_MAX;
		local_best_result.xmin = 0;
		local_best_result.L = 0;
		local_best_result.alpha = 0;
		local_best_result.p = 0;

		/* The range of the for loop below is divided among the threads.
		 * nowait means that there will be no implicit barrier at the end
		 * of the loop so threads that get there earlier can enter the
		 * critical section without waiting for the others */
#ifdef _OPENMP
//#pragma omp for nowait schedule(dynamic,10)
#endif
		for (i = 0; i < local_opt_data.num_probes - 1; i++) {
			plfit_i_continuous_xmin_opt_evaluate(&local_opt_data, i);
			if (local_opt_data.last.D < local_best_result.D) {
#ifdef PLFIT_DEBUG
				printf("Found new local best at %g with D=%g\n",
						local_opt_data.last.xmin, local_opt_data.last.D);
#endif
				local_best_result = local_opt_data.last;
				local_best_n = local_opt_data.end - local_opt_data.probes[i]
						+ 1;
			}
		}

		/* Critical section that finds the global best result from the
		 * local ones collected by each thread */
#ifdef _OPENMP
//#pragma omp critical
#endif
		if (local_best_result.D < global_best_result.D) {
			global_best_result = local_best_result;
			global_best_n = local_best_n;
#ifdef PLFIT_DEBUG
			printf("Found new global best at %g with D=%g\n", global_best_result.xmin,
					global_best_result.D);
#endif 
		}
	}

	*best_result = global_best_result;
	*best_n = global_best_n;

#ifdef PLFIT_DEBUG
	printf("Returning global best: %g\n", best_result->xmin);
#endif

	return PLFIT_SUCCESS;
}

int plfit_continuous(double* xs, size_t n,
		const plfit_continuous_options_t* options, plfit_result_t* result) {
	gss_parameter_t gss_param;
	plfit_continuous_xmin_opt_data_t opt_data;
	plfit_result_t best_result = {
	/* alpha = */NAN,
	/* xmin = */NAN,
	/* L = */NAN,
	/* D = */NAN,
	/* p = */NAN };

	int success;
	size_t i, best_n, num_uniques = 0;
	double x, *px, **uniques;

	DATA_POINTS_CHECK;

	/* Sane defaults */
	best_n = n;
	if (!options)
		options = &plfit_continuous_default_options;

	/* Make a copy of xs and sort it */
	PLFIT_CHECK(plfit_i_copy_and_sort(xs, n, &opt_data.begin));
	opt_data.end = opt_data.begin + n;

	/* Create an array containing pointers to the unique elements of the input. From
	 * each block of unique elements, we add the pointer to the first one. */
	uniques = unique_element_pointers(opt_data.begin, opt_data.end,
			&num_uniques);
	if (uniques == 0)
		PLFIT_ERROR("cannot fit continuous power-law", PLFIT_ENOMEM);

	/* We will now determine the best xmin that yields the lowest D-score. The
	 * 'success' variable will denote whether the search procedure we tried was
	 * successful. If it is false after having exhausted all options, we fall
	 * back to a linear search. */
	success = 0;
	switch (options->xmin_method) {
	case PLFIT_GSS_OR_LINEAR:
		/* Try golden section search first. */
		if (num_uniques > 5) {
			opt_data.probes = uniques;
			opt_data.num_probes = num_uniques;
			gss_parameter_init(&gss_param);
			success = (gss(0, opt_data.num_probes - 5, &x, 0,
					plfit_i_continuous_xmin_opt_evaluate,
					plfit_i_continuous_xmin_opt_progress, &opt_data, &gss_param)
					== 0);
			if (success) {
				px = opt_data.probes[(int) x];
				best_n = opt_data.end - px + 1;
				best_result = opt_data.last;
			}
		}
		break;

	case PLFIT_STRATIFIED_SAMPLING:
		if (num_uniques >= 50) {
			/* Try stratified sampling to narrow down the interval where the minimum
			 * is likely to reside. We check 10% of the unique items, distributed
			 * evenly, find the one with the lowest D-score, and then check the
			 * area around it more thoroughly. */
			const size_t subdivision_length = 10;
			size_t num_strata = num_uniques / subdivision_length;
			double **strata = (double **) calloc(num_strata, sizeof(double*));

			for (i = 0; i < num_strata; i++) {
				strata[i] = uniques[i * subdivision_length];
			}

			opt_data.probes = strata;
			opt_data.num_probes = num_strata;
			plfit_i_continuous_xmin_opt_linear_scan(&opt_data, &best_result,
					&best_n);

			opt_data.num_probes = 0;
			for (i = 0; i < num_strata; i++) {
				if (*strata[i] == best_result.xmin) {
					/* Okay, scan more thoroughly from strata[i-1] to strata[i+1],
					 * which is from uniques[(i-1)*subdivision_length] to
					 * uniques[(i+1)*subdivision_length */
					opt_data.probes = uniques
							+ (i > 0 ? (i - 1) * subdivision_length : 0);
					opt_data.num_probes = 0;
					if (i != 0)
						opt_data.num_probes += subdivision_length;
					if (i != num_strata - 1)
						opt_data.num_probes += subdivision_length;
					break;
				}
			}

			free(strata);
			if (opt_data.num_probes > 0) {
				/* Do a strict linear scan in the subrange determined above */
				plfit_i_continuous_xmin_opt_linear_scan(&opt_data, &best_result,
						&best_n);
				success = 1;
			} else {
				/* This should not happen, but we handle it anyway */
				success = 0;
			}
		}
		break;

	default:
		/* Just use the linear search */
		break;
	}

	if (!success) {
		/* More advanced search methods failed or were skipped; try linear search */
		opt_data.probes = uniques;
		opt_data.num_probes = num_uniques;
		plfit_i_continuous_xmin_opt_linear_scan(&opt_data, &best_result,
				&best_n);
		success = 1;
	}

	/* Get rid of the uniques array, we don't need it any more */
	free(uniques);

	/* Sort out the result */
	*result = best_result;
	if (options->finite_size_correction)
		plfit_i_perform_finite_size_correction(result, best_n);

	PLFIT_CHECK(
			plfit_log_likelihood_continuous(opt_data.begin + n - best_n, best_n,
					result->alpha, result->xmin, &result->L));
	PLFIT_CHECK(
			plfit_i_calculate_p_value_continuous(opt_data.begin, n, options, 0,
					result));

	/* Get rid of the copied data as well */
	free(opt_data.begin);

	return PLFIT_SUCCESS;
}

/********** Discrete power law distribution fitting **********/

typedef struct {
	size_t m;
	double logsum;
	double xmin;
} plfit_i_estimate_alpha_discrete_data_t;

static double plfit_i_logsum_discrete(double* begin, double* end, double xmin) {
	double logsum = 0.0;
	for (; begin != end; begin++)
		logsum += log(*begin);
	return logsum;
}

static void plfit_i_logsum_less_than_discrete(double* begin, double* end,
		double xmin, double* logsum, size_t* m) {
	double result = 0.0;
	size_t count = 0;

	for (; begin != end; begin++) {
		if (*begin < xmin)
			continue;

		result += log(*begin);
		count++;
	}

	*logsum = result;
	*m = count;
}

static lbfgsfloatval_t plfit_i_estimate_alpha_discrete_lbfgs_evaluate(
		void* instance, const lbfgsfloatval_t* x, lbfgsfloatval_t* g,
		const int n, const lbfgsfloatval_t step) {
	plfit_i_estimate_alpha_discrete_data_t* data;
	lbfgsfloatval_t result;
	double dx = step;
	double huge = 1e10; /* pseudo-infinity; apparently DBL_MAX does not work */

	data = (plfit_i_estimate_alpha_discrete_data_t*) instance;

#ifdef PLFIT_DEBUG
	printf("- Evaluating at %.4f (step = %.4f, xmin = %.4f)\n", *x, step, data->xmin);
#endif

	if (std::isnan(*x)) {
		g[0] = huge;
		return huge;
	}

	/* Find the delta X value to estimate the gradient */
	if (dx > 0.001 || dx == 0)
		dx = 0.001;
	else if (dx < -0.001)
		dx = -0.001;

	/* Is x[0] in its valid range? */
	if (x[0] <= 1.0) {
		/* The Hurwitz zeta function is infinite in this case */
		g[0] = (dx > 0) ? -huge : huge;
		return huge;
	}
	if (x[0] + dx <= 1.0)
		g[0] = huge;
	else
		g[0] = data->logsum
				+ data->m
						* (log(gsl_sf_hzeta(x[0] + dx, data->xmin))
								- log(gsl_sf_hzeta(x[0], data->xmin))) / dx;

	result = x[0] * data->logsum
			+ data->m * log(gsl_sf_hzeta(x[0], data->xmin));

#ifdef PLFIT_DEBUG
	printf("  - Gradient: %.4f\n", g[0]);
	printf("  - Result: %.4f\n", result);
#endif

	return result;
}

static int plfit_i_estimate_alpha_discrete_lbfgs_progress(void* instance,
		const lbfgsfloatval_t* x, const lbfgsfloatval_t* g,
		const lbfgsfloatval_t fx, const lbfgsfloatval_t xnorm,
		const lbfgsfloatval_t gnorm, const lbfgsfloatval_t step, int n, int k,
		int ls) {
	return 0;
}

static int plfit_i_estimate_alpha_discrete_linear_scan(double* xs, size_t n,
		double xmin, double* alpha, const plfit_discrete_options_t* options,
		plfit_bool_t sorted) {
	double curr_alpha, best_alpha, L, L_max;
	double logsum;
	size_t m;

	XMIN_CHECK_ONE;
	if (options->alpha.min <= 1.0) {
		PLFIT_ERROR("alpha.min must be greater than 1.0", PLFIT_EINVAL);
	}
	if (options->alpha.max < options->alpha.min) {
		PLFIT_ERROR("alpha.max must be greater than alpha.min", PLFIT_EINVAL);
	}
	if (options->alpha.step <= 0) {
		PLFIT_ERROR("alpha.step must be positive", PLFIT_EINVAL);
	}

	if (sorted) {
		logsum = plfit_i_logsum_discrete(xs, xs + n, xmin);
		m = n;
	} else {
		plfit_i_logsum_less_than_discrete(xs, xs + n, xmin, &logsum, &m);
	}

	best_alpha = options->alpha.min;
	L_max = -DBL_MAX;
	for (curr_alpha = options->alpha.min; curr_alpha <= options->alpha.max;
			curr_alpha += options->alpha.step) {
		L = -curr_alpha * logsum - m * log(gsl_sf_hzeta(curr_alpha, xmin));
		if (L > L_max) {
			L_max = L;
			best_alpha = curr_alpha;
		}
	}

	*alpha = best_alpha;

	return PLFIT_SUCCESS;
}

static int plfit_i_estimate_alpha_discrete_lbfgs(double* xs, size_t n,
		double xmin, double* alpha, const plfit_discrete_options_t* options,
		plfit_bool_t sorted) {
	lbfgs_parameter_t param;
	lbfgsfloatval_t* variables;
	plfit_i_estimate_alpha_discrete_data_t data;
	int ret;

	XMIN_CHECK_ONE;

	/* Initialize algorithm parameters */
	lbfgs_parameter_init(&param);
	param.max_iterations = 0; /* proceed until infinity */

	/* Set up context for optimization */
	data.xmin = xmin;
	if (sorted) {
		data.logsum = plfit_i_logsum_discrete(xs, xs + n, xmin);
		data.m = n;
	} else {
		plfit_i_logsum_less_than_discrete(xs, xs + n, xmin, &data.logsum,
				&data.m);
	}

	/* Allocate space for the single alpha variable */
	variables = lbfgs_malloc(1);
	variables[0] = 3.0; /* initial guess */

	/* Optimization */
	ret = lbfgs(1, variables, /* ptr_fx = */0,
			plfit_i_estimate_alpha_discrete_lbfgs_evaluate,
			plfit_i_estimate_alpha_discrete_lbfgs_progress, &data, &param);

	if (ret < 0 && ret != LBFGSERR_ROUNDING_ERROR
			&& ret != LBFGSERR_MAXIMUMLINESEARCH && ret != LBFGSERR_MINIMUMSTEP
			&& ret != LBFGSERR_CANCELED) {
		char buf[4096];
		snprintf(buf, 4096,
				"L-BFGS optimization signaled an error (error code = %d)", ret);
		lbfgs_free(variables);
		PLFIT_ERROR(buf, PLFIT_FAILURE);
	}
	*alpha = variables[0];

	/* Deallocate the variable array */
	lbfgs_free(variables);

	return PLFIT_SUCCESS;
}

static int plfit_i_estimate_alpha_discrete_fast(double* xs, size_t n,
		double xmin, double* alpha, const plfit_discrete_options_t* options,
		plfit_bool_t sorted) {
	plfit_continuous_options_t cont_options;

	if (!options)
		options = &plfit_discrete_default_options;

	plfit_continuous_options_init(&cont_options);
	cont_options.finite_size_correction = options->finite_size_correction;

	XMIN_CHECK_ONE;

	if (sorted) {
		return plfit_i_estimate_alpha_continuous_sorted(xs, n, xmin - 0.5,
				alpha);
	} else {
		return plfit_i_estimate_alpha_continuous(xs, n, xmin - 0.5, alpha);
	}
}

static int plfit_i_estimate_alpha_discrete(double* xs, size_t n, double xmin,
		double* alpha, const plfit_discrete_options_t* options,
		plfit_bool_t sorted) {
	switch (options->alpha_method) {
	case PLFIT_LBFGS:
		PLFIT_CHECK(
				plfit_i_estimate_alpha_discrete_lbfgs(xs, n, xmin, alpha,
						options, sorted));
		break;

	case PLFIT_LINEAR_SCAN:
		PLFIT_CHECK(
				plfit_i_estimate_alpha_discrete_linear_scan(xs, n, xmin, alpha,
						options, sorted));
		break;

	case PLFIT_PRETEND_CONTINUOUS:
		PLFIT_CHECK(
				plfit_i_estimate_alpha_discrete_fast(xs, n, xmin, alpha,
						options, sorted));
		break;

	default:
		PLFIT_ERROR("unknown optimization method specified", PLFIT_EINVAL);
	}

	return PLFIT_SUCCESS;
}

static int plfit_i_ks_test_discrete(double* xs, double* xs_end,
		const double alpha, const double xmin, double* D) {
	/* Assumption: xs is sorted and cut off at xmin so the first element is
	 * always larger than or equal to xmin. */
	double result = 0, n, hzeta, x;
	int m = 0;

	n = xs_end - xs;
	hzeta = gsl_sf_hzeta(alpha, xmin);

	while (xs < xs_end) {
		double d;

		x = *xs;
		d = fabs(1 - (gsl_sf_hzeta(alpha, x) / hzeta) - m / n);

		if (d > result)
			result = d;

		do {
			xs++;
			m++;
		} while (xs < xs_end && *xs == x);
	}

	*D = result;

	return PLFIT_SUCCESS;
}

static int plfit_i_calculate_p_value_discrete(double* xs, size_t n,
		const plfit_discrete_options_t* options, plfit_bool_t xmin_fixed,
		plfit_result_t *result) {
	long int num_trials;
	long int successes = 0;
	double *xs_head;
	size_t num_smaller;
	plfit_discrete_options_t options_no_p_value = *options;
	int retval = PLFIT_SUCCESS;

	if (options->p_value_method == PLFIT_P_VALUE_SKIP) {
		/* skipping p-value calculation */
		result->p = NAN;
		return PLFIT_SUCCESS;
	}

	if (options->p_value_method == PLFIT_P_VALUE_APPROXIMATE) {
		/* p-value approximation; most likely an upper bound */
		result->p = plfit_ks_test_one_sample_p(result->D, n);
		return PLFIT_SUCCESS;
	}

	options_no_p_value.p_value_method = PLFIT_P_VALUE_SKIP;
	num_trials = (long int) (0.25 / options->p_value_precision
			/ options->p_value_precision);
	if (num_trials <= 0) {
		PLFIT_ERROR("invalid p-value precision", PLFIT_EINVAL);
	}

	/* Extract the head of xs that contains elements smaller than xmin */
	xs_head = extract_smaller(xs, xs + n, result->xmin, &num_smaller);
	if (xs_head == 0)
		PLFIT_ERROR("cannot calculate exact p-value", PLFIT_ENOMEM);

#ifdef _OPENMP
//#pragma omp parallel
#endif
	{
		/* Parallel section starts here. If we are compiling using OpenMP, each
		 * thread will use its own RNG that is seeded from the master RNG. If
		 * we are compiling without OpenMP, there is only one thread and it uses
		 * the master RNG. This section must be critical to ensure that only one
		 * thread is using the master RNG at the same time. */
#ifdef _OPENMP
		mt_rng_t private_rng;
#endif
		mt_rng_t *p_rng;
		double *ys;
		long int i;
		plfit_result_t result_synthetic;

#ifdef _OPENMP
//#pragma omp critical
		{
			p_rng = &private_rng;
			mt_init_from_rng(p_rng, options->rng);
		}
#else
		p_rng = options->rng;
#endif

		/* Allocate memory to sample into */
		ys = (double *) calloc(n, sizeof(double));
		if (ys == 0) {
			retval = PLFIT_ENOMEM;
		} else {
			/* The main for loop starts here. */
#ifdef _OPENMP
//#pragma omp for reduction(+:successes)
#endif
			for (i = 0; i < num_trials; i++) {
				plfit_i_resample_discrete(xs_head, num_smaller, n,
						result->alpha, result->xmin, n, p_rng, ys);
				if (xmin_fixed) {
					plfit_estimate_alpha_discrete(ys, n, result->xmin,
							&options_no_p_value, &result_synthetic);
				} else {
					plfit_discrete(ys, n, &options_no_p_value,
							&result_synthetic);
				}
				if (result_synthetic.D > result->D)
					successes++;
			}

			free(ys);
		}

		/* End of parallelized part */
	}

	free(xs_head);

	if (retval == PLFIT_SUCCESS) {
		result->p = successes / ((double) num_trials);
	} else {
		PLFIT_ERROR("cannot calculate exact p-value", retval);
	}

	return retval;
}

int plfit_log_likelihood_discrete(double* xs, size_t n, double alpha,
		double xmin, double* L) {
	double result;
	size_t m;

	if (alpha <= 1) {
		PLFIT_ERROR("alpha must be greater than one", PLFIT_EINVAL);
	}
	XMIN_CHECK_ONE;

	plfit_i_logsum_less_than_discrete(xs, xs + n, xmin, &result, &m);
	result = -alpha * result - m * log(gsl_sf_hzeta(alpha, xmin));

	*L = result;

	return PLFIT_SUCCESS;
}

int plfit_estimate_alpha_discrete(double* xs, size_t n, double xmin,
		const plfit_discrete_options_t* options, plfit_result_t *result) {
	double *xs_copy, *begin, *end;

	if (!options)
		options = &plfit_discrete_default_options;

	/* Check the validity of the input parameters */
	DATA_POINTS_CHECK;
	if (options->alpha_method == PLFIT_LINEAR_SCAN) {
		if (options->alpha.min <= 1.0) {
			PLFIT_ERROR("alpha.min must be greater than 1.0", PLFIT_EINVAL);
		}
		if (options->alpha.max < options->alpha.min) {
			PLFIT_ERROR("alpha.max must be greater than alpha.min",
					PLFIT_EINVAL);
		}
		if (options->alpha.step <= 0) {
			PLFIT_ERROR("alpha.step must be positive", PLFIT_EINVAL);
		}
	}

	PLFIT_CHECK(plfit_i_copy_and_sort(xs, n, &xs_copy));

	begin = xs_copy;
	end = xs_copy + n;
	while (begin < end && *begin < xmin)
		begin++;

	PLFIT_CHECK(
			plfit_i_estimate_alpha_discrete(begin, end - begin, xmin,
					&result->alpha, options, /* sorted = */1));
	PLFIT_CHECK(
			plfit_i_ks_test_discrete(begin, end, result->alpha, xmin,
					&result->D));

	result->xmin = xmin;
	if (options->finite_size_correction)
		plfit_i_perform_finite_size_correction(result, end - begin);

	PLFIT_CHECK(
			plfit_log_likelihood_discrete(begin, end - begin, result->alpha,
					result->xmin, &result->L));
	PLFIT_CHECK(plfit_i_calculate_p_value_discrete(xs, n, options, 1, result));

	free(xs_copy);

	return PLFIT_SUCCESS;
}

int plfit_discrete(double* xs, size_t n,
		const plfit_discrete_options_t* options, plfit_result_t* result) {
	double curr_D, curr_alpha;
	plfit_result_t best_result;
	double *xs_copy, *px, *end, *end_xmin, prev_x;
	size_t best_n;
	int m;

	if (!options)
		options = &plfit_discrete_default_options;

	/* Check the validity of the input parameters */
	DATA_POINTS_CHECK;
	if (options->alpha_method == PLFIT_LINEAR_SCAN) {
		if (options->alpha.min <= 1.0) {
			PLFIT_ERROR("alpha.min must be greater than 1.0", PLFIT_EINVAL);
		}
		if (options->alpha.max < options->alpha.min) {
			PLFIT_ERROR("alpha.max must be greater than alpha.min",
					PLFIT_EINVAL);
		}
		if (options->alpha.step <= 0) {
			PLFIT_ERROR("alpha.step must be positive", PLFIT_EINVAL);
		}
	}

	PLFIT_CHECK(plfit_i_copy_and_sort(xs, n, &xs_copy));

	best_result.D = DBL_MAX;
	best_result.xmin = 1;
	best_result.alpha = 1;
	best_n = 0;

	/* Make sure there are at least three distinct values if possible */
	px = xs_copy;
	end = px + n;
	end_xmin = end - 1;
	m = 0;
	prev_x = *end_xmin;
	while (*end_xmin == prev_x && end_xmin > px)
		end_xmin--;
	prev_x = *end_xmin;
	while (*end_xmin == prev_x && end_xmin > px)
		end_xmin--;

	prev_x = 0;
	while (px < end_xmin) {
		while (px < end_xmin && *px == prev_x) {
			px++;
			m++;
		}

		plfit_i_estimate_alpha_discrete(px, n - m, *px, &curr_alpha, options,
		/* sorted = */1);
		plfit_i_ks_test_discrete(px, end, curr_alpha, *px, &curr_D);

		if (curr_D < best_result.D) {
			best_result.alpha = curr_alpha;
			best_result.xmin = *px;
			best_result.D = curr_D;
			best_n = n - m;
		}

		prev_x = *px;
		px++;
		m++;
	}

	*result = best_result;
	if (options->finite_size_correction)
		plfit_i_perform_finite_size_correction(result, best_n);

	PLFIT_CHECK(
			plfit_log_likelihood_discrete(xs_copy + (n - best_n), best_n,
					result->alpha, result->xmin, &result->L));
	PLFIT_CHECK(
			plfit_i_calculate_p_value_discrete(xs_copy, n, options, 0, result));

	free(xs_copy);

	return PLFIT_SUCCESS;
}

/***** resampling routines to generate synthetic replicates ****/

static int plfit_i_resample_continuous(double* xs_head, size_t num_smaller,
		size_t n, double alpha, double xmin, size_t num_samples, mt_rng_t* rng,
		double* result) {
	size_t num_orig_samples, i;

	/* Calculate how many samples have to be drawn from xs_head */
	num_orig_samples = (size_t) plfit_rbinom(num_samples,
			num_smaller / (double) n, rng);

	/* Draw the samples from xs_head */
	for (i = 0; i < num_orig_samples; i++, result++) {
		*result = xs_head[(size_t) plfit_runif(0, num_smaller, rng)];
	}

	/* Draw the remaining samples from the fitted distribution */
	PLFIT_CHECK(
			plfit_rpareto_array(xmin, alpha - 1, num_samples - num_orig_samples,
					rng, result));

	return PLFIT_SUCCESS;
}

int plfit_resample_continuous(double* xs, size_t n, double alpha, double xmin,
		size_t num_samples, mt_rng_t* rng, double* result) {
	double *xs_head;
	size_t num_smaller = 0;
	int retval;

	/* Extract the head of xs that contains elements smaller than xmin */
	xs_head = extract_smaller(xs, xs + n, xmin, &num_smaller);
	if (xs_head == 0)
		PLFIT_ERROR("cannot resample continuous dataset", PLFIT_ENOMEM);

	retval = plfit_i_resample_continuous(xs_head, num_smaller, n, alpha, xmin,
			num_samples, rng, result);

	/* Free xs_head; we don't need it any more */
	free(xs_head);

	return retval;
}

static int plfit_i_resample_discrete(double* xs_head, size_t num_smaller,
		size_t n, double alpha, double xmin, size_t num_samples, mt_rng_t* rng,
		double* result) {
	size_t num_orig_samples, i;

	/* Calculate how many samples have to be drawn from xs_head */
	num_orig_samples = (size_t) plfit_rbinom(num_samples,
			num_smaller / (double) n, rng);

	/* Draw the samples from xs_head */
	for (i = 0; i < num_orig_samples; i++, result++) {
		*result = xs_head[(size_t) plfit_runif(0, num_smaller, rng)];
	}

	/* Draw the remaining samples from the fitted distribution */
	PLFIT_CHECK(
			plfit_rzeta_array((long int ) xmin, alpha,
					num_samples - num_orig_samples, rng, result));

	return PLFIT_SUCCESS;
}

int plfit_resample_discrete(double* xs, size_t n, double alpha, double xmin,
		size_t num_samples, mt_rng_t* rng, double* result) {
	double *xs_head;
	size_t num_smaller = 0;
	int retval;

	/* Extract the head of xs that contains elements smaller than xmin */
	xs_head = extract_smaller(xs, xs + n, xmin, &num_smaller);
	if (xs_head == 0)
		PLFIT_ERROR("cannot resample discrete dataset", PLFIT_ENOMEM);

	retval = plfit_i_resample_discrete(xs_head, num_smaller, n, alpha, xmin,
			num_samples, rng, result);

	/* Free xs_head; we don't need it any more */
	free(xs_head);

	return retval;
}

/******** calculating the p-value of a fitted model only *******/

int plfit_calculate_p_value_continuous(double* xs, size_t n,
		const plfit_continuous_options_t* options, plfit_bool_t xmin_fixed,
		plfit_result_t *result) {
	double* xs_copy;

	PLFIT_CHECK(plfit_i_copy_and_sort(xs, n, &xs_copy));
	PLFIT_CHECK(
			plfit_i_calculate_p_value_continuous(xs_copy, n, options,
					xmin_fixed, result));
	free(xs_copy);

	return PLFIT_SUCCESS;
}

int plfit_calculate_p_value_discrete(double* xs, size_t n,
		const plfit_discrete_options_t* options, plfit_bool_t xmin_fixed,
		plfit_result_t *result) {
	double* xs_copy;

	PLFIT_CHECK(plfit_i_copy_and_sort(xs, n, &xs_copy));
	PLFIT_CHECK(
			plfit_i_calculate_p_value_discrete(xs_copy, n, options, xmin_fixed,
					result));
	free(xs_copy);

	return PLFIT_SUCCESS;
}

} /* namespace PLFit */

} /* namespace LinkPred */
