# Supplementary material for: LinkPred: a high performance library for link prediction in complex networks
Source: PeerJ Comput Sci. 2021 May 21;7:e521. doi: 10.7717/peerj-cs.521 (PMC8157017; doi:10.7717/peerj-cs.521)
Supplement: Supplemental Information 1 [file peerj-cs-07-521-s001.zip › LinkPred/src/numerical/cg/cgdescent.cpp]

/*
 * This file is part of LinkPred.
 *
 * LinkPred: A high performance library for link prediction in complex networks.
 * Copyright (C) 2017  by Said Kerrache.
 *
 * This program is free software: you can redistribute it and/or modify
 * it under the terms of the GNU General Public License as published by
 * the Free Software Foundation, either version 3 of the License, or
 * (at your option) any later version.
 *
 * This program is distributed in the hope that it will be useful,
 * but WITHOUT ANY WARRANTY; without even the implied warranty of
 * MERCHANTABILITY or FITNESS FOR A PARTICULAR PURPOSE.  See the
 * GNU General Public License for more details.
 *
 * You should have received a copy of the GNU General Public License
 * along with this program.  If not, see <https://www.gnu.org/licenses/>.
 */

/*
 =========================================================================
 ============================ CG_DESCENT =================================
 =========================================================================
 ________________________________________________________________
 |      A conjugate gradient method with guaranteed descent       |
 |             C-code Version 1.1  (October 6, 2005)              |
 |                    Version 1.2  (November 14, 2005)            |
 |                    Version 2.0  (September 23, 2007)           |
 |                    Version 3.0  (May 18, 2008)                 |
 |                    Version 4.0  (March 28, 2011)               |
 |                    Version 4.1  (April 8, 2011)                |
 |                    Version 4.2  (April 14, 2011)               |
 |                    Version 5.0  (May 1, 2011)                  |
 |                    Version 5.1  (January 31, 2012)             |
 |                    Version 5.2  (April 17, 2012)               |
 |                    Version 5.3  (May 18, 2012)                 |
 |                    Version 6.0  (November 6, 2012)             |
 |                    Version 6.1  (January 27, 2013)             |
 |                    Version 6.2  (February 2, 2013)             |
 |                    Version 6.3  (April 21, 2013)               |
 |                    Version 6.4  (April 29, 2013)               |
 |                    Version 6.5  (April 30, 2013)               |
 |                    Version 6.6  (May 28, 2013)                 |
 |                    Version 6.7  (April 7, 2014)                |
 |                    Version 6.8  (March 7, 2015)                |
 |                                                                |
 |           William W. Hager    and   Hongchao Zhang             |
 |          hager@math.ufl.edu       hozhang@math.lsu.edu         |
 |                   Department of Mathematics                    |
 |                     University of Florida                      |
 |                 Gainesville, Florida 32611 USA                 |
 |                      352-392-0281 x 244                        |
 |                                                                |
 |                 Copyright by William W. Hager                  |
 |                                                                |
 |          http://www.math.ufl.edu/~hager/papers/CG              |
 |                                                                |
 |  Disclaimer: The views expressed are those of the authors and  |
 |              do not reflect the official policy or position of |
 |              the Department of Defense or the U.S. Government. |
 |                                                                |
 |      Approved for Public Release, Distribution Unlimited       |
 |________________________________________________________________|
 ________________________________________________________________
 |This program is free software; you can redistribute it and/or   |
 |modify it under the terms of the GNU General Public License as  |
 |published by the Free Software Foundation; either version 2 of  |
 |the License, or (at your option) any later version.             |
 |This program is distributed in the hope that it will be useful, |
 |but WITHOUT ANY WARRANTY; without even the implied warranty of  |
 |MERCHANTABILITY or FITNESS FOR A PARTICULAR PURPOSE.  See the   |
 |GNU General Public License for more details.                    |
 |                                                                |
 |You should have received a copy of the GNU General Public       |
 |License along with this program; if not, write to the Free      |
 |Software Foundation, Inc., 51 Franklin St, Fifth Floor, Boston, |
 |MA  02110-1301  USA                                             |
 |________________________________________________________________|

 References:
 1. W. W. Hager and H. Zhang, A new conjugate gradient method
 with guaranteed descent and an efficient line search,
 SIAM Journal on Optimization, 16 (2005), 170-192.
 2. W. W. Hager and H. Zhang, Algorithm 851: CG_DESCENT,
 A conjugate gradient method with guaranteed descent,
 ACM Transactions on Mathematical Software, 32 (2006), 113-137.
 3. W. W. Hager and H. Zhang, A survey of nonlinear conjugate gradient
 methods, Pacific Journal of Optimization, 2 (2006), pp. 35-58.
 4. W. W. Hager and H. Zhang, Limited memory conjugate gradients,
 SIAM Journal on Optimization, 23 (2013), 2150-2168.
 */

#include "linkpred/numerical/cg/cgdescent.hpp"
#include <iostream>

namespace LinkPred {

namespace CG {
CGDescent::CGDescent(CGDProblem *pb) {
	this->pb = pb;
}

int CGDescent::cg_descent(double *x, INT n, cg_stats *Stat, cg_parameter *UParm,
		double grad_tol, double *Work, bool init) {
	INT i = 0, iter = 0, IterRestart = 0, maxit = 0, nrestart = 0, nrestartsub =
			0;
	int nslow = 0, slowlimit = 0, IterQuad = 0, status = 0, PrintLevel = 0,
			QuadF = 0;
	double delta2, Qk, Ck, fbest, gbest, f, ftemp, gnorm, xnorm, gnorm2, dnorm2,
			denom, t, dphi, dphi0, alpha, ykyk, ykgk, dkyk, beta = 0, QuadTrust,
			tol, *d = nullptr, *g = nullptr, *xtemp = nullptr, *gtemp = nullptr,
			*work = nullptr;

	/* new variables added in Version 6.0 */
	int l1 = 0, l2 = 0, j = 0, k = 0, mem = 0, memsq = 0, memk = 0, memk_begin =
			0, mlast = 0, mlast_sub = 0, mp = 0, mp_begin = 0, mpp = 0,
			nsub = 0, spp = 0, spp1 = 0, SkFstart = 0, SkFlast = 0,
			Subspace = 0, UseMemory = 0, Restart = 0, LBFGS = 0,
			InvariantSpace = 0, IterSub = 0, NumSub = 0, IterSubRestart = 0,
			FirstFull = 0, SubSkip = 0, SubCheck = 0, StartSkip = 0,
			StartCheck = 0, DenseCol1 = 0, NegDiag = 0, memk_is_mem = 0, d0isg =
					0, qrestart = 0;
	double gHg, scale, gsubnorm2 = 0, ratio, stgkeep = 0, alphaold, zeta, yty,
			ytg, t1, t2, t3, t4, *Rk = nullptr, *Re = nullptr, *Sk = nullptr,
			*SkF = nullptr, *stemp = nullptr, *Yk = nullptr, *SkYk = nullptr,
			*dsub = nullptr, *gsub = nullptr, *gsubtemp = nullptr, *gkeep =
					nullptr, *tau = nullptr, *vsub = nullptr, *wsub = nullptr;

	cg_parameter *Parm, ParmStruc;
	cg_com Com;

	/* get starting point */
	if (init) {
		pb->init(x, n);
	}

	/* assign values to the external variables */
	one[0] = (double) 1;
	zero[0] = (double) 0;
	blas_one[0] = (BLAS_INT) 1;

	/* initialize the parameters */
	if (UParm == nullptr) {
		cg_default(&ParmStruc);
		Parm = &ParmStruc;
	} else
		Parm = UParm;
	PrintLevel = Parm->PrintLevel;
	qrestart = MIN(n, Parm->qrestart);
	Com.Parm = Parm;
	Com.eps = Parm->eps;
	Com.PertRule = Parm->PertRule;
	Com.Wolfe = false; /* initially Wolfe line search not performed */
	Com.nf = (INT) 0; /* number of function evaluations */
	Com.ng = (INT) 0; /* number of gradient evaluations */
	iter = (INT) 0; /* total number of iterations */
	QuadF = false; /* initially function assumed to be nonquadratic */
	NegDiag = false; /* no negative diagonal elements in QR factorization */
	mem = Parm->memory;/* cg_descent corresponds to mem = 0 */

	if (Parm->PrintParms)
		cg_printParms(Parm);
	if ((mem != 0) && (mem < 3)) {
		status = 12;
		goto Exit;
	}

	/* allocate work array */
	mem = MIN(mem, n);
	if (Work == nullptr) {
		if (mem == 0) /* original CG_DESCENT without memory */
		{
			work = (double *) malloc(4 * n * sizeof(double));
		} else if (Parm->LBFGS || (mem >= n)) /* use L-BFGS */
		{
			work = (double *) malloc(
					(2 * mem * (n + 1) + 4 * n) * sizeof(double));
		} else /* limited memory CG_DESCENT */
		{
			i = (mem + 6) * n + (3 * mem + 9) * mem + 5;
			work = (double *) malloc(i * sizeof(double));
		}
	} else
		work = Work;
	if (work == nullptr) {
		status = 10;
		goto Exit;
	}

	/* set up Com structure */
	Com.x = x;
	Com.xtemp = xtemp = work;
	Com.d = d = xtemp + n;
	Com.g = g = d + n;
	Com.gtemp = gtemp = g + n;
	Com.n = n; /* problem dimension */
	Com.neps = 0; /* number of times eps updated */
	Com.AWolfe = Parm->AWolfe; /* do not touch user's AWolfe */
//	StopRule = Parm->StopRule;
	LBFGS = false;
	UseMemory = false;/* do not use memory */
	Subspace = false; /* full space, check subspace condition if UseMemory */
	FirstFull = false;/* not first full iteration after leaving subspace */
	memk = 0; /* number of vectors in current memory */

	/* the conjugate gradient algorithm is restarted every nrestart iteration */
	nrestart = (INT)(((double) n) * Parm->restart_fac);

	/* allocate storage connected with limited memory CG */
	if (mem > 0) {
		if ((mem == n) || Parm->LBFGS) {
			LBFGS = true; /* use L-BFGS */
			mlast = -1;
			Sk = gtemp + n;
			Yk = Sk + mem * n;
			SkYk = Yk + mem * n;
			tau = SkYk + mem;
		} else {
			UseMemory = true; /* previous search direction will be saved */
			SubSkip = 0; /* number of iterations to skip checking memory*/
			SubCheck = mem * Parm->SubCheck; /* number of iterations to check */
			StartCheck = 0; /* start checking memory at iteration 0 */
			InvariantSpace = false; /* iterations not in invariant space */
			FirstFull = true; /* first iteration in full space */
			nsub = 0; /* initial subspace dimension */
			memsq = mem * mem;
			SkF = gtemp + n; /* directions in memory (x_k+1 - x_k) */
			stemp = SkF + mem * n;/* stores x_k+1 - x_k */
			gkeep = stemp + n; /* store gradient when first direction != -g */
			Sk = gkeep + n; /* Sk = Rk at start of LBFGS in subspace */
			Rk = Sk + memsq; /* upper triangular factor in SkF = Zk*Rk */
			/* zero out Rk to ensure lower triangle is 0 */
			cg_init(Rk, ZERO, memsq);
			Re = Rk + memsq; /* end column of Rk, used for new direction */
			Yk = Re + mem + 1;
			SkYk = Yk + memsq + mem + 2; /* dot products sk'yk in the subspace */
			tau = SkYk + mem; /* stores alpha in Nocedal and Wright */
			dsub = tau + mem; /* direction projection in subspace */
			gsub = dsub + mem; /* gradient projection in subspace */
			gsubtemp = gsub + mem + 1;/* new gsub before update */
			wsub = gsubtemp + mem; /* mem+1 work array for triangular solve */
			vsub = wsub + mem + 1; /* mem work array for triangular solve */
		}
	}

	/* abort when number of iterations reaches maxit */
	maxit = Parm->maxit;

	f = ZERO;
	fbest = INF;
	gbest = INF;
	nslow = 0;
	slowlimit = 2 * n + Parm->nslow;
//	n5 = n % 5;

	Ck = ZERO;
	Qk = ZERO;

	/* initial function and gradient evaluations, initial direction */
	Com.alpha = ZERO;
	status = cg_evaluate("fg", "n", &Com);
	f = Com.f;
	if (status) {
		if (PrintLevel > 0)
			printf("Function undefined at starting point\n");
		goto Exit;
	}

	Com.f0 = f + f;
	Com.SmallCost = std::abs(f) * Parm->SmallCost;
	xnorm = cg_inf(x, n);

	/* set d = -g, compute gnorm  = infinity norm of g and
	 gnorm2 = square of 2-norm of g */
	gnorm = cg_update_inf2(g, g, d, &gnorm2, n);
	dnorm2 = gnorm2;

	/* check if the starting function value is nan */
	if (f != f) {
		status = 11;
		goto Exit;
	}

	if (Parm->StopRule)
		tol = MAX(gnorm * Parm->StopFac, grad_tol);
	else
		tol = grad_tol;
	Com.tol = tol;

	if (PrintLevel >= 1) {
		printf("iter: %5i f: %13.6e gnorm: %13.6e memk: %i\n", (int) 0, f,
				gnorm, memk);
	}

	if (cg_tol(gnorm, &Com)) {
		iter = 0;
		status = 0;
		goto Exit;
	}

	dphi0 = -gnorm2;
	delta2 = 2 * Parm->delta - ONE;
	alpha = Parm->step;
	if (alpha == ZERO) {
		if (xnorm == ZERO) {
			if (f != ZERO)
				alpha = 2. * std::abs(f) / gnorm2;
			else
				alpha = ONE;
		} else
			alpha = Parm->psi0 * xnorm / gnorm;
	}

	Com.df0 = -2.0 * std::abs(f) / alpha;

	Restart = false; /* do not restart the algorithm */
	IterRestart = 0; /* counts number of iterations since last restart */
	IterSub = 0; /* counts number of iterations in subspace */
	NumSub = 0; /* total number of subspaces */
	IterQuad = 0; /* counts number of iterations that function change
	 is close to that of a quadratic */
	scale = (double) 1; /* scale is the initial approximation to inverse
	 Hessian in LBFGS; after the initial iteration,
	 scale is estimated by the BB formula */

	/* Start the conjugate gradient iteration.
	 alpha starts as old step, ends as final step for current iteration
	 f is function value for alpha = 0
	 QuadOK = true means that a quadratic step was taken */

	for (iter = 1; iter <= maxit; iter++) {
		/* save old alpha to simplify formula computing subspace direction */
		alphaold = alpha;
		Com.QuadOK = false;
		alpha = Parm->psi2 * alpha;
		if (f != ZERO)
			t = std::abs((f - Com.f0) / f);
		else
			t = ONE;
		Com.UseCubic = true;
		if ((t < Parm->CubicCutOff) || !Parm->UseCubic)
			Com.UseCubic = false;
		if (Parm->QuadStep) {
			/* test if quadratic interpolation step should be tried */
			if (((t > Parm->QuadCutOff) && (std::abs(f) >= Com.SmallCost))
					|| QuadF) {
				if (QuadF) {
					Com.alpha = Parm->psi1 * alpha;
					status = cg_evaluate("g", "y", &Com);
					if (status)
						goto Exit;
					if (Com.df > dphi0) {
						alpha = -dphi0 / ((Com.df - dphi0) / Com.alpha);
						Com.QuadOK = true;
					} else if (LBFGS) {
						if (memk >= n) {
							alpha = ONE;
							Com.QuadOK = true;
						} else
							alpha = 2.;
					} else if (Subspace) {
						if (memk >= nsub) {
							alpha = ONE;
							Com.QuadOK = true;
						} else
							alpha = 2.;
					}
				} else {
					t = MAX(Parm->psi_lo, Com.df0 / (dphi0 * Parm->psi2));
					Com.alpha = MIN(t, Parm->psi_hi) * alpha;
					status = cg_evaluate("f", "y", &Com);
					if (status)
						goto Exit;
					ftemp = Com.f;
					denom = 2. * (((ftemp - f) / Com.alpha) - dphi0);
					if (denom > ZERO) {
						t = -dphi0 * Com.alpha / denom;
						/* safeguard */
						if (ftemp >= f)
							alpha = MAX(t, Com.alpha * Parm->QuadSafe);
						else
							alpha = t;
						Com.QuadOK = true;
					}
				}
				if (PrintLevel >= 1) {
					if (denom <= ZERO) {
						printf("Quad step fails (denom = %14.6e)\n", denom);
					} else if (Com.QuadOK) {
						printf("Quad step %14.6e OK\n", alpha);
					} else
						printf("Quad step %14.6e done, but not OK\n", alpha);
				}
			} else if (PrintLevel >= 1) {
				printf("No quad step (chg: %14.6e, cut: %10.2e)\n", t,
						Parm->QuadCutOff);
			}
		}
		Com.f0 = f; /* f0 saved as prior value */
		Com.df0 = dphi0;

		/* parameters in Wolfe and approximate Wolfe conditions, and in update*/

		Qk = Parm->Qdecay * Qk + ONE;
		Ck = Ck + (std::abs(f) - Ck) / Qk; /* average cost magnitude */

		if (Com.PertRule)
			Com.fpert = f + Com.eps * std::abs(f);
		else
			Com.fpert = f + Com.eps;

		Com.wolfe_hi = Parm->delta * dphi0;
		Com.wolfe_lo = Parm->sigma * dphi0;
		Com.awolfe_hi = delta2 * dphi0;
		Com.alpha = alpha;

		/* perform line search */
		status = cg_line(&Com);

		/*try approximate Wolfe line search if ordinary Wolfe fails */
		if ((status > 0) && !Com.AWolfe) {
			if (PrintLevel >= 1) {
				printf("\nWOLFE LINE SEARCH FAILS\n");
			}
			if (status != 3) {
				Com.AWolfe = true;
				status = cg_line(&Com);
			}
		}

		alpha = Com.alpha;
		f = Com.f;
		dphi = Com.df;

		if (status)
			goto Exit;

		/* Test for convergence to within machine epsilon
		 [set feps to zero to remove this test] */

		if (-alpha * dphi0 <= Parm->feps * std::abs(f)) {
			status = 1;
			goto Exit;
		}

		/* test how close the cost function changes are to that of a quadratic
		 QuadTrust = 0 means the function change matches that of a quadratic*/
		t = alpha * (dphi + dphi0);
		if (std::abs(t) <= Parm->qeps * MIN(Ck, ONE))
			QuadTrust = ZERO;
		else
			QuadTrust = std::abs((2.0 * (f - Com.f0) / t) - ONE);
		if (QuadTrust <= Parm->qrule)
			IterQuad++;
		else
			IterQuad = 0;

		if (IterQuad == qrestart)
			QuadF = true;
		IterRestart++;
		if (!Com.AWolfe) {
			if (std::abs(f - Com.f0) < Parm->AWolfeFac * Ck) {
				Com.AWolfe = true;
				if (Com.Wolfe)
					Restart = true;
			}
		}

		if ((mem > 0) && !LBFGS) {
			if (UseMemory) {
				if ((iter - StartCheck > SubCheck) && !Subspace) {
					StartSkip = iter;
					UseMemory = false;
					if (SubSkip == 0)
						SubSkip = mem * Parm->SubSkip;
					else
						SubSkip *= 2;
					if (PrintLevel >= 1) {
						printf("skip subspace %i iterations\n", SubSkip);
					}
				}
			} else {
				if (iter - StartSkip > SubSkip) {
					StartCheck = iter;
					UseMemory = true;
					memk = 0;
				}
			}
		}

		if (!UseMemory) {
			if (!LBFGS) {
				if ((IterRestart >= nrestart)
						|| ((IterQuad == qrestart) && (IterQuad != IterRestart)))
					Restart = true;
			}
		} else {
			if (Subspace) /* the iteration is in the subspace */
			{
				IterSubRestart++;

				/* compute project of g into subspace */
				gsubnorm2 = ZERO;
				mp = SkFstart;
				j = nsub - mp;

				/* multiply basis vectors by new gradient */
				cg_matvec(wsub, SkF, gtemp, nsub, n, 0);

				/* rearrange wsub and store in gsubtemp
				 (elements associated with old vectors should
				 precede elements associated with newer vectors */
				cg_copy0(gsubtemp, wsub + mp, j);
				cg_copy0(gsubtemp + j, wsub, mp);

				/* solve Rk'y = gsubtemp */
				cg_trisolve(gsubtemp, Rk, mem, nsub, 0);
				gsubnorm2 = cg_dot0(gsubtemp, gsubtemp, nsub);
				gnorm2 = cg_dot(gtemp, gtemp, n);
				ratio = sqrt(gsubnorm2 / gnorm2);
				if (ratio < ONE - Parm->eta1) /* Exit Subspace */
				{
					if (PrintLevel >= 1) {
						printf("iter: %i exit subspace\n", (int) iter);
					}
					FirstFull = true; /* first iteration in full space */
					Subspace = false; /* leave the subspace */
					InvariantSpace = false;
					/* check the subspace condition for SubCheck iterations
					 starting from the current iteration (StartCheck) */
					StartCheck = iter;
					if (IterSubRestart > 1)
						dnorm2 = cg_dot0(dsub, dsub, nsub);
				} else {
					/* Check if a restart should be done in subspace */
					if (IterSubRestart == nrestartsub)
						Restart = true;
				}
			} else /* in full space */
			{
				if ((IterRestart == 1) || FirstFull)
					memk = 0;
				if ((memk == 1) && InvariantSpace) {
					memk = 0;
					InvariantSpace = false;
				}
				if (memk < mem) {
					memk_is_mem = false;
					SkFstart = 0;
					/* SkF stores basis vector of the form alpha*d
					 We factor SkF = Zk*Rk where Zk has orthonormal columns
					 and Rk is upper triangular. Zk is not stored; wherever
					 it is needed, we use SkF * inv (Rk) */
					if (memk == 0) {
						mlast = 0; /* starting pointer in the memory */
						memk = 1; /* dimension of current subspace */

						t = sqrt(dnorm2);
						zeta = alpha * t;
						Rk[0] = zeta;
						cg_scale(SkF, d, alpha, n);
						Yk[0] = (dphi - dphi0) / t;
						gsub[0] = dphi / t;
						SkYk[0] = alpha * (dphi - dphi0);
						FirstFull = false;
						if (IterRestart > 1) {
							/* Need to save g for later correction of first
							 column of Yk. Since g does not lie in the
							 subspace and the first column is dense */
							cg_copy(gkeep, g, n);
							/* Also store dot product of g with the first
							 direction vector -- this saves a later dot
							 product when we fix the first column of Yk */
							stgkeep = dphi0 * alpha;
							d0isg = false;
						} else
							d0isg = true;
					} else {
						mlast = memk; /* starting pointer in the memory */
						memk++; /* total number of Rk in the memory */
						mpp = mlast * n;
						spp = mlast * mem;
						cg_scale(SkF + mpp, d, alpha, n);

						/* check if the alphas are far from 1 */
						if ((std::abs(alpha - 5.05) > 4.95)
								|| (std::abs(alphaold - 5.05) > 4.95)) {
							/* multiply basis vectors by new direction vector */
							cg_matvec(Rk + spp, SkF, SkF + mpp, mlast, n, 0);

							/* solve Rk'y = wsub to obtain the components of the
							 new direction vector relative to the orthonormal
							 basis Z in S = ZR, store in next column of Rk */
							cg_trisolve(Rk + spp, Rk, mem, mlast, 0);
						} else /* alphas are close to 1 */
						{
							t1 = -alpha;
							t2 = beta * alpha / alphaold;
							for (j = 0; j < mlast; j++) {
								Rk[spp + j] = t1 * gsub[j]
										+ t2 * Rk[spp - mem + j];
							}
						}
						t = alpha * alpha * dnorm2;
						t1 = cg_dot0(Rk + spp, Rk + spp, mlast);
						if (t <= t1) {
							zeta = t * 1.e-12;
							NegDiag = true;
						} else
							zeta = sqrt(t - t1);

						Rk[spp + mlast] = zeta;
						t = -zeta / alpha; /* t = cg_dot0 (Zk+mlast*n, g, n)*/
						Yk[spp - mem + mlast] = t;
						gsub[mlast] = t;

						/* multiply basis vectors by new gradient */
						cg_matvec(wsub, SkF, gtemp, mlast, n, 0);
						/* exploit dphi for last multiply */
						wsub[mlast] = alpha * dphi;
						/* solve for new gsub */
						cg_trisolve(wsub, Rk, mem, memk, 0);
						/* subtract old gsub from new gsub = column of Yk */
						cg_Yk(Yk + spp, gsub, wsub, nullptr, memk);

						SkYk[mlast] = alpha * (dphi - dphi0);
					}
				} else /* memk = mem */
				{
					memk_is_mem = true;
					mlast = mem - 1;
					cg_scale(stemp, d, alpha, n);
					/* compute projection of s_k = alpha_k d_k into subspace
					 check if the alphas are far from 1 */
					if ((std::abs(alpha - 5.05) > 4.95)
							|| (std::abs(alphaold - 5.05) > 4.95)) {
						mp = SkFstart;
						j = mem - mp;

						/* multiply basis vectors by sk */
						cg_matvec(wsub, SkF, stemp, mem, n, 0);
						/* rearrange wsub and store in Re = end col Rk */
						cg_copy0(Re, wsub + mp, j);
						cg_copy0(Re + j, wsub, mp);

						/* solve Rk'y = Re */
						cg_trisolve(Re, Rk, mem, mem, 0);
					} else /* alphas close to 1 */
					{
						t1 = -alpha;
						t2 = beta * alpha / alphaold;
						for (j = 0; j < mem; j++) {
							Re[j] = t1 * gsub[j] + t2 * Re[j - mem];
						}
					}

					/* t = 2-norm squared of s_k */
					t = alpha * alpha * dnorm2;
					/* t1 = 2-norm squared of projection */
					t1 = cg_dot0(Re, Re, mem);
					if (t <= t1) {
						zeta = t * 1.e-12;
						NegDiag = true;
					} else
						zeta = sqrt(t - t1);

					/* dist from new search direction to prior subspace*/
					Re[mem] = zeta;

					/* projection of prior g on new orthogonal
					 subspace vector */
					t = -zeta / alpha; /* t = cg_dot(Zk+mpp, g, n)*/
					gsub[mem] = t;
					Yk[memsq] = t; /* also store it in Yk */

					spp = memsq + 1;
					mp = SkFstart;
					j = mem - mp;

					/* multiply basis vectors by gtemp */
					cg_matvec(vsub, SkF, gtemp, mem, n, 0);

					/* rearrange and store in wsub */
					cg_copy0(wsub, vsub + mp, j);
					cg_copy0(wsub + j, vsub, mp);

					/* solve Rk'y = wsub */
					cg_trisolve(wsub, Rk, mem, mem, 0);
					wsub[mem] = (alpha * dphi - cg_dot0(wsub, Re, mem)) / zeta;

					/* add new column to Yk, store new gsub */
					cg_Yk(Yk + spp, gsub, wsub, nullptr, mem + 1);

					/* store sk (stemp) at SkF+SkFstart */
					cg_copy(SkF + SkFstart * n, stemp, n);
					SkFstart++;
					if (SkFstart == mem)
						SkFstart = 0;

					mp = SkFstart;
					for (k = 0; k < mem; k++) {
						spp = (k + 1) * mem + k;
						t1 = Rk[spp];
						t2 = Rk[spp + 1];
						t = sqrt(t1 * t1 + t2 * t2);
						t1 = t1 / t;
						t2 = t2 / t;

						/* update Rk */
						Rk[k * mem + k] = t;
						for (j = (k + 2); j <= mem; j++) {
							spp1 = spp;
							spp = j * mem + k;
							t3 = Rk[spp];
							t4 = Rk[spp + 1];
							Rk[spp1] = t1 * t3 + t2 * t4;
							Rk[spp + 1] = t1 * t4 - t2 * t3;
						}
						/* update Yk */
						if (k < 2) /* mem should be greater than 2 */
						{
							/* first 2 rows are dense */
							spp = k;
							for (j = 1; j < mem; j++) {
								spp1 = spp;
								spp = j * mem + k;
								t3 = Yk[spp];
								t4 = Yk[spp + 1];
								Yk[spp1] = t1 * t3 + t2 * t4;
								Yk[spp + 1] = t1 * t4 - t2 * t3;
							}
							spp1 = spp;
							spp = mem * mem + 1 + k;
							t3 = Yk[spp];
							t4 = Yk[spp + 1];
							Yk[spp1] = t1 * t3 + t2 * t4;
							Yk[spp + 1] = t1 * t4 - t2 * t3;
						} else if ((k == 2) && (2 < mem - 1)) {
							spp = k;

							/* col 1 dense since the oldest direction
							 vector has been dropped */
							j = 1;
							spp1 = spp;
							spp = j * mem + k;
							/* single nonzero percolates down the column */
							t3 = Yk[spp]; /* t4 = 0. */
							Yk[spp1] = t1 * t3;
							Yk[spp + 1] = -t2 * t3;
							/* process rows in Hessenberg part of matrix */
							for (j = 2; j < mem; j++) {
								spp1 = spp;
								spp = j * mem + k;
								t3 = Yk[spp];
								t4 = Yk[spp + 1];
								Yk[spp1] = t1 * t3 + t2 * t4;
								Yk[spp + 1] = t1 * t4 - t2 * t3;
							}
							spp1 = spp;
							spp = mem * mem + 1 + k;
							t3 = Yk[spp];
							t4 = Yk[spp + 1];
							Yk[spp1] = t1 * t3 + t2 * t4;
							Yk[spp + 1] = t1 * t4 - t2 * t3;
						} else if (k < (mem - 1)) {
							spp = k;

							/* process first column */
							j = 1;
							spp1 = spp;
							spp = j * mem + k;
							t3 = Yk[spp]; /* t4 = 0. */
							Yk[spp1] = t1 * t3;
							Yk[spp + 1] = -t2 * t3;

							/* process rows in Hessenberg part of matrix */
							j = k - 1;
							spp = (j - 1) * mem + k;
							spp1 = spp;
							spp = j * mem + k;
							t3 = Yk[spp];
							Yk[spp1] = t1 * t3; /* t4 = 0. */
							/* Yk [spp+1] = -t2*t3 ;*/
							/* Theoretically this element is zero */
							for (j = k; j < mem; j++) {
								spp1 = spp;
								spp = j * mem + k;
								t3 = Yk[spp];
								t4 = Yk[spp + 1];
								Yk[spp1] = t1 * t3 + t2 * t4;
								Yk[spp + 1] = t1 * t4 - t2 * t3;
							}
							spp1 = spp;
							spp = mem * mem + 1 + k;
							t3 = Yk[spp];
							t4 = Yk[spp + 1];
							Yk[spp1] = t1 * t3 + t2 * t4;
							Yk[spp + 1] = t1 * t4 - t2 * t3;
						} else /* k = mem-1 */
						{
							spp = k;

							/* process first column */
							j = 1;
							spp1 = spp;
							spp = j * mem + k;
							t3 = Yk[spp]; /* t4 = 0. */
							Yk[spp1] = t1 * t3;

							/* process rows in Hessenberg part of matrix */
							j = k - 1;
							spp = (j - 1) * mem + k;
							spp1 = spp;
							spp = j * mem + k;
							t3 = Yk[spp]; /* t4 = 0. */
							Yk[spp1] = t1 * t3;

							j = k;
							spp1 = spp;
							spp = j * mem + k; /* j=mem-1 */
							t3 = Yk[spp];
							t4 = Yk[spp + 1];
							Yk[spp1] = t1 * t3 + t2 * t4;

							spp1 = spp;
							spp = mem * mem + 1 + k; /* j=mem */
							t3 = Yk[spp];
							t4 = Yk[spp + 1];
							Yk[spp1] = t1 * t3 + t2 * t4;
						}
						/* update g in subspace */
						if (k < (mem - 1)) {
							t3 = gsub[k];
							t4 = gsub[k + 1];
							gsub[k] = t1 * t3 + t2 * t4;
							gsub[k + 1] = t1 * t4 - t2 * t3;
						} else /* k = mem-1 */
						{
							t3 = gsub[k];
							t4 = gsub[k + 1];
							gsub[k] = t1 * t3 + t2 * t4;
						}
					}

					/* update SkYk */
					for (k = 0; k < mlast; k++)
						SkYk[k] = SkYk[k + 1];
					SkYk[mlast] = alpha * (dphi - dphi0);
				}

				/* calculate t = ||gsub|| / ||gtemp||  */
				gsubnorm2 = cg_dot0(gsub, gsub, memk);
				gnorm2 = cg_dot(gtemp, gtemp, n);
				ratio = sqrt(gsubnorm2 / gnorm2);
				if (ratio > ONE - Parm->eta2)
					InvariantSpace = true;

				/* check to see whether to enter subspace */
				if (((memk > 1) && InvariantSpace)
						|| ((memk == mem) && (ratio > ONE - Parm->eta0))) {
					NumSub++;
					if (PrintLevel >= 1) {
						if (InvariantSpace) {
							printf("iter: %i invariant space, "
									"enter subspace\n", (int) iter);
						} else {
							printf("iter: %i enter subspace\n", (int) iter);
						}
					}
					/* if the first column is dense, we need to correct it
					 now since we do not know the entries until the basis
					 is determined */
					if (!d0isg && !memk_is_mem) {
						wsub[0] = stgkeep;
						/* mlast = memk -1 */
						cg_matvec(wsub + 1, SkF + n, gkeep, mlast, n, 0);
						/* solve Rk'y = wsub */
						cg_trisolve(wsub, Rk, mem, memk, 0);
						/* corrected first column of Yk */
						Yk[1] -= wsub[1];
						cg_scale0(Yk + 2, wsub + 2, -ONE, memk - 2);
					}
					if (d0isg && !memk_is_mem)
						DenseCol1 = false;
					else
						DenseCol1 = true;

					Subspace = true;
					/* reset subspace skipping to 0, need to test invariance */
					SubSkip = 0;
					IterSubRestart = 0;
//					IterSubStart = IterSub;
					nsub = memk; /* dimension of subspace */
					nrestartsub = (int) (((double) nsub) * Parm->restart_fac);
					mp_begin = mlast;
					memk_begin = nsub;
					SkFlast = (SkFstart + nsub - 1) % mem;
					cg_copy0(gsubtemp, gsub, nsub);
					/* Rk contains the sk for subspace, initialize Sk = Rk */
					cg_copy(Sk, Rk, (int) mem * nsub);
				} else {
					if ((IterRestart == nrestart)
							|| ((IterQuad == qrestart)
									&& (IterQuad != IterRestart))) {
						Restart = true;
					}
				}
			} /* done checking the full space */
		} /* done using the memory */

		/* compute search direction */
		if (LBFGS) {
			gnorm = cg_inf(gtemp, n);
			if (cg_tol(gnorm, &Com)) {
				status = 0;
				cg_copy(x, xtemp, n);
				goto Exit;
			}

			if (IterRestart == nrestart) /* restart the l-bfgs method */
			{
				IterRestart = 0;
				IterQuad = 0;
				mlast = -1;
				memk = 0;
				scale = (double) 1;

				/* copy xtemp to x */
				cg_copy(x, xtemp, n);

				/* set g = gtemp, d = -g, compute 2-norm of g */
				gnorm2 = cg_update_2(g, gtemp, d, n);

				dnorm2 = gnorm2;
				dphi0 = -gnorm2;
			} else {
				mlast = (mlast + 1) % mem;
				spp = mlast * n;
				cg_step(Sk + spp, xtemp, x, -ONE, n);
				cg_step(Yk + spp, gtemp, g, -ONE, n);
				SkYk[mlast] = alpha * (dphi - dphi0);
				if (memk < mem)
					memk++;

				/* copy xtemp to x */
				cg_copy(x, xtemp, n);

				/* copy gtemp to g and compute 2-norm of g */
				gnorm2 = cg_update_2(g, gtemp, nullptr, n);

				/* calculate Hg = H g, saved in gtemp */
				mp = mlast; /* memk is the number of vectors in the memory */
				for (j = 0; j < memk; j++) {
					mpp = mp * n;
					t = cg_dot(Sk + mpp, gtemp, n) / SkYk[mp];
					tau[mp] = t;
					cg_daxpy(gtemp, Yk + mpp, -t, n);
					mp -= 1;
					if (mp < 0)
						mp = mem - 1;
				}
				/* scale = (alpha*dnorm2)/(dphi-dphi0) ; */
				t = cg_dot(Yk + mlast * n, Yk + mlast * n, n);
				if (t > ZERO) {
					scale = SkYk[mlast] / t;
				}

				cg_scale(gtemp, gtemp, scale, n);

				for (j = 0; j < memk; j++) {
					mp += 1;
					if (mp == mem)
						mp = 0;
					mpp = mp * n;
					t = cg_dot(Yk + mpp, gtemp, n) / SkYk[mp];
					cg_daxpy(gtemp, Sk + mpp, tau[mp] - t, n);
				}

				/* set d = -gtemp, compute 2-norm of gtemp */
				dnorm2 = cg_update_2(nullptr, gtemp, d, n);
				dphi0 = -cg_dot(g, gtemp, n);
			}
		} /* end of LBFGS */

		else if (Subspace) /* compute search direction in subspace */
		{
			IterSub++;

			/* set x = xtemp */
			cg_copy(x, xtemp, n);
			/* set g = gtemp and compute infinity norm of g */
			gnorm = cg_update_inf(g, gtemp, nullptr, n);

			if (cg_tol(gnorm, &Com)) {
				status = 0;
				goto Exit;
			}

			if (Restart) /*restart in subspace*/
			{
				scale = (double) 1;
				Restart = false;
				IterRestart = 0;
				IterSubRestart = 0;
				IterQuad = 0;
				mp_begin = -1;
				memk_begin = 0;
				memk = 0;

				if (PrintLevel >= 1)
					printf("RESTART Sub-CG\n");

				/* search direction d = -Zk gsub, gsub = Zk' g, dsub = -gsub
				 => d =  Zk dsub = SkF (Rk)^{-1} dsub */
				cg_scale0(dsub, gsubtemp, -ONE, nsub);
				cg_copy0(gsub, gsubtemp, nsub);
				cg_copy0(vsub, dsub, nsub);
				cg_trisolve(vsub, Rk, mem, nsub, 1);
				/* rearrange and store in wsub */
				mp = SkFlast;
				j = nsub - (mp + 1);
				cg_copy0(wsub, vsub + j, mp + 1);
				cg_copy0(wsub + (mp + 1), vsub, j);
				cg_matvec(d, SkF, wsub, nsub, n, 1);

				dphi0 = -gsubnorm2; /* gsubnorm2 was calculated before */
				dnorm2 = gsubnorm2;
			} else /* continue in subspace without restart */
			{
				mlast_sub = (mp_begin + IterSubRestart) % mem;

				if (IterSubRestart > 0) /* not first iteration in subspace  */
				{
					/* add new column to Yk memory,
					 calculate yty, Sk, Yk and SkYk */
					spp = mlast_sub * mem;
					cg_scale0(Sk + spp, dsub, alpha, nsub);
					/* yty = (gsubtemp-gsub)'(gsubtemp-gsub),
					 set gsub = gsubtemp */
					cg_Yk(Yk + spp, gsub, gsubtemp, &yty, nsub);
					SkYk[mlast_sub] = alpha * (dphi - dphi0);
					if (yty > ZERO) {
						scale = SkYk[mlast_sub] / yty;
					}
				} else {
					yty = cg_dot0(Yk + mlast_sub * mem, Yk + mlast_sub * mem,
							nsub);
					if (yty > ZERO) {
						scale = SkYk[mlast_sub] / yty;
					}
				}

				/* calculate gsubtemp = H gsub */
				mp = mlast_sub;
				/* memk = size of the L-BFGS memory in subspace */
				memk = MIN(memk_begin + IterSubRestart, mem);
				l1 = MIN(IterSubRestart, memk);
				/* l2 = number of triangular columns in Yk with a zero */
				l2 = memk - l1;
				/* l1 = number of dense column in Yk (excluding first) */
				l1++;
				l1 = MIN(l1, memk);

				/* process dense columns */
				for (j = 0; j < l1; j++) {
					mpp = mp * mem;
					t = cg_dot0(Sk + mpp, gsubtemp, nsub) / SkYk[mp];
					tau[mp] = t;
					/* update gsubtemp -= t*Yk+mpp */
					cg_daxpy0(gsubtemp, Yk + mpp, -t, nsub);
					mp--;
					if (mp < 0)
						mp = mem - 1;
				}

				/* process columns from triangular (Hessenberg) matrix */
				for (j = 1; j < l2; j++) {
					mpp = mp * mem;
					t = cg_dot0(Sk + mpp, gsubtemp, mp + 1) / SkYk[mp];
					tau[mp] = t;
					/* update gsubtemp -= t*Yk+mpp */
					if (mp == 0 && DenseCol1) {
						cg_daxpy0(gsubtemp, Yk + mpp, -t, nsub);
					} else {
						cg_daxpy0(gsubtemp, Yk + mpp, -t, MIN(mp + 2, nsub));
					}
					mp--;
					if (mp < 0)
						mp = mem - 1;
				}
				cg_scale0(gsubtemp, gsubtemp, scale, nsub);

				/* process columns from triangular (Hessenberg) matrix */
				for (j = 1; j < l2; j++) {
					mp++;
					if (mp == mem)
						mp = 0;
					mpp = mp * mem;
					if (mp == 0 && DenseCol1) {
						t = cg_dot0(Yk + mpp, gsubtemp, nsub) / SkYk[mp];
					} else {
						t = cg_dot0(Yk + mpp, gsubtemp, MIN(mp + 2, nsub))
								/ SkYk[mp];
					}
					/* update gsubtemp += (tau[mp]-t)*Sk+mpp */
					cg_daxpy0(gsubtemp, Sk + mpp, tau[mp] - t, mp + 1);
				}

				/* process dense columns */
				for (j = 0; j < l1; j++) {
					mp++;
					if (mp == mem)
						mp = 0;
					mpp = mp * mem;
					t = cg_dot0(Yk + mpp, gsubtemp, nsub) / SkYk[mp];
					/* update gsubtemp += (tau[mp]-t)*Sk+mpp */
					cg_daxpy0(gsubtemp, Sk + mpp, tau[mp] - t, nsub);
				} /* done computing H gsubtemp */

				/* compute d = Zk dsub = SkF (Rk)^{-1} dsub */
				cg_scale0(dsub, gsubtemp, -ONE, nsub);
				cg_copy0(vsub, dsub, nsub);
				cg_trisolve(vsub, Rk, mem, nsub, 1);
				/* rearrange and store in wsub */
				mp = SkFlast;
				j = nsub - (mp + 1);
				cg_copy0(wsub, vsub + j, mp + 1);
				cg_copy0(wsub + (mp + 1), vsub, j);

				cg_matvec(d, SkF, wsub, nsub, n, 1);
				dphi0 = -cg_dot0(gsubtemp, gsub, nsub);
			}
		} /* end of subspace search direction */
		else /* compute the search direction in the full space */
		{
			if (Restart) /*restart in fullspace*/
			{
				Restart = false;
				IterRestart = 0;
				IterQuad = 0;
				if (PrintLevel >= 1)
					printf("RESTART CG\n");

				/* set x = xtemp */
				cg_copy(x, xtemp, n);

				if (UseMemory) {
					/* set g = gtemp, d = -g, compute infinity norm of g,
					 gnorm2 was already computed above */
					gnorm = cg_update_inf(g, gtemp, d, n);
				} else {
					/* set g = gtemp, d = -g, compute infinity and 2-norm of g*/
					gnorm = cg_update_inf2(g, gtemp, d, &gnorm2, n);
				}

				if (cg_tol(gnorm, &Com)) {
					status = 0;
					goto Exit;
				}
				dphi0 = -gnorm2;
				dnorm2 = gnorm2;
				beta = ZERO;
			} else if (!FirstFull) /* normal fullspace step*/
			{
				/* set x = xtemp */
				cg_copy(x, xtemp, n);

				/* set g = gtemp, compute gnorm = infinity norm of g,
				 ykyk = ||gtemp-g||_2^2, and ykgk = (gtemp-g) dot gnew */
				gnorm = cg_update_ykyk(g, gtemp, &ykyk, &ykgk, n);

				if (cg_tol(gnorm, &Com)) {
					status = 0;
					goto Exit;
				}

				dkyk = dphi - dphi0;
				if (Parm->AdaptiveBeta)
					t = 2. - ONE / (0.1 * QuadTrust + ONE);
				else
					t = Parm->theta;
				beta = (ykgk - t * dphi * ykyk / dkyk) / dkyk;

				/* faster: initialize dnorm2 = gnorm2 at start, then
				 dnorm2 = gnorm2 + beta**2*dnorm2 - 2.*beta*dphi
				 gnorm2 = ||g_{k+1}||^2
				 dnorm2 = ||d_{k+1}||^2
				 dpi = g_{k+1}' d_k */

				/* lower bound for beta is BetaLower*d_k'g_k/ ||d_k||^2 */
				beta = MAX(beta, Parm->BetaLower * dphi0 / dnorm2);

				/* update search direction d = -g + beta*dold */
				if (UseMemory) {
					/* update search direction d = -g + beta*dold, and
					 compute 2-norm of d, 2-norm of g computed above */
					dnorm2 = cg_update_d(d, g, beta, nullptr, n);
				} else {
					/* update search direction d = -g + beta*dold, and
					 compute 2-norms of d and g */
					dnorm2 = cg_update_d(d, g, beta, &gnorm2, n);
				}

				dphi0 = -gnorm2 + beta * dphi;
				if (Parm->debug) /* Check that dphi0 = d'g */
				{
					t = ZERO;
					for (i = 0; i < n; i++)
						t = t + d[i] * g[i];
					if (std::abs(t - dphi0)
							> Parm->debugtol * std::abs(dphi0)) {
						printf("Warning, dphi0 != d'g!\n");
						printf("dphi0:%13.6e, d'g:%13.6e\n", dphi0, t);
					}
				}
			} else /* FirstFull = true, precondition after leaving subspace */
			{
				/* set x = xtemp */
				cg_copy(x, xtemp, n);

				/* set g = gtemp, compute gnorm = infinity norm of g,
				 ykyk = ||gtemp-g||_2^2, and ykgk = (gtemp-g) dot gnew */
				gnorm = cg_update_ykyk(g, gtemp, &ykyk, &ykgk, n);

				if (cg_tol(gnorm, &Com)) {
					status = 0;
					goto Exit;
				}

				mlast_sub = (mp_begin + IterSubRestart) % mem;
				/* save Sk */
				spp = mlast_sub * mem;
				cg_scale0(Sk + spp, dsub, alpha, nsub);
				/* calculate yty, save Yk, set gsub = gsubtemp */
				cg_Yk(Yk + spp, gsub, gsubtemp, &yty, nsub);
				ytg = cg_dot0(Yk + spp, gsub, nsub);
				t = alpha * (dphi - dphi0);
				SkYk[mlast_sub] = t;

				/* scale = t/ykyk ; */
				if (yty > ZERO) {
					scale = t / yty;
				}

				/* calculate gsubtemp = H gsub */
				mp = mlast_sub;
				/* memk = size of the L-BFGS memory in subspace */
				memk = MIN(memk_begin + IterSubRestart, mem);
				l1 = MIN(IterSubRestart, memk);
				/* l2 = number of triangular columns in Yk with a zero */
				l2 = memk - l1;
				/* l1 = number of dense column in Yk (excluding first) */
				l1++;
				l1 = MIN(l1, memk);

				/* process dense columns */
				for (j = 0; j < l1; j++) {
					mpp = mp * mem;
					t = cg_dot0(Sk + mpp, gsubtemp, nsub) / SkYk[mp];
					tau[mp] = t;
					/* update gsubtemp -= t*Yk+mpp */
					cg_daxpy0(gsubtemp, Yk + mpp, -t, nsub);
					mp--;
					if (mp < 0)
						mp = mem - 1;
				}

				/* process columns from triangular (Hessenberg) matrix */
				for (j = 1; j < l2; j++) {
					mpp = mp * mem;
					t = cg_dot0(Sk + mpp, gsubtemp, mp + 1) / SkYk[mp];
					tau[mp] = t;
					/* update gsubtemp -= t*Yk+mpp */
					if (mp == 0 && DenseCol1) {
						cg_daxpy0(gsubtemp, Yk + mpp, -t, nsub);
					} else {
						cg_daxpy0(gsubtemp, Yk + mpp, -t, MIN(mp + 2, nsub));
					}
					mp--;
					if (mp < 0)
						mp = mem - 1;
				}
				cg_scale0(gsubtemp, gsubtemp, scale, nsub);

				/* process columns from triangular (Hessenberg) matrix */
				for (j = 1; j < l2; j++) {
					mp++;
					if (mp == mem)
						mp = 0;
					mpp = mp * mem;
					if (mp == 0 && DenseCol1) {
						t = cg_dot0(Yk + mpp, gsubtemp, nsub) / SkYk[mp];
					} else {
						t = cg_dot0(Yk + mpp, gsubtemp, MIN(mp + 2, nsub))
								/ SkYk[mp];
					}
					/* update gsubtemp += (tau[mp]-t)*Sk+mpp */
					cg_daxpy0(gsubtemp, Sk + mpp, tau[mp] - t, mp + 1);
				}

				/* process dense columns */
				for (j = 0; j < l1; j++) {
					mp++;
					if (mp == mem)
						mp = 0;
					mpp = mp * mem;
					t = cg_dot0(Yk + mpp, gsubtemp, nsub) / SkYk[mp];
					/* update gsubtemp += (tau[mp]-t)*Sk+mpp */
					cg_daxpy0(gsubtemp, Sk + mpp, tau[mp] - t, nsub);
				} /* done computing H gsubtemp */

				/* compute beta */
				dkyk = dphi - dphi0;
				if (Parm->AdaptiveBeta)
					t = 2. - ONE / (0.1 * QuadTrust + ONE);
				else
					t = Parm->theta;
				t1 = MAX(ykyk - yty, ZERO); /* Theoretically t1 = ykyk-yty */
				if (ykyk > ZERO) {
					scale = (alpha * dkyk) / ykyk; /* = sigma */
				}
				beta = scale * ((ykgk - ytg) - t * dphi * t1 / dkyk) / dkyk;
				/* beta = MAX (beta, Parm->BetaLower*dphi0/dnorm2) ; */
				beta = MAX(beta, Parm->BetaLower * (dphi0 * alpha) / dkyk);

				/* compute search direction
				 d = -Zk (H - sigma)ghat - sigma g + beta d

				 Note: d currently contains last 2 terms so only need
				 to add the Zk term. Above gsubtemp = H ghat */

				/* form vsub = sigma ghat - H ghat = sigma ghat - gsubtemp */
				cg_scale0(vsub, gsubtemp, -ONE, nsub);
				cg_daxpy0(vsub, gsub, scale, nsub);
				cg_trisolve(vsub, Rk, mem, nsub, 1);

				/* rearrange vsub and store in wsub */
				mp = SkFlast;
				j = nsub - (mp + 1);
				cg_copy0(wsub, vsub + j, mp + 1);
				cg_copy0(wsub + (mp + 1), vsub, j);

				/* save old direction d in gtemp */
				cg_copy(gtemp, d, n);

				/* d = Zk (sigma - H)ghat */
				cg_matvec(d, SkF, wsub, nsub, n, 1);

				/* incorporate the new g and old d terms in new d */
				cg_daxpy(d, g, -scale, n);
				cg_daxpy(d, gtemp, beta, n);

				gHg = cg_dot0(gsubtemp, gsub, nsub);
				t1 = MAX(gnorm2 - gsubnorm2, ZERO);
				dphi0 = -gHg - scale * t1 + beta * dphi;
				/* dphi0 = cg_dot (d, g, n) could be inaccurate */
				dnorm2 = cg_dot(d, d, n);
			} /* end of preconditioned step */
		} /* search direction has been computed */

		/* test for slow convergence */
		if ((f < fbest) || (gnorm2 < gbest)) {
			nslow = 0;
			if (f < fbest)
				fbest = f;
			if (gnorm2 < gbest)
				gbest = gnorm2;
		} else
			nslow++;
		if (nslow > slowlimit) {
			status = 9;
			goto Exit;
		}

		if (PrintLevel >= 1) {
			printf("\niter: %5i f = %13.6e gnorm = %13.6e memk: %i "
					"Subspace: %i\n", (int) iter, f, gnorm, memk, Subspace);
		}

		if (Parm->debug) {
			if (f > Com.f0 + Parm->debugtol * Ck) {
				status = 8;
				goto Exit;
			}
		}

		if (dphi0 > ZERO) {
			status = 5;
			goto Exit;
		}
	}
	status = 2;
	Exit: if (status == 11)
		gnorm = INF; /* function is undefined */
	if (Stat != nullptr) {
		Stat->nfunc = Com.nf;
		Stat->ngrad = Com.ng;
		Stat->iter = iter;
		Stat->NumSub = NumSub;
		Stat->IterSub = IterSub;
		if (status < 10) /* function was evaluated */
		{
			Stat->f = f;
			Stat->gnorm = gnorm;
		}
	}
	/* If there was an error, the function was evaluated, and its value
	 is defined, then copy the most recent x value to the returned x
	 array and evaluate the norm of the gradient at this point */
	if ((status > 0) && (status < 10)) {
		cg_copy(x, xtemp, n);
		gnorm = ZERO;
		for (i = 0; i < n; i++) {
			g[i] = gtemp[i];
			t = std::abs(g[i]);
			gnorm = MAX(gnorm, t);
		}
		if (Stat != nullptr)
			Stat->gnorm = gnorm;
	}
	if (Parm->PrintFinal || PrintLevel >= 1) {
		const char mess1[] = "Possible causes of this error message:";
		const char mess2[] = "   - your tolerance may be too strict: "
				"grad_tol = ";
		const char mess3[] = "Line search fails";
		const char mess4[] = "   - your gradient routine has an error";
		const char mess5[] = "   - the parameter epsilon is too small";

		printf("\nTermination status: %i\n", status);

		if (status && NegDiag) {
			printf("Parameter eta2 may be too small\n");
		}

		if (status == 0) {
			printf("Convergence tolerance for gradient satisfied\n\n");
		} else if (status == 1) {
			printf("Terminating since change in function value "
					"<= feps*|f|\n\n");
		} else if (status == 2) {
			printf("Number of iterations exceed specified limit\n");
			printf("Iterations: %10.0f maxit: %10.0f\n", (double) iter,
					(double) maxit);
			printf("%s\n", mess1);
			printf("%s %e\n\n", mess2, grad_tol);
		} else if (status == 3) {
			printf("Slope always negative in line search\n");
			printf("%s\n", mess1);
			printf("   - your cost function has an error\n");
			printf("%s\n\n", mess4);
		} else if (status == 4) {
			printf("Line search fails, too many iterations\n");
			printf("%s\n", mess1);
			printf("%s %e\n\n", mess2, grad_tol);
		} else if (status == 5) {
			printf("Search direction not a descent direction\n\n");
		} else if (status == 6) /* line search fails, excessive eps updating */
		{
			printf("%s due to excessive updating of eps\n", mess3);
			printf("%s\n", mess1);
			printf("%s %e\n", mess2, grad_tol);
			printf("%s\n\n", mess4);
		} else if (status == 7) /* line search fails */
		{
			printf("%s\n%s\n", mess3, mess1);
			printf("%s %e\n", mess2, grad_tol);
			printf("%s\n%s\n\n", mess4, mess5);
		} else if (status == 8) {
			printf("Debugger is on, function value does not improve\n");
			printf("new value: %25.16e old value: %25.16e\n\n", f, Com.f0);
		} else if (status == 9) {
			printf("%i iterations without strict improvement in cost "
					"or gradient\n\n", nslow);
		} else if (status == 10) {
			printf("Insufficient memory for specified problem dimension %e"
					" in cg_descent\n", (double) n);
		} else if (status == 11) {
			printf("Function nan and could not be repaired\n\n");
		} else if (status == 12) {
			printf("memory = %i is an invalid choice for parameter memory\n",
					Parm->memory);
			printf("memory should be either 0 or greater than 2\n\n");
		}

		printf("maximum norm for gradient: %13.6e\n", gnorm);
		printf("function value:            %13.6e\n\n", f);
		printf("iterations:              %10.0f\n", (double) iter);
		printf("function evaluations:    %10.0f\n", (double) Com.nf);
		printf("gradient evaluations:    %10.0f\n", (double) Com.ng);
		if (IterSub > 0) {
			printf("subspace iterations:     %10.0f\n", (double) IterSub);
			printf("number of subspaces:     %10.0f\n", (double) NumSub);
		}
		printf("===================================\n\n");
	}
	if (Work == nullptr)
		free(work);
	// Finalize solution
	pb->finalize(x, n);
	return (status);
}

/* =========================================================================
 ==== cg_Wolfe ===========================================================
 =========================================================================
 Check whether the Wolfe or the approximate Wolfe conditions are satisfied
 ========================================================================= */
int CGDescent::cg_Wolfe(double alpha, /* stepsize */
double f, /* function value associated with stepsize alpha */
double dphi, /* derivative value associated with stepsize alpha */
cg_com *Com /* cg com */
) {
	if (dphi >= Com->wolfe_lo) {
		/* test original Wolfe conditions */
		if (f - Com->f0 <= alpha * Com->wolfe_hi) {
			if (Com->Parm->PrintLevel >= 2) {
				printf("Wolfe conditions hold\n");
				/*              printf ("wolfe f: %25.15e f0: %25.15e df: %25.15e\n",
				 f, Com->f0, dphi) ;*/
			}
			return (1);
		}
		/* test approximate Wolfe conditions */
		else if (Com->AWolfe) {
			/*          if ( Com->Parm->PrintLevel >= 2 )
			 {
			 printf ("f:    %e fpert:    %e ", f, Com->fpert) ;
			 if ( f > Com->fpert ) printf ("(fail)\n") ;
			 else                  printf ("(OK)\n") ;
			 printf ("dphi: %e hi bound: %e ", dphi, Com->awolfe_hi) ;
			 if ( dphi > Com->awolfe_hi ) printf ("(fail)\n") ;
			 else                         printf ("(OK)\n") ;
			 }*/
			if ((f <= Com->fpert) && (dphi <= Com->awolfe_hi)) {
				if (Com->Parm->PrintLevel >= 2) {
					printf("Approximate Wolfe conditions hold\n");
					/*                  printf ("f: %25.15e fpert: %25.15e dphi: %25.15e awolf_hi: "
					 "%25.15e\n", f, Com->fpert, dphi, Com->awolfe_hi) ;*/
				}
				return (1);
			}
		}
	}
	/*  else if ( Com->Parm->PrintLevel >= 2 )
	 {
	 printf ("dphi: %e lo bound: %e (fail)\n", dphi, Com->wolfe_lo) ;
	 }*/
	return (0);
}

/* =========================================================================
 ==== cg_tol =============================================================
 =========================================================================
 Check for convergence
 ========================================================================= */
int CGDescent::cg_tol(double gnorm, /* gradient sup-norm */
cg_com *Com /* cg com */
) {
	/* StopRule = T => |grad|_infty <=max (tol, |grad|_infty*StopFact)
	 F => |grad|_infty <= tol*(1+|f|)) */
	if (Com->Parm->StopRule) {
		if (gnorm <= Com->tol)
			return (1);
	} else if (gnorm <= Com->tol * (ONE + std::abs(Com->f)))
		return (1);
	return (0);
}

/* =========================================================================
 ==== cg_line ============================================================
 =========================================================================
 Approximate Wolfe line search routine
 Return:
 -2 (function nan)
 0 (Wolfe or approximate Wolfe conditions satisfied)
 3 (slope always negative in line search)
 4 (number line search iterations exceed nline)
 6 (excessive updating of eps)
 7 (Wolfe conditions never satisfied)
 ========================================================================= */
int CGDescent::cg_line(cg_com *Com /* cg com structure */
) {
	int AWolfe, iter, ngrow, PrintLevel, qb, qb0, status, toggle;
	double alpha, a, a1, a2, b, bmin, B, da, db, d0, d1, d2, dB, df, f, fa, fb,
			fB, a0, b0, da0, db0, fa0, fb0, width, rho;
	const char *s1, *s2, *fmt1, *fmt2;
	cg_parameter *Parm;

	AWolfe = Com->AWolfe;
	Parm = Com->Parm;
	PrintLevel = Parm->PrintLevel;
	if (PrintLevel >= 1) {
		if (AWolfe) {
			printf("Approximate Wolfe line search\n");
			printf("=============================\n");
		} else {
			printf("Wolfe line search\n");
			printf("=================\n");
		}
	}

	/* evaluate function or gradient at Com->alpha (starting guess) */
	if (Com->QuadOK) {
		status = cg_evaluate("fg", "y", Com);
		fb = Com->f;
		if (!AWolfe)
			fb -= Com->alpha * Com->wolfe_hi;
		qb = true; /* function value at b known */
	} else {
		status = cg_evaluate("g", "y", Com);
		qb = false;
	}
	if (status)
		return (status); /* function is undefined */
	b = Com->alpha;

	if (AWolfe) {
		db = Com->df;
		d0 = da = Com->df0;
	} else {
		db = Com->df - Com->wolfe_hi;
		d0 = da = Com->df0 - Com->wolfe_hi;
	}
	a = ZERO;
	a1 = ZERO;
	d1 = d0;
	fa = Com->f0;
	if (PrintLevel >= 1) {
		fmt1 = "%9s %2s a: %13.6e b: %13.6e fa: %13.6e fb: %13.6e "
				"da: %13.6e db: %13.6e\n";
		fmt2 = "%9s %2s a: %13.6e b: %13.6e fa: %13.6e fb:  x.xxxxxxxxxx "
				"da: %13.6e db: %13.6e\n";
		if (Com->QuadOK)
			s2 = "OK";
		else
			s2 = "";
		if (qb)
			printf(fmt1, "start    ", s2, a, b, fa, fb, da, db);
		else
			printf(fmt2, "start    ", s2, a, b, fa, da, db);
	}

	/* if a quadratic interpolation step performed, check Wolfe conditions */
	if ((Com->QuadOK) && (Com->f <= Com->f0)) {
		if (cg_Wolfe(b, Com->f, Com->df, Com))
			return (0);
	}

	/* if a Wolfe line search and the Wolfe conditions have not been satisfied*/
	if (!AWolfe)
		Com->Wolfe = true;

	/*Find initial interval [a,b] such that
	 da <= 0, db >= 0, fa <= fpert = [(f0 + eps*std::abs (f0)) or (f0 + eps)] */
	rho = Com->rho;
	ngrow = 1;
	while (db < ZERO) {
		if (!qb) {
			status = cg_evaluate("f", "n", Com);
			if (status)
				return (status);
			if (AWolfe)
				fb = Com->f;
			else
				fb = Com->f - b * Com->wolfe_hi;
			qb = true;
		}
		if (fb > Com->fpert) /* contract interval [a, b] */
		{
			status = cg_contract(&a, &fa, &da, &b, &fb, &db, Com);
			if (status == 0)
				return (0); /* Wolfe conditions hold */
			if (status == -2)
				goto Line;
			/* db >= 0 */
			if (Com->neps > Parm->neps)
				return (6);
		}

		/* expansion phase */
		ngrow++;
		if (ngrow > Parm->ntries)
			return (3);
		/* update interval (a replaced by b) */
		a = b;
		fa = fb;
		da = db;
		/* store old values of a and corresponding derivative */
		d2 = d1;
		d1 = da;
		a2 = a1;
		a1 = a;

		bmin = rho * b;
		if ((ngrow == 2) || (ngrow == 3) || (ngrow == 6)) {
			if (d1 > d2) {
				if (ngrow == 2) {
					b = a1 - (a1 - a2) * (d1 / (d1 - d2));
				} else {
					if ((d1 - d2) / (a1 - a2) >= (d2 - d0) / a2) {
						/* convex derivative, secant overestimates minimizer */
						b = a1 - (a1 - a2) * (d1 / (d1 - d2));
					} else {
						/* concave derivative, secant underestimates minimizer*/
						b = a1 - Parm->SecantAmp * (a1 - a2) * (d1 / (d1 - d2));
					}
				}
				/* safeguard growth */
				b = MIN(b, Parm->ExpandSafe * a1);
			} else
				rho *= Parm->RhoGrow;
		} else
			rho *= Parm->RhoGrow;
		b = MAX(bmin, b);
		Com->alphaold = Com->alpha;
		Com->alpha = b;
		status = cg_evaluate("g", "p", Com);
		if (status)
			return (status);
		b = Com->alpha;
		qb = false;
		if (AWolfe)
			db = Com->df;
		else
			db = Com->df - Com->wolfe_hi;
		if (PrintLevel >= 2) {
			if (Com->QuadOK)
				s2 = "OK";
			else
				s2 = "";
			printf(fmt2, "expand   ", s2, a, b, fa, da, db);
		}
	}

	/* we now have fa <= fpert, da >= 0, db <= 0 */
	Line: toggle = 0;
	width = b - a;
	qb0 = false;
	for (iter = 0; iter < Parm->nline; iter++) {
		/* determine the next iterate */
		if ((toggle == 0) || ((toggle == 2) && ((b - a) <= width))) {
			Com->QuadOK = true;
			if (Com->UseCubic && qb) {
				s1 = "cubic    ";
				alpha = cg_cubic(a, fa, da, b, fb, db);
				if (alpha < ZERO) /* use secant method */
				{
					s1 = "secant   ";
					if (-da < db)
						alpha = a - (a - b) * (da / (da - db));
					else if (da != db)
						alpha = b - (a - b) * (db / (da - db));
					else
						alpha = -1.;
				}
			} else {
				s1 = "secant   ";
				if (-da < db)
					alpha = a - (a - b) * (da / (da - db));
				else if (da != db)
					alpha = b - (a - b) * (db / (da - db));
				else
					alpha = -1.;
			}
			width = Parm->gamma * (b - a);
		} else if (toggle == 1) /* iteration based on smallest value*/
		{
			Com->QuadOK = true;
			if (Com->UseCubic) {
				s1 = "cubic    ";
				if (Com->alpha == a) /* a is most recent iterate */
				{
					alpha = cg_cubic(a0, fa0, da0, a, fa, da);
				} else if (qb0) /* b is most recent iterate */
				{
					alpha = cg_cubic(b, fb, db, b0, fb0, db0);
				} else
					alpha = -1.;

				/* if alpha no good, use cubic between a and b */
				if ((alpha <= a) || (alpha >= b)) {
					if (qb)
						alpha = cg_cubic(a, fa, da, b, fb, db);
					else
						alpha = -1.;
				}

				/* if alpha still no good, use secant method */
				if (alpha < ZERO) {
					s1 = "secant   ";
					if (-da < db)
						alpha = a - (a - b) * (da / (da - db));
					else if (da != db)
						alpha = b - (a - b) * (db / (da - db));
					else
						alpha = -1.;
				}
			} else /* ( use secant ) */
			{
				s1 = "secant   ";
				if ((Com->alpha == a) && (da > da0)) /* use a0 if possible */
				{
					alpha = a - (a - a0) * (da / (da - da0));
				} else if (db < db0) /* use b0 if possible */
				{
					alpha = b - (b - b0) * (db / (db - db0));
				} else /* secant based on a and b */
				{
					if (-da < db)
						alpha = a - (a - b) * (da / (da - db));
					else if (da != db)
						alpha = b - (a - b) * (db / (da - db));
					else
						alpha = -1.;
				}

				if ((alpha <= a) || (alpha >= b)) {
					if (-da < db)
						alpha = a - (a - b) * (da / (da - db));
					else if (da != db)
						alpha = b - (a - b) * (db / (da - db));
					else
						alpha = -1.;
				}
			}
		} else {
			alpha = .5 * (a + b); /* use bisection if b-a decays slowly */
			s1 = "bisection";
			Com->QuadOK = false;
		}

		if ((alpha <= a) || (alpha >= b)) {
			alpha = .5 * (a + b);
			s1 = "bisection";
			if ((alpha == a) || (alpha == b))
				return (7);
			Com->QuadOK = false; /* bisection was used */
		}

		if (toggle == 0) /* save values for next iteration */
		{
			a0 = a;
			b0 = b;
			da0 = da;
			db0 = db;
			fa0 = fa;
			if (qb) {
				fb0 = fb;
				qb0 = true;
			}
		}

		toggle++;
		if (toggle > 2)
			toggle = 0;

		Com->alpha = alpha;
		status = cg_evaluate("fg", "n", Com);
		if (status)
			return (status);
		Com->alpha = alpha;
		f = Com->f;
		df = Com->df;
		if (Com->QuadOK) {
			if (cg_Wolfe(alpha, f, df, Com)) {
				if (PrintLevel >= 2) {
					printf("             a: %13.6e f: %13.6e df: %13.6e %1s\n",
							alpha, f, df, s1);
				}
				return (0);
			}
		}
		if (!AWolfe) {
			f -= alpha * Com->wolfe_hi;
			df -= Com->wolfe_hi;
		}
		if (df >= ZERO) {
			b = alpha;
			fb = f;
			db = df;
			qb = true;
		} else if (f <= Com->fpert) {
			a = alpha;
			da = df;
			fa = f;
		} else {
			B = b;
			if (qb)
				fB = fb;
			dB = db;
			b = alpha;
			fb = f;
			db = df;
			/* contract interval [a, alpha] */
			status = cg_contract(&a, &fa, &da, &b, &fb, &db, Com);
			if (status == 0)
				return (0);
			if (status == -1) /* eps reduced, use [a, b] = [alpha, b] */
			{
				if (Com->neps > Parm->neps)
					return (6);
				a = b;
				fa = fb;
				da = db;
				b = B;
				if (qb)
					fb = fB;
				db = dB;
			} else
				qb = true;
		}
		if (PrintLevel >= 2) {
			if (Com->QuadOK)
				s2 = "OK";
			else
				s2 = "";
			if (!qb)
				printf(fmt2, s1, s2, a, b, fa, da, db);
			else
				printf(fmt1, s1, s2, a, b, fa, fb, da, db);
		}
	}
	return (4);
}

/* =========================================================================
 ==== cg_contract ========================================================
 =========================================================================
 The input for this routine is an interval [a, b] with the property that
 fa <= fpert, da >= 0, db >= 0, and fb >= fpert. The returned status is

 11  function or derivative not defined
 0  if the Wolfe conditions are satisfied
 -1  if a new value for eps is generated with the property that for the
 corresponding fpert, we have fb <= fpert
 -2  if a subinterval, also denoted [a, b], is generated with the property
 that fa <= fpert, da >= 0, and db <= 0

 NOTE: The input arguments are unchanged when status = -1
 ========================================================================= */
int CGDescent::cg_contract(double *A, /* left side of bracketing interval */
double *fA, /* function value at a */
double *dA, /* derivative at a */
double *B, /* right side of bracketing interval */
double *fB, /* function value at b */
double *dB, /* derivative at b */
cg_com *Com /* cg com structure */
) {
	int AWolfe, iter, PrintLevel, toggle, status;
	double a, alpha, b, old, da, db, df, dold, f, fa, fb, f1, fold, t, width;
	const char *s;
	cg_parameter *Parm;

	AWolfe = Com->AWolfe;
	Parm = Com->Parm;
	PrintLevel = Parm->PrintLevel;
	a = *A;
	fa = *fA;
	da = *dA;
	b = *B;
	fb = *fB;
	db = *dB;
	f1 = fb;
//	d1 = db;
	toggle = 0;
	width = ZERO;
	for (iter = 0; iter < Parm->nshrink; iter++) {
		if ((toggle == 0) || ((toggle == 2) && ((b - a) <= width))) {
			/* cubic based on bracketing interval */
			alpha = cg_cubic(a, fa, da, b, fb, db);
			toggle = 0;
			width = Parm->gamma * (b - a);
			if (iter)
				Com->QuadOK = true; /* at least 2 cubic iterations */
		} else if (toggle == 1) {
			Com->QuadOK = true;
			/* cubic based on most recent iterate and smallest value */
			if (old < a) /* a is most recent iterate */
			{
				alpha = cg_cubic(a, fa, da, old, fold, dold);
			} else /* b is most recent iterate */
			{
				alpha = cg_cubic(a, fa, da, b, fb, db);
			}
		} else {
			alpha = .5 * (a + b); /* use bisection if b-a decays slowly */
			Com->QuadOK = false;
		}

		if ((alpha <= a) || (alpha >= b)) {
			alpha = .5 * (a + b);
			Com->QuadOK = false; /* bisection was used */
		}

		toggle++;
		if (toggle > 2)
			toggle = 0;

		Com->alpha = alpha;
		status = cg_evaluate("fg", "n", Com);
		if (status)
			return (status);
		f = Com->f;
		df = Com->df;

		if (Com->QuadOK) {
			if (cg_Wolfe(alpha, f, df, Com))
				return (0);
		}
		if (!AWolfe) {
			f -= alpha * Com->wolfe_hi;
			df -= Com->wolfe_hi;
		}
		if (df >= ZERO) {
			*B = alpha;
			*fB = f;
			*dB = df;
			*A = a;
			*fA = fa;
			*dA = da;
			return (-2);
		}
		if (f <= Com->fpert) /* update a using alpha */
		{
			old = a;
			a = alpha;
			fold = fa;
			fa = f;
			dold = da;
			da = df;
		} else /* update b using alpha */
		{
			old = b;
			b = alpha;
			fb = f;
			db = df;
		}
		if (PrintLevel >= 2) {
			if (Com->QuadOK)
				s = "OK";
			else
				s = "";
			printf("contract  %2s a: %13.6e b: %13.6e fa: %13.6e fb: "
					"%13.6e da: %13.6e db: %13.6e\n", s, a, b, fa, fb, da, db);
		}
	}

	/* see if the cost is small enough to change the PertRule */
	if (std::abs(fb) <= Com->SmallCost)
		Com->PertRule = false;

	/* increase eps if slope is negative after Parm->nshrink iterations */
	t = Com->f0;
	if (Com->PertRule) {
		if (t != ZERO) {
			Com->eps = Parm->egrow * (f1 - t) / std::abs(t);
			Com->fpert = t + std::abs(t) * Com->eps;
		} else
			Com->fpert = 2. * f1;
	} else {
		Com->eps = Parm->egrow * (f1 - t);
		Com->fpert = t + Com->eps;
	}
	if (PrintLevel >= 1) {
		printf("--increase eps: %e fpert: %e\n", Com->eps, Com->fpert);
	}
	Com->neps++;
	return (-1);
}

/* =========================================================================
 ==== cg_fg_evaluate =====================================================
 Evaluate the function and/or gradient.  Also, possibly check if either is nan
 and if so, then reduce the stepsize. Only used at the start of an iteration.
 Return:
 11 (function nan)
 0 (successful evaluation)
 =========================================================================*/

int CGDescent::cg_evaluate(const char *what, /* fg = evaluate func and grad, g = grad only,f = func only*/
const char *nan, /* y means check function/derivative values for nan */
cg_com *Com) {
	INT n;
	int i;
	double alpha, *d, *gtemp, *x, *xtemp;
	cg_parameter *Parm;
	Parm = Com->Parm;
	n = Com->n;
	x = Com->x;
	d = Com->d;
	xtemp = Com->xtemp;
	gtemp = Com->gtemp;
	alpha = Com->alpha;
	/* check to see if values are nan */
	if (!strcmp(nan, "y") || !strcmp(nan, "p")) {
		if (!strcmp(what, "f")) /* compute function */
		{
			cg_step(xtemp, x, d, alpha, n);
			/* provisional function value */
			Com->f = pb->f(xtemp, n);
			Com->nf++;

			/* reduce stepsize if function value is nan */
			if ((Com->f != Com->f) || (Com->f >= INF) || (Com->f <= -INF)) {
				for (i = 0; i < Parm->ntries; i++) {
					if (!strcmp(nan, "p")) /* contract from good alpha */
					{
						alpha = Com->alphaold + .8 * (alpha - Com->alphaold);
					} else /* multiply by nan_decay */
					{
						alpha *= Parm->nan_decay;
					}
					cg_step(xtemp, x, d, alpha, n);
					Com->f = pb->f(xtemp, n);
					Com->nf++;
					if ((Com->f == Com->f) && (Com->f < INF) && (Com->f > -INF))
						break;
				}
				if (i == Parm->ntries)
					return (11);
			}
			Com->alpha = alpha;
		} else if (!strcmp(what, "g")) /* compute gradient */
		{
			cg_step(xtemp, x, d, alpha, n);
			pb->grad(gtemp, xtemp, n);
			Com->ng++;
			Com->df = cg_dot(gtemp, d, n);
			/* reduce stepsize if derivative is nan */
			if ((Com->df != Com->df) || (Com->df >= INF) || (Com->df <= -INF)) {
				for (i = 0; i < Parm->ntries; i++) {
					if (!strcmp(nan, "p")) /* contract from good alpha */
					{
						alpha = Com->alphaold + .8 * (alpha - Com->alphaold);
					} else /* multiply by nan_decay */
					{
						alpha *= Parm->nan_decay;
					}
					cg_step(xtemp, x, d, alpha, n);
					pb->grad(gtemp, xtemp, n);
					Com->ng++;
					Com->df = cg_dot(gtemp, d, n);
					if ((Com->df == Com->df) && (Com->df < INF)
							&& (Com->df > -INF))
						break;
				}
				if (i == Parm->ntries)
					return (11);
				Com->rho = Parm->nan_rho;
			} else
				Com->rho = Parm->rho;
			Com->alpha = alpha;
		} else /* compute function and gradient */
		{
			cg_step(xtemp, x, d, alpha, n);
			Com->f = pb->fgrad(gtemp, xtemp, n);
			Com->df = cg_dot(gtemp, d, n);
			Com->nf++;
			Com->ng++;
			/* reduce stepsize if function value or derivative is nan */
			if ((Com->df != Com->df) || (Com->f != Com->f) || (Com->df >= INF)
					|| (Com->f >= INF) || (Com->df <= -INF)
					|| (Com->f <= -INF)) {
				for (i = 0; i < Parm->ntries; i++) {
					if (!strcmp(nan, "p")) /* contract from good alpha */
					{
						alpha = Com->alphaold + .8 * (alpha - Com->alphaold);
					} else /* multiply by nan_decay */
					{
						alpha *= Parm->nan_decay;
					}
					cg_step(xtemp, x, d, alpha, n);
					Com->f = pb->fgrad(gtemp, xtemp, n);
					Com->df = cg_dot(gtemp, d, n);
					Com->nf++;
					Com->ng++;
					if ((Com->df == Com->df) && (Com->f == Com->f)
							&& (Com->df < INF) && (Com->f < INF)
							&& (Com->df > -INF) && (Com->f > -INF))
						break;
				}
				if (i == Parm->ntries)
					return (11);
				Com->rho = Parm->nan_rho;
			} else
				Com->rho = Parm->rho;
			Com->alpha = alpha;
		}
	} else /* evaluate without nan checking */
	{
		if (!strcmp(what, "fg")) /* compute function and gradient */
		{
			if (alpha == ZERO) /* evaluate at x */
			{
				/* the following copy is not needed except when the code
				 is run using the MATLAB mex interface */
				cg_copy(xtemp, x, n);
				Com->f = pb->fgrad(Com->g, xtemp, n);
			} else {
				cg_step(xtemp, x, d, alpha, n);
				Com->f = pb->fgrad(gtemp, xtemp, n);
				Com->df = cg_dot(gtemp, d, n);
			}
			Com->nf++;
			Com->ng++;
			if ((Com->df != Com->df) || (Com->f != Com->f) || (Com->df == INF)
					|| (Com->f == INF) || (Com->df == -INF) || (Com->f == -INF))
				return (11);
		} else if (!strcmp(what, "f")) /* compute function */
		{
			cg_step(xtemp, x, d, alpha, n);
			Com->f = pb->f(xtemp, n);
			Com->nf++;
			if ((Com->f != Com->f) || (Com->f == INF) || (Com->f == -INF))
				return (11);
		} else {
			cg_step(xtemp, x, d, alpha, n);
			pb->grad(gtemp, xtemp, n);
			Com->df = cg_dot(gtemp, d, n);
			Com->ng++;
			if ((Com->df != Com->df) || (Com->df == INF) || (Com->df == -INF))
				return (11);
		}
	}
	return (0);
}

/* =========================================================================
 ==== cg_cubic ===========================================================
 =========================================================================
 Compute the minimizer of a Hermite cubic. If the computed minimizer
 outside [a, b], return -1 (it is assumed that a >= 0).
 ========================================================================= */
double CGDescent::cg_cubic(double a, double fa, /* function value at a */
double da, /* derivative at a */
double b, double fb, /* function value at b */
double db /* derivative at b */
) {
	double c, d1, d2, delta, t, v, w;
	delta = b - a;
	if (delta == ZERO)
		return (a);
	v = da + db - 3. * (fb - fa) / delta;
	t = v * v - da * db;
	if (t < ZERO) /* complex roots, use secant method */
	{
		if (std::abs(da) < std::abs(db))
			c = a - (a - b) * (da / (da - db));
		else if (da != db)
			c = b - (a - b) * (db / (da - db));
		else
			c = -1;
		return (c);
	}

	if (delta > ZERO)
		w = sqrt(t);
	else
		w = -sqrt(t);
	d1 = da + v - w;
	d2 = db + v + w;
	if ((d1 == ZERO) && (d2 == ZERO))
		return (-1.);
	if (std::abs(d1) >= std::abs(d2))
		c = a + delta * da / d1;
	else
		c = b - delta * db / d2;
	return (c);
}

/* !!!!!!!!!!!!!!!!!!!!!!!!!!!!!!!!!!!!!!!!!!!!!!!!!!!!!!!!!!!!!!!!!!!!!!!!!
 Start of routines that could use the BLAS
 !!!!!!!!!!!!!!!!!!!!!!!!!!!!!!!!!!!!!!!!!!!!!!!!!!!!!!!!!!!!!!!!!!!!!!!!! */

/* =========================================================================
 ==== cg_matvec ==========================================================
 =========================================================================
 Compute y = A*x or A'*x where A is a dense rectangular matrix
 ========================================================================= */
void CGDescent::cg_matvec(double *y, /* product vector */
double *A, /* dense matrix */
double *x, /* input vector */
int n, /* number of columns of A */
INT m, /* number of rows of A */
int w /* T => y = A*x, F => y = A'*x */
) {
	/* if the blas have not been installed, then hand code the produce */
#ifdef NOBLAS
	INT j, l;
	l = 0;
	if (w) {
		cg_scale0(y, A, x[0], (int) m);
		for (j = 1; j < n; j++) {
			l += m;
			cg_daxpy0(y, A + l, x[j], (int) m);
		}
	} else {
		for (j = 0; j < n; j++) {
			y[j] = cg_dot0(A + l, x, (int) m);
			l += m;
		}
	}
#endif

	/* if the blas have been installed, then possibly call gdemv */
#ifndef NOBLAS
	INT j, l;
	BLAS_INT M, N;
	if (w || (!w && (m * n < MATVEC_START))) {
		l = 0;
		if (w) {
			cg_scale(y, A, x[0], m);
			for (j = 1; j < n; j++) {
				l += m;
				cg_daxpy(y, A + l, x[j], m);
			}
		} else {
			for (j = 0; j < n; j++) {
				y[j] = cg_dot0(A + l, x, (int) m);
				l += m;
			}
		}
	} else {
		M = (BLAS_INT) m;
		N = (BLAS_INT) n;
		/* only use transpose mult with blas
		 CG_DGEMV ("n", &M, &N, one, A, &M, x, blas_one, zero, y, blas_one) ;*/
		CG_DGEMV("t", &M, &N, one, A, &M, x, blas_one, zero, y, blas_one);
	}
#endif

	return;
}

/* =========================================================================
 ==== cg_trisolve ========================================================
 =========================================================================
 Solve Rx = y or R'x = y where R is a dense upper triangular matrix
 ========================================================================= */
void CGDescent::cg_trisolve(double *x, /* right side on input, solution on output */
double *R, /* dense matrix */
int m, /* leading dimension of R */
int n, /* dimension of triangular system */
int w /* T => Rx = y, F => R'x = y */
) {
	int i, l;
	if (w) {
		l = m * n;
		for (i = n; i > 0;) {
			i--;
			l -= (m - i);
			x[i] /= R[l];
			l -= i;
			cg_daxpy0(x, R + l, -x[i], i);
		}
	} else {
		l = 0;
		for (i = 0; i < n; i++) {
			x[i] = (x[i] - cg_dot0(x, R + l, i)) / R[l + i];
			l += m;
		}
	}

	/* equivalent to:
	 BLAS_INT M, N ;
	 M = (BLAS_INT) m ;
	 N = (BLAS_INT) n ;
	 if ( w ) CG_DTRSV ("u", "n", "n", &N, R, &M, x, blas_one) ;
	 else     CG_DTRSV ("u", "t", "n", &N, R, &M, x, blas_one) ; */

	return;
}

/* =========================================================================
 ==== cg_inf =============================================================
 =========================================================================
 Compute infinity norm of vector
 ========================================================================= */
double CGDescent::cg_inf(double *x, /* vector */
INT n /* length of vector */
) {
#ifdef NOBLAS
	INT i, n5;
	double t;
	t = ZERO;
	n5 = n % 5;

	for (i = 0; i < n5; i++)
		if (t < std::abs(x[i]))
			t = std::abs(x[i]);
	for (; i < n; i += 5) {
		if (t < std::abs(x[i]))
			t = std::abs(x[i]);
		if (t < std::abs(x[i + 1]))
			t = std::abs(x[i + 1]);
		if (t < std::abs(x[i + 2]))
			t = std::abs(x[i + 2]);
		if (t < std::abs(x[i + 3]))
			t = std::abs(x[i + 3]);
		if (t < std::abs(x[i + 4]))
			t = std::abs(x[i + 4]);
	}
	return (t);
#endif

#ifndef NOBLAS
	INT i, n5;
	double t;
	BLAS_INT N;
	if (n < IDAMAX_START) {
		t = ZERO;
		n5 = n % 5;

		for (i = 0; i < n5; i++)
		if (t < std::abs(x[i]))
		t = std::abs(x[i]);
		for (; i < n; i += 5) {
			if (t < std::abs(x[i]))
			t = std::abs(x[i]);
			if (t < std::abs(x[i + 1]))
			t = std::abs(x[i + 1]);
			if (t < std::abs(x[i + 2]))
			t = std::abs(x[i + 2]);
			if (t < std::abs(x[i + 3]))
			t = std::abs(x[i + 3]);
			if (t < std::abs(x[i + 4]))
			t = std::abs(x[i + 4]);
		}
		return (t);
	} else {
		N = (BLAS_INT) n;
		i = (INT) CG_IDAMAX(&N, x, blas_one);
		return (std::abs(x[i - 1])); /* adjust for fortran indexing */
	}
#endif
}

/* =========================================================================
 ==== cg_scale0 ===========================================================
 =========================================================================
 compute y = s*x where s is a scalar
 ========================================================================= */
void CGDescent::cg_scale0(double *y, /* output vector */
double *x, /* input vector */
double s, /* scalar */
int n /* length of vector */
) {
	int i, n5;
	n5 = n % 5;
	if (s == -ONE) {
		for (i = 0; i < n5; i++)
			y[i] = -x[i];
		for (; i < n;) {
			y[i] = -x[i];
			i++;
			y[i] = -x[i];
			i++;
			y[i] = -x[i];
			i++;
			y[i] = -x[i];
			i++;
			y[i] = -x[i];
			i++;
		}
	} else {
		for (i = 0; i < n5; i++)
			y[i] = s * x[i];
		for (; i < n;) {
			y[i] = s * x[i];
			i++;
			y[i] = s * x[i];
			i++;
			y[i] = s * x[i];
			i++;
			y[i] = s * x[i];
			i++;
			y[i] = s * x[i];
			i++;
		}
	}
	return;
}

/* =========================================================================
 ==== cg_scale ===========================================================
 =========================================================================
 compute y = s*x where s is a scalar
 ========================================================================= */
void CGDescent::cg_scale(double *y, /* output vector */
double *x, /* input vector */
double s, /* scalar */
INT n /* length of vector */
) {
	INT i, n5;
	n5 = n % 5;
	if (y == x) {
#ifdef NOBLAS
		for (i = 0; i < n5; i++)
			y[i] *= s;
		for (; i < n;) {
			y[i] *= s;
			i++;
			y[i] *= s;
			i++;
			y[i] *= s;
			i++;
			y[i] *= s;
			i++;
			y[i] *= s;
			i++;
		}
#endif
#ifndef NOBLAS
		if (n < DSCAL_START) {
			for (i = 0; i < n5; i++)
			y[i] *= s;
			for (; i < n;) {
				y[i] *= s;
				i++;
				y[i] *= s;
				i++;
				y[i] *= s;
				i++;
				y[i] *= s;
				i++;
				y[i] *= s;
				i++;
			}
		} else {
			BLAS_INT N;
			N = (BLAS_INT) n;
			CG_DSCAL(&N, &s, x, blas_one);
		}
#endif
	} else {
		for (i = 0; i < n5; i++)
			y[i] = s * x[i];
		for (; i < n;) {
			y[i] = s * x[i];
			i++;
			y[i] = s * x[i];
			i++;
			y[i] = s * x[i];
			i++;
			y[i] = s * x[i];
			i++;
			y[i] = s * x[i];
			i++;
		}
	}
	return;
}

/* =========================================================================
 ==== cg_daxpy0 ==========================================================
 =========================================================================
 Compute x = x + alpha d
 ========================================================================= */
void CGDescent::cg_daxpy0(double *x, /* input and output vector */
double *d, /* direction */
double alpha, /* stepsize */
int n /* length of the vectors */
) {
	INT i, n5;
	n5 = n % 5;
	if (alpha == -ONE) {
		for (i = 0; i < n5; i++)
			x[i] -= d[i];
		for (; i < n; i += 5) {
			x[i] -= d[i];
			x[i + 1] -= d[i + 1];
			x[i + 2] -= d[i + 2];
			x[i + 3] -= d[i + 3];
			x[i + 4] -= d[i + 4];
		}
	} else {
		for (i = 0; i < n5; i++)
			x[i] += alpha * d[i];
		for (; i < n; i += 5) {
			x[i] += alpha * d[i];
			x[i + 1] += alpha * d[i + 1];
			x[i + 2] += alpha * d[i + 2];
			x[i + 3] += alpha * d[i + 3];
			x[i + 4] += alpha * d[i + 4];
		}
	}
	return;
}

/* =========================================================================
 ==== cg_daxpy ===========================================================
 =========================================================================
 Compute x = x + alpha d
 ========================================================================= */
void CGDescent::cg_daxpy(double *x, /* input and output vector */
double *d, /* direction */
double alpha, /* stepsize */
INT n /* length of the vectors */
) {
#ifdef NOBLAS
	INT i, n5;
	n5 = n % 5;
	if (alpha == -ONE) {
		for (i = 0; i < n5; i++)
			x[i] -= d[i];
		for (; i < n; i += 5) {
			x[i] -= d[i];
			x[i + 1] -= d[i + 1];
			x[i + 2] -= d[i + 2];
			x[i + 3] -= d[i + 3];
			x[i + 4] -= d[i + 4];
		}
	} else {
		for (i = 0; i < n5; i++)
			x[i] += alpha * d[i];
		for (; i < n; i += 5) {
			x[i] += alpha * d[i];
			x[i + 1] += alpha * d[i + 1];
			x[i + 2] += alpha * d[i + 2];
			x[i + 3] += alpha * d[i + 3];
			x[i + 4] += alpha * d[i + 4];
		}
	}
#endif

#ifndef NOBLAS
	INT i, n5;
	BLAS_INT N;
	if (n < DAXPY_START) {
		n5 = n % 5;
		if (alpha == -ONE) {
			for (i = 0; i < n5; i++)
			x[i] -= d[i];
			for (; i < n; i += 5) {
				x[i] -= d[i];
				x[i + 1] -= d[i + 1];
				x[i + 2] -= d[i + 2];
				x[i + 3] -= d[i + 3];
				x[i + 4] -= d[i + 4];
			}
		} else {
			for (i = 0; i < n5; i++)
			x[i] += alpha * d[i];
			for (; i < n; i += 5) {
				x[i] += alpha * d[i];
				x[i + 1] += alpha * d[i + 1];
				x[i + 2] += alpha * d[i + 2];
				x[i + 3] += alpha * d[i + 3];
				x[i + 4] += alpha * d[i + 4];
			}
		}
	} else {
		N = (BLAS_INT) n;
		CG_DAXPY(&N, &alpha, d, blas_one, x, blas_one);
	}
#endif

	return;
}

/* =========================================================================
 ==== cg_dot0 ============================================================
 =========================================================================
 Compute dot product of x and y, vectors of length n
 ========================================================================= */
double CGDescent::cg_dot0(double *x, /* first vector */
double *y, /* second vector */
int n /* length of vectors */
) {
	INT i, n5;
	double t;
	t = ZERO;
	if (n <= 0)
		return (t);
	n5 = n % 5;
	for (i = 0; i < n5; i++)
		t += x[i] * y[i];
	for (; i < n; i += 5) {
		t += x[i] * y[i] + x[i + 1] * y[i + 1] + x[i + 2] * y[i + 2]
				+ x[i + 3] * y[i + 3] + x[i + 4] * y[i + 4];
	}
	return (t);
}

/* =========================================================================
 ==== cg_dot =============================================================
 =========================================================================
 Compute dot product of x and y, vectors of length n
 ========================================================================= */
double CGDescent::cg_dot(double *x, /* first vector */
double *y, /* second vector */
INT n /* length of vectors */
) {
#ifdef NOBLAS
	INT i, n5;
	double t;
	t = ZERO;
	if (n <= 0)
		return (t);
	n5 = n % 5;
	for (i = 0; i < n5; i++)
		t += x[i] * y[i];
	for (; i < n; i += 5) {
		t += x[i] * y[i] + x[i + 1] * y[i + 1] + x[i + 2] * y[i + 2]
				+ x[i + 3] * y[i + 3] + x[i + 4] * y[i + 4];
	}
	return (t);
#endif

#ifndef NOBLAS
	INT i, n5;
	double t;
	BLAS_INT N;
	if (n < DDOT_START) {
		t = ZERO;
		if (n <= 0)
		return (t);
		n5 = n % 5;
		for (i = 0; i < n5; i++)
		t += x[i] * y[i];
		for (; i < n; i += 5) {
			t += x[i] * y[i] + x[i + 1] * y[i + 1] + x[i + 2] * y[i + 2]
			+ x[i + 3] * y[i + 3] + x[i + 4] * y[i + 4];
		}
		return (t);
	} else {
		N = (BLAS_INT) n;
		return (CG_DDOT(&N, x, blas_one, y, blas_one));
	}
#endif
}

/* =========================================================================
 === cg_copy0 ============================================================
 =========================================================================
 Copy vector x into vector y
 ========================================================================= */
void CGDescent::cg_copy0(double *y, /* output of copy */
double *x, /* input of copy */
int n /* length of vectors */
) {
	int i, n5;
	n5 = n % 5;
	for (i = 0; i < n5; i++)
		y[i] = x[i];
	for (; i < n;) {
		y[i] = x[i];
		i++;
		y[i] = x[i];
		i++;
		y[i] = x[i];
		i++;
		y[i] = x[i];
		i++;
		y[i] = x[i];
		i++;
	}
	return;
}

/* =========================================================================
 === cg_copy =============================================================
 =========================================================================
 Copy vector x into vector y
 ========================================================================= */
void CGDescent::cg_copy(double *y, /* output of copy */
double *x, /* input of copy */
INT n /* length of vectors */
) {
#ifdef NOBLAS
	INT i, n5;
	n5 = n % 5;
	for (i = 0; i < n5; i++)
		y[i] = x[i];
	for (; i < n;) {
		y[i] = x[i];
		i++;
		y[i] = x[i];
		i++;
		y[i] = x[i];
		i++;
		y[i] = x[i];
		i++;
		y[i] = x[i];
		i++;
	}
#endif

#ifndef NOBLAS
	INT i, n5;
	BLAS_INT N;
	if (n < DCOPY_START) {
		n5 = n % 5;
		for (i = 0; i < n5; i++)
		y[i] = x[i];
		for (; i < n;) {
			y[i] = x[i];
			i++;
			y[i] = x[i];
			i++;
			y[i] = x[i];
			i++;
			y[i] = x[i];
			i++;
			y[i] = x[i];
			i++;
		}
	} else {
		N = (BLAS_INT) n;
		CG_DCOPY(&N, x, blas_one, y, blas_one);
	}
#endif

	return;
}

/* !!!!!!!!!!!!!!!!!!!!!!!!!!!!!!!!!!!!!!!!!!!!!!!!!!!!!!!!!!!!!!!!!!!!!!!!!
 End of routines that could use the BLAS
 !!!!!!!!!!!!!!!!!!!!!!!!!!!!!!!!!!!!!!!!!!!!!!!!!!!!!!!!!!!!!!!!!!!!!!!!! */

/* =========================================================================
 ==== cg_step ============================================================
 =========================================================================
 Compute xtemp = x + alpha d
 ========================================================================= */
void CGDescent::cg_step(double *xtemp, /*output vector */
double *x, /* initial vector */
double *d, /* search direction */
double alpha, /* stepsize */
INT n /* length of the vectors */
) {
	INT n5, i;
	n5 = n % 5;
	if (alpha == -ONE) {
		for (i = 0; i < n5; i++)
			xtemp[i] = x[i] - d[i];
		for (; i < n; i += 5) {
			xtemp[i] = x[i] - d[i];
			xtemp[i + 1] = x[i + 1] - d[i + 1];
			xtemp[i + 2] = x[i + 2] - d[i + 2];
			xtemp[i + 3] = x[i + 3] - d[i + 3];
			xtemp[i + 4] = x[i + 4] - d[i + 4];
		}
	} else {
		for (i = 0; i < n5; i++)
			xtemp[i] = x[i] + alpha * d[i];
		for (; i < n; i += 5) {
			xtemp[i] = x[i] + alpha * d[i];
			xtemp[i + 1] = x[i + 1] + alpha * d[i + 1];
			xtemp[i + 2] = x[i + 2] + alpha * d[i + 2];
			xtemp[i + 3] = x[i + 3] + alpha * d[i + 3];
			xtemp[i + 4] = x[i + 4] + alpha * d[i + 4];
		}
	}
	return;
}

/* =========================================================================
 ==== cg_init ============================================================
 =========================================================================
 initialize x to a given scalar value
 ========================================================================= */
void CGDescent::cg_init(double *x, /* input and output vector */
double s, /* scalar */
INT n /* length of vector */
) {
	INT i, n5;
	n5 = n % 5;
	for (i = 0; i < n5; i++)
		x[i] = s;
	for (; i < n;) {
		x[i] = s;
		i++;
		x[i] = s;
		i++;
		x[i] = s;
		i++;
		x[i] = s;
		i++;
		x[i] = s;
		i++;
	}
	return;
}

/* =========================================================================
 ==== cg_update_2 ========================================================
 =========================================================================
 Set gold = gnew (if not equal), compute 2-norm^2 of gnew, and optionally
 set d = -gnew
 ========================================================================= */
double CGDescent::cg_update_2(double *gold, /* old g */
double *gnew, /* new g */
double *d, /* d */
INT n /* length of vectors */
) {
	INT i, n5;
	double s, t;
	t = ZERO;
	n5 = n % 5;

	if (d == nullptr) {
		for (i = 0; i < n5; i++) {
			s = gnew[i];
			t += s * s;
			gold[i] = s;
		}
		for (; i < n;) {
			s = gnew[i];
			t += s * s;
			gold[i] = s;
			i++;

			s = gnew[i];
			t += s * s;
			gold[i] = s;
			i++;

			s = gnew[i];
			t += s * s;
			gold[i] = s;
			i++;

			s = gnew[i];
			t += s * s;
			gold[i] = s;
			i++;

			s = gnew[i];
			t += s * s;
			gold[i] = s;
			i++;
		}
	} else if (gold != nullptr) {
		for (i = 0; i < n5; i++) {
			s = gnew[i];
			t += s * s;
			gold[i] = s;
			d[i] = -s;
		}
		for (; i < n;) {
			s = gnew[i];
			t += s * s;
			gold[i] = s;
			d[i] = -s;
			i++;

			s = gnew[i];
			t += s * s;
			gold[i] = s;
			d[i] = -s;
			i++;

			s = gnew[i];
			t += s * s;
			gold[i] = s;
			d[i] = -s;
			i++;

			s = gnew[i];
			t += s * s;
			gold[i] = s;
			d[i] = -s;
			i++;

			s = gnew[i];
			t += s * s;
			gold[i] = s;
			d[i] = -s;
			i++;
		}
	} else {
		for (i = 0; i < n5; i++) {
			s = gnew[i];
			t += s * s;
			d[i] = -s;
		}
		for (; i < n;) {
			s = gnew[i];
			t += s * s;
			d[i] = -s;
			i++;

			s = gnew[i];
			t += s * s;
			d[i] = -s;
			i++;

			s = gnew[i];
			t += s * s;
			d[i] = -s;
			i++;

			s = gnew[i];
			t += s * s;
			d[i] = -s;
			i++;

			s = gnew[i];
			t += s * s;
			d[i] = -s;
			i++;
		}
	}
	return (t);
}

/* =========================================================================
 ==== cg_update_inf ======================================================
 =========================================================================
 Set gold = gnew, compute inf-norm of gnew, and optionally set d = -gnew
 ========================================================================= */
double CGDescent::cg_update_inf(double *gold, /* old g */
double *gnew, /* new g */
double *d, /* d */
INT n /* length of vectors */
) {
	INT i, n5;
	double s, t;
	t = ZERO;
	n5 = n % 5;

	if (d == nullptr) {
		for (i = 0; i < n5; i++) {
			s = gnew[i];
			gold[i] = s;
			if (t < std::abs(s))
				t = std::abs(s);
		}
		for (; i < n;) {
			s = gnew[i];
			gold[i] = s;
			if (t < std::abs(s))
				t = std::abs(s);
			i++;

			s = gnew[i];
			gold[i] = s;
			if (t < std::abs(s))
				t = std::abs(s);
			i++;

			s = gnew[i];
			gold[i] = s;
			if (t < std::abs(s))
				t = std::abs(s);
			i++;

			s = gnew[i];
			gold[i] = s;
			if (t < std::abs(s))
				t = std::abs(s);
			i++;

			s = gnew[i];
			gold[i] = s;
			if (t < std::abs(s))
				t = std::abs(s);
			i++;
		}
	} else {
		for (i = 0; i < n5; i++) {
			s = gnew[i];
			gold[i] = s;
			d[i] = -s;
			if (t < std::abs(s))
				t = std::abs(s);
		}
		for (; i < n;) {
			s = gnew[i];
			gold[i] = s;
			d[i] = -s;
			if (t < std::abs(s))
				t = std::abs(s);
			i++;

			s = gnew[i];
			gold[i] = s;
			d[i] = -s;
			if (t < std::abs(s))
				t = std::abs(s);
			i++;

			s = gnew[i];
			gold[i] = s;
			d[i] = -s;
			if (t < std::abs(s))
				t = std::abs(s);
			i++;

			s = gnew[i];
			gold[i] = s;
			d[i] = -s;
			if (t < std::abs(s))
				t = std::abs(s);
			i++;

			s = gnew[i];
			gold[i] = s;
			d[i] = -s;
			if (t < std::abs(s))
				t = std::abs(s);
			i++;
		}
	}
	return (t);
}
/* =========================================================================
 ==== cg_update_ykyk =====================================================
 =========================================================================
 Set gold = gnew, compute inf-norm of gnew
 ykyk = 2-norm(gnew-gold)^2
 ykgk = (gnew-gold) dot gnew
 ========================================================================= */
double CGDescent::cg_update_ykyk(double *gold, /* old g */
double *gnew, /* new g */
double *Ykyk, double *Ykgk, INT n /* length of vectors */
) {
	INT i, n5;
	double t, gnorm, yk, ykyk, ykgk;
	gnorm = ZERO;
	ykyk = ZERO;
	ykgk = ZERO;
	n5 = n % 5;

	for (i = 0; i < n5; i++) {
		t = gnew[i];
		if (gnorm < std::abs(t))
			gnorm = std::abs(t);
		yk = t - gold[i];
		gold[i] = t;
		ykgk += yk * t;
		ykyk += yk * yk;
	}
	for (; i < n;) {
		t = gnew[i];
		if (gnorm < std::abs(t))
			gnorm = std::abs(t);
		yk = t - gold[i];
		gold[i] = t;
		ykgk += yk * t;
		ykyk += yk * yk;
		i++;

		t = gnew[i];
		if (gnorm < std::abs(t))
			gnorm = std::abs(t);
		yk = t - gold[i];
		gold[i] = t;
		ykgk += yk * t;
		ykyk += yk * yk;
		i++;

		t = gnew[i];
		if (gnorm < std::abs(t))
			gnorm = std::abs(t);
		yk = t - gold[i];
		gold[i] = t;
		ykgk += yk * t;
		ykyk += yk * yk;
		i++;

		t = gnew[i];
		if (gnorm < std::abs(t))
			gnorm = std::abs(t);
		yk = t - gold[i];
		gold[i] = t;
		ykgk += yk * t;
		ykyk += yk * yk;
		i++;

		t = gnew[i];
		if (gnorm < std::abs(t))
			gnorm = std::abs(t);
		yk = t - gold[i];
		gold[i] = t;
		ykgk += yk * t;
		ykyk += yk * yk;
		i++;
	}
	*Ykyk = ykyk;
	*Ykgk = ykgk;
	return (gnorm);
}

/* =========================================================================
 ==== cg_update_inf2 =====================================================
 =========================================================================
 Set gold = gnew, compute inf-norm of gnew & 2-norm of gnew, set d = -gnew
 ========================================================================= */
double CGDescent::cg_update_inf2(double *gold, /* old g */
double *gnew, /* new g */
double *d, /* d */
double *gnorm2, /* 2-norm of g */
INT n /* length of vectors */
) {
	INT i, n5;
	double gnorm, s, t;
	gnorm = ZERO;
	s = ZERO;
	n5 = n % 5;

	for (i = 0; i < n5; i++) {
		t = gnew[i];
		if (gnorm < std::abs(t))
			gnorm = std::abs(t);
		s += t * t;
		gold[i] = t;
		d[i] = -t;
	}
	for (; i < n;) {
		t = gnew[i];
		if (gnorm < std::abs(t))
			gnorm = std::abs(t);
		s += t * t;
		gold[i] = t;
		d[i] = -t;
		i++;

		t = gnew[i];
		if (gnorm < std::abs(t))
			gnorm = std::abs(t);
		s += t * t;
		gold[i] = t;
		d[i] = -t;
		i++;

		t = gnew[i];
		if (gnorm < std::abs(t))
			gnorm = std::abs(t);
		s += t * t;
		gold[i] = t;
		d[i] = -t;
		i++;

		t = gnew[i];
		if (gnorm < std::abs(t))
			gnorm = std::abs(t);
		s += t * t;
		gold[i] = t;
		d[i] = -t;
		i++;

		t = gnew[i];
		if (gnorm < std::abs(t))
			gnorm = std::abs(t);
		s += t * t;
		gold[i] = t;
		d[i] = -t;
		i++;
	}
	*gnorm2 = s;
	return (gnorm);
}

/* =========================================================================
 ==== cg_update_d ========================================================
 =========================================================================
 Set d = -g + beta*d, compute 2-norm of d, and optionally the 2-norm of g
 ========================================================================= */
double CGDescent::cg_update_d(double *d, double *g, double beta, double *gnorm2, /* 2-norm of g */
INT n /* length of vectors */
) {
	INT i, n5;
	double dnorm2, s, t;
	s = ZERO;
	dnorm2 = ZERO;
	n5 = n % 5;
	if (gnorm2 == nullptr) {
		for (i = 0; i < n5; i++) {
			t = g[i];
			t = -t + beta * d[i];
			d[i] = t;
			dnorm2 += t * t;
		}
		for (; i < n;) {
			t = g[i];
			t = -t + beta * d[i];
			d[i] = t;
			dnorm2 += t * t;
			i++;

			t = g[i];
			t = -t + beta * d[i];
			d[i] = t;
			dnorm2 += t * t;
			i++;

			t = g[i];
			t = -t + beta * d[i];
			d[i] = t;
			dnorm2 += t * t;
			i++;

			t = g[i];
			t = -t + beta * d[i];
			d[i] = t;
			dnorm2 += t * t;
			i++;

			t = g[i];
			t = -t + beta * d[i];
			d[i] = t;
			dnorm2 += t * t;
			i++;
		}
	} else {
		s = ZERO;
		for (i = 0; i < n5; i++) {
			t = g[i];
			s += t * t;
			t = -t + beta * d[i];
			d[i] = t;
			dnorm2 += t * t;
		}
		for (; i < n;) {
			t = g[i];
			s += t * t;
			t = -t + beta * d[i];
			d[i] = t;
			dnorm2 += t * t;
			i++;

			t = g[i];
			s += t * t;
			t = -t + beta * d[i];
			d[i] = t;
			dnorm2 += t * t;
			i++;

			t = g[i];
			s += t * t;
			t = -t + beta * d[i];
			d[i] = t;
			dnorm2 += t * t;
			i++;

			t = g[i];
			s += t * t;
			t = -t + beta * d[i];
			d[i] = t;
			dnorm2 += t * t;
			i++;

			t = g[i];
			s += t * t;
			t = -t + beta * d[i];
			d[i] = t;
			dnorm2 += t * t;
			i++;
		}
		*gnorm2 = s;
	}

	return (dnorm2);
}

/* =========================================================================
 ==== cg_Yk ==============================================================
 =========================================================================
 Compute y = gnew - gold, set gold = gnew, compute y'y
 ========================================================================= */
void CGDescent::cg_Yk(double *y, /*output vector */
double *gold, /* initial vector */
double *gnew, /* search direction */
double *yty, /* y'y */
INT n /* length of the vectors */
) {
	INT n5, i;
	double s, t;
	n5 = n % 5;
	if ((y != nullptr) && (yty == nullptr)) {
		for (i = 0; i < n5; i++) {
			y[i] = gnew[i] - gold[i];
			gold[i] = gnew[i];
		}
		for (; i < n;) {
			y[i] = gnew[i] - gold[i];
			gold[i] = gnew[i];
			i++;

			y[i] = gnew[i] - gold[i];
			gold[i] = gnew[i];
			i++;

			y[i] = gnew[i] - gold[i];
			gold[i] = gnew[i];
			i++;

			y[i] = gnew[i] - gold[i];
			gold[i] = gnew[i];
			i++;

			y[i] = gnew[i] - gold[i];
			gold[i] = gnew[i];
			i++;
		}
	} else if ((y == nullptr) && (yty != nullptr)) {
		s = ZERO;
		for (i = 0; i < n5; i++) {
			t = gnew[i] - gold[i];
			gold[i] = gnew[i];
			s += t * t;
		}
		for (; i < n;) {
			t = gnew[i] - gold[i];
			gold[i] = gnew[i];
			s += t * t;
			i++;

			t = gnew[i] - gold[i];
			gold[i] = gnew[i];
			s += t * t;
			i++;

			t = gnew[i] - gold[i];
			gold[i] = gnew[i];
			s += t * t;
			i++;

			t = gnew[i] - gold[i];
			gold[i] = gnew[i];
			s += t * t;
			i++;

			t = gnew[i] - gold[i];
			gold[i] = gnew[i];
			s += t * t;
			i++;
		}
		*yty = s;
	} else {
		s = ZERO;
		for (i = 0; i < n5; i++) {
			t = gnew[i] - gold[i];
			gold[i] = gnew[i];
			y[i] = t;
			s += t * t;
		}
		for (; i < n;) {
			t = gnew[i] - gold[i];
			gold[i] = gnew[i];
			y[i] = t;
			s += t * t;
			i++;

			t = gnew[i] - gold[i];
			gold[i] = gnew[i];
			y[i] = t;
			s += t * t;
			i++;

			t = gnew[i] - gold[i];
			gold[i] = gnew[i];
			y[i] = t;
			s += t * t;
			i++;

			t = gnew[i] - gold[i];
			gold[i] = gnew[i];
			y[i] = t;
			s += t * t;
			i++;

			t = gnew[i] - gold[i];
			gold[i] = gnew[i];
			y[i] = t;
			s += t * t;
			i++;
		}
		*yty = s;
	}

	return;
}

/* =========================================================================
 === cg_default ==========================================================
 =========================================================================
 Set default conjugate gradient parameter values. If the parameter argument
 of cg_descent is nullptr, this routine is called by cg_descent automatically.
 If the user wishes to set parameter values, then the cg_parameter structure
 should be allocated in the main program. The user could call cg_default
 to initialize the structure, and then individual elements in the structure
 could be changed, before passing the structure to cg_descent.
 =========================================================================*/
void CGDescent::cg_default(cg_parameter *Parm) {
	/* T => print final function value
	 F => no printout of final function value */
	Parm->PrintFinal = false;

	/* Level 0 = no printing, ... , Level 3 = maximum printing */
	Parm->PrintLevel = 0;

	/* T => print parameters values
	 F => do not display parameter values */
	Parm->PrintParms = false;

	/* T => use LBFGS
	 F => only use L-BFGS when memory >= n */
	Parm->LBFGS = false;

	/* number of vectors stored in memory (code breaks in the Yk update if
	 memory = 1 or 2) */
	Parm->memory = 11;

	/* SubCheck and SubSkip control the frequency with which the subspace
	 condition is checked. It it checked for SubCheck*mem iterations and
	 if it is not activated, then it is skipped for Subskip*mem iterations
	 and Subskip is doubled. Whenever the subspace condition is satisfied,
	 SubSkip is returned to its original value. */
	Parm->SubCheck = 8;
	Parm->SubSkip = 4;

	/* when relative distance from current gradient to subspace <= eta0,
	 enter subspace if subspace dimension = mem (eta0 = 0 means gradient
	 inside subspace) */
	Parm->eta0 = 0.001; /* corresponds to eta0*eta0 in the paper */

	/* when relative distance from current gradient to subspace >= eta1,
	 leave subspace (eta1 = 1 means gradient orthogonal to subspace) */
	Parm->eta1 = 0.900; /* corresponds to eta1*eta1 in the paper */

	/* when relative distance from current gradient to subspace <= eta2,
	 always enter subspace (invariant space) */
	Parm->eta2 = 1.e-10;

	/* T => use approximate Wolfe line search
	 F => use ordinary Wolfe line search, switch to approximate Wolfe when
	 |f_k+1-f_k| < AWolfeFac*C_k, C_k = average size of cost */
	Parm->AWolfe = false;
	Parm->AWolfeFac = 1.e-3;

	/* factor in [0, 1] used to compute average cost magnitude C_k as follows:
	 Q_k = 1 + (Qdecay)Q_k-1, Q_0 = 0,  C_k = C_k-1 + (|f_k| - C_k-1)/Q_k */
	Parm->Qdecay = .7;

	/* terminate after 2*n + nslow iterations without strict improvement in
	 either function value or gradient */
	Parm->nslow = 1000;

	/* Stop Rules:
	 T => ||grad||_infty <= max(grad_tol, initial |grad|_infty*StopFact)
	 F => ||grad||_infty <= grad_tol*(1 + |f_k|) */
	Parm->StopRule = true;
	Parm->StopFac = 0.e-12;

	/* T => estimated error in function value is eps*Ck,
	 F => estimated error in function value is eps */
	Parm->PertRule = true;
	Parm->eps = 1.e-6;

	/* factor by which eps grows when line search fails during contraction */
	Parm->egrow = 10.;

	/* T => attempt quadratic interpolation in line search when
	 |f_k+1 - f_k|/|f_k| > QuadCutOff
	 F => no quadratic interpolation step */
	Parm->QuadStep = true;
	Parm->QuadCutOff = 1.e-12;

	/* maximum factor by which a quad step can reduce the step size */
	Parm->QuadSafe = 1.e-10;

	/* T => when possible, use a cubic step in the line search */
	Parm->UseCubic = true;

	/* use cubic step when |f_k+1 - f_k|/|f_k| > CubicCutOff */
	Parm->CubicCutOff = 1.e-12;

	/* |f| < SmallCost*starting cost => skip QuadStep and set PertRule = false*/
	Parm->SmallCost = 1.e-30;

	/* T => check that f_k+1 - f_k <= debugtol*C_k
	 F => no checking of function values */
	Parm->debug = false;
	Parm->debugtol = 1.e-10;

	/* if step is nonzero, it is the initial step of the initial line search */
	Parm->step = ZERO;

	/* abort cg after maxit iterations */
	Parm->maxit = INT_INF;

	/* maximum number of times the bracketing interval grows during expansion */
	Parm->ntries = (int) 50;

	/* maximum factor secant step increases stepsize in expansion phase */
	Parm->ExpandSafe = 200.;

	/* factor by which secant step is amplified during expansion phase
	 where minimizer is bracketed */
	Parm->SecantAmp = 1.05;

	/* factor by which rho grows during expansion phase where minimizer is
	 bracketed */
	Parm->RhoGrow = 2.0;

	/* maximum number of times that eps is updated */
	Parm->neps = (int) 5;

	/* maximum number of times the bracketing interval shrinks */
	Parm->nshrink = (int) 10;

	/* maximum number of secant iterations in line search is nline */
	Parm->nline = (int) 50;

	/* conjugate gradient method restarts after (n*restart_fac) iterations */
	Parm->restart_fac = 6.0;

	/* stop when -alpha*dphi0 (estimated change in function value) <= feps*|f|*/
	Parm->feps = ZERO;

	/* after encountering nan, growth factor when searching for
	 a bracketing interval */
	Parm->nan_rho = 1.3;

	/* after encountering nan, decay factor for stepsize */
	Parm->nan_decay = 0.1;

	/* Wolfe line search parameter, range [0, .5]
	 phi (a) - phi (0) <= delta phi'(0) */
	Parm->delta = .1;

	/* Wolfe line search parameter, range [delta, 1]
	 phi' (a) >= sigma phi' (0) */
	Parm->sigma = .9;

	/* decay factor for bracket interval width in line search, range (0, 1) */
	Parm->gamma = .66;

	/* growth factor in search for initial bracket interval */
	Parm->rho = 5.;

	/* starting guess for line search =
	 psi0 ||x_0||_infty over ||g_0||_infty if x_0 != 0
	 psi0 |f(x_0)|/||g_0||_2               otherwise */
	Parm->psi0 = .01; /* factor used in starting guess for iteration 1 */

	/* for a QuadStep, function evaluated on interval
	 [psi_lo, phi_hi]*psi2*previous step */
	Parm->psi_lo = 0.1;
	Parm->psi_hi = 10.;

	/* when the function is approximately quadratic, use gradient at
	 psi1*psi2*previous step for estimating initial stepsize */
	Parm->psi1 = 1.0;

	/* when starting a new cg iteration, our initial guess for the line
	 search stepsize is psi2*previous step */
	Parm->psi2 = 2.;

	/* choose theta adaptively if AdaptiveBeta = T */
	Parm->AdaptiveBeta = false;

	/* lower bound for beta is BetaLower*d_k'g_k/ ||d_k||^2 */
	Parm->BetaLower = 0.4;

	/* value of the parameter theta in the cg_descent update formula:
	 W. W. Hager and H. Zhang, A survey of nonlinear conjugate gradient
	 methods, Pacific Journal of Optimization, 2 (2006), pp. 35-58. */
	Parm->theta = 1.0;

	/* parameter used in cost error estimate for quadratic restart criterion */
	Parm->qeps = 1.e-12;

	/* number of iterations the function is nearly quadratic before a restart */
	Parm->qrestart = 6;

	/* treat cost as quadratic if
	 |1 - (cost change)/(quadratic cost change)| <= qrule */
	Parm->qrule = 1.e-8;
}

/* =========================================================================
 ==== cg_printParms ======================================================
 =========================================================================
 Print the contents of the cg_parameter structure
 ========================================================================= */
void CGDescent::cg_printParms(cg_parameter *Parm) {
	printf("PARAMETERS:\n");
	printf("\n");
	printf("Wolfe line search parameter ..................... delta: %e\n",
			Parm->delta);
	printf("Wolfe line search parameter ..................... sigma: %e\n",
			Parm->sigma);
	printf("decay factor for bracketing interval ............ gamma: %e\n",
			Parm->gamma);
	printf("growth factor for bracket interval ................ rho: %e\n",
			Parm->rho);
	printf("growth factor for bracket interval after nan .. nan_rho: %e\n",
			Parm->nan_rho);
	printf("decay factor for stepsize after nan ......... nan_decay: %e\n",
			Parm->nan_decay);
	printf("parameter in lower bound for beta ........... BetaLower: %e\n",
			Parm->BetaLower);
	printf("parameter describing cg_descent family .......... theta: %e\n",
			Parm->theta);
	printf("perturbation parameter for function value ......... eps: %e\n",
			Parm->eps);
	printf("factor by which eps grows if necessary .......... egrow: %e\n",
			Parm->egrow);
	printf("factor for computing average cost .............. Qdecay: %e\n",
			Parm->Qdecay);
	printf("relative change in cost to stop quadstep ... QuadCutOff: %e\n",
			Parm->QuadCutOff);
	printf("maximum factor quadstep reduces stepsize ..... QuadSafe: %e\n",
			Parm->QuadSafe);
	printf("skip quadstep if |f| <= SmallCost*start cost  SmallCost: %e\n",
			Parm->SmallCost);
	printf("relative change in cost to stop cubic step  CubicCutOff: %e\n",
			Parm->CubicCutOff);
	printf("terminate if no improvement over nslow iter ..... nslow: %i\n",
			Parm->nslow);
	printf("factor multiplying gradient in stop condition . StopFac: %e\n",
			Parm->StopFac);
	printf("cost change factor, approx Wolfe transition . AWolfeFac: %e\n",
			Parm->AWolfeFac);
	printf("restart cg every restart_fac*n iterations . restart_fac: %e\n",
			Parm->restart_fac);
	printf("cost error in quadratic restart is qeps*cost ..... qeps: %e\n",
			Parm->qeps);
	printf("number of quadratic iterations before restart  qrestart: %i\n",
			Parm->qrestart);
	printf("parameter used to decide if cost is quadratic ... qrule: %e\n",
			Parm->qrule);
	printf("stop when cost change <= feps*|f| ................ feps: %e\n",
			Parm->feps);
	printf("starting guess parameter in first iteration ...... psi0: %e\n",
			Parm->psi0);
	printf("starting step in first iteration if nonzero ...... step: %e\n",
			Parm->step);
	printf("lower bound factor in quad step ................ psi_lo: %e\n",
			Parm->psi_lo);
	printf("upper bound factor in quad step ................ psi_hi: %e\n",
			Parm->psi_hi);
	printf("initial guess factor for quadratic functions ..... psi1: %e\n",
			Parm->psi1);
	printf("initial guess factor for general iteration ....... psi2: %e\n",
			Parm->psi2);
	printf("max iterations .................................. maxit: %i\n",
			(int) Parm->maxit);
	printf("max number of contracts in the line search .... nshrink: %i\n",
			Parm->nshrink);
	printf("max expansions in line search .................. ntries: %i\n",
			Parm->ntries);
	printf("maximum growth of secant step in expansion . ExpandSafe: %e\n",
			Parm->ExpandSafe);
	printf("growth factor for secant step during expand . SecantAmp: %e\n",
			Parm->SecantAmp);
	printf("growth factor for rho during expansion phase .. RhoGrow: %e\n",
			Parm->RhoGrow);
	printf("distance threshhold for entering subspace ........ eta0: %e\n",
			Parm->eta0);
	printf("distance threshhold for leaving subspace ......... eta1: %e\n",
			Parm->eta1);
	printf("distance threshhold for invariant space .......... eta2: %e\n",
			Parm->eta2);
	printf("number of vectors stored in memory ............. memory: %i\n",
			Parm->memory);
	printf("check subspace condition mem*SubCheck its .... SubCheck: %i\n",
			Parm->SubCheck);
	printf("skip subspace checking for mem*SubSkip its .... SubSkip: %i\n",
			Parm->SubSkip);
	printf("max number of times that eps is updated .......... neps: %i\n",
			Parm->neps);
	printf("max number of iterations in line search ......... nline: %i\n",
			Parm->nline);
	printf("print level (0 = none, 3 = maximum) ........ PrintLevel: %i\n",
			Parm->PrintLevel);
	printf("Logical parameters:\n");
	if (Parm->PertRule)
		printf("    Error estimate for function value is eps*Ck\n");
	else
		printf("    Error estimate for function value is eps\n");
	if (Parm->QuadStep)
		printf("    Use quadratic interpolation step\n");
	else
		printf("    No quadratic interpolation step\n");
	if (Parm->UseCubic)
		printf("    Use cubic interpolation step when possible\n");
	else
		printf("    Avoid cubic interpolation steps\n");
	if (Parm->AdaptiveBeta)
		printf("    Adaptively adjust direction update parameter beta\n");
	else
		printf("    Use fixed parameter theta in direction update\n");
	if (Parm->PrintFinal)
		printf("    Print final cost and statistics\n");
	else
		printf("    Do not print final cost and statistics\n");
	if (Parm->PrintParms)
		printf("    Print the parameter structure\n");
	else
		printf("    Do not print parameter structure\n");
	if (Parm->AWolfe)
		printf("    Approximate Wolfe line search\n");
	else
		printf("    Wolfe line search");
	if (Parm->AWolfeFac > 0.)
		printf(" ... switching to approximate Wolfe\n");
	else
		printf("\n");
	if (Parm->StopRule)
		printf("    Stopping condition uses initial grad tolerance\n");
	else
		printf("    Stopping condition weighted by absolute cost\n");
	if (Parm->debug)
		printf("    Check for decay of cost, debugger is on\n");
	else
		printf("    Do not check for decay of cost, debugger is off\n");
}

/*
 Version 1.2 Change:
 1. The variable dpsi needs to be included in the argument list for
 subroutine cg_updateW (update of a Wolfe line search)

 Version 2.0 Changes:
 The user interface was redesigned. The parameters no longer need to
 be read from a file. For compatibility with earlier versions of the
 code, we include the routine cg_readParms to read parameters.
 In the simplest case, the user can use nullptr for the
 parameter argument of cg_descent, and the code sets the default
 parameter values. If the user wishes to modify the parameters, call
 cg_default in the main program to initialize a cg_parameter
 structure. Individual elements of the structure could be modified.
 The header file cg_user.h contains the structures and prototypes
 that the user may need to reference or modify, while cg_descent.h
 contains header elements that only cg_descent will access.  Note
 that the arguments of cg_descent have changed.

 Version 3.0 Changes:
 Major overhaul

 Version 4.0 Changes:
 Modifications 1-3 were made based on results obtained by Yu-Hong Dai and
 Cai-Xia Kou in the paper "A nonlinear conjugate gradient algorithm with an
 optimal property and an improved Wolfe line search"
 1. Set theta = 1.0 by default in the cg_descent rule for beta_k (Dai and
 Kou showed both theoretical and practical advantages in this choice).
 2. Increase the default value of restart_fac to 6 (a value larger than 1 is
 more efficient when the problem dimension is small)
 3. Restart the CG iteration if the objective function is nearly quadratic
 for several iterations (qrestart).
 4. New lower bound for beta: BetaLower*d_k'g_k/ ||d_k||^2. This lower
 bound guarantees convergence and it seems to provide better
 performance than the original lower bound for beta in cg_descent;
 it also seems to give slightly better performance than the
 lower bound BetaLower*d_k'g_k+1/ ||d_k||^2 suggested by Dai and Kou.
 5. Evaluation of the objective function and gradient is now handled by
 the routine cg_evaluate.

 Version 4.1 Changes:
 1. Change cg_tol to be consistent with corresponding routine in asa_cg
 2. Compute dnorm2 when d is evaluated and make loops consistent with asa_cg

 Version 4.2 Changes:
 1. Modify the line search so that when there are too many contractions,
 the code will increase eps and switch to expansion of the search interval.
 This fixes some cases where the code terminates when eps is too small.
 When the estimated error in the cost function is too small, the algorithm
 could fail in cases where the slope is negative at both ends of the
 search interval and the objective function value on the right side of the
 interval is larger than the value at the left side (because the true
 objective function value on the right is not greater than the value on
 the left).
 2. Fix bug in cg_lineW

 Version 5.0 Changes:
 Revise the line search routines to exploit steps based on the
 minimizer of a Hermite interpolating cubic. Combine the approximate
 and the ordinary Wolfe line search into a single routine.
 Include safeguarded extrapolation during the expansion phase
 of the line search. Employ a quadratic interpolation step even
 when the requirement ftemp < f for a quadstep is not satisfied.

 Version 5.1 Changes:
 1. Shintaro Kaneko pointed out spelling error in line 738, change
 "stict" to "strict"
 2. Add MATLAB interface

 Version 5.2 Changes:
 1. Make QuadOK always true in the quadratic interpolation step.
 2. Change QuadSafe to 1.e-10 instead of 1.e-3 (less safe guarding).
 3. Change psi0 to 2 in the routine for computing the stepsize
 in the first iteration when x = 0.
 4. In the quadratic step routine, the stepsize at the trial point
 is the maximum of {psi_lo*psi2, prior df/(current df)}*previous step
 5. In quadratic step routine, the function is evaluated on the safe-guarded
 interval [psi_lo, phi_hi]*psi2*previous step.
 6. Allow more rapid expansion in the line search routine.

 Version 5.3 Changes:
 1. Make changes so that cg_descent works with version R2012a of MATLAB.
 This required allocating memory for the work array inside the MATLAB
 mex routine and rearranging memory so that the xtemp pointer and the
 work array pointer are the same.

 Version 6.0 Changes:
 Major revision of the code to implement the limited memory conjugate
 gradient algorithm documented in reference [4] at the top of this file.
 The code has doubled in length. The line search remains the same except
 for small adjustments in the nan detection which allows it to
 solve more problems that generate nan's. The direction routine, however,
 is completely new. Version 5.3 of the code is obtained by setting
 the memory parameter to be 0. The L-BFGS algorithm is obtained by setting
 the LBFGS parameter to true. Otherwise, for memory > 0 and LBFGS = false,
 the search directions are obtained by a limited memory version of the
 original cg_descent algorithm. The memory is used to detect when the
 gradients lose orthogonality locally. When orthogonality is lost,
 the algorithm solves a subspace problem until orthogonality is restored.
 It is now possible to utilize the BLAS, if they are available, by
 commenting out a line in the file cg_blas.h. See the README file for
 the details.

 Version 6.1 Changes:
 Fixed problems connected with memory handling in the MATLAB version
 of the code. These errors only arise when using some versions of MATLAB.
 Replaced "malloc" in the cg_descent mex routine with "mxMalloc".
 Thanks to Stephen Vavasis for reporting this error that occurred when
 using MATLAB version R2012a, 7.14.

 Version 6.2 Change:
 When using cg_descent in MATLAB, the input starting guess is no longer
 overwritten by the final solution. This makes the cg_descent mex function
 compliant with MATLAB's convention for the treatment of input arguments.
 Thanks to Dan Scholnik, Naval Research Laboratory, for pointing out this
 inconsistency with MATLAB convention in earlier versions of cg_descent.

 Version 6.3 Change:
 For problems of dimension <= Parm->memory (default 11), the final
 solution was not copied to the user's solution argument x. Instead x
 stored the the next-to-final iterate. This final copy is now inserted
 on line 969.  Thanks to Arnold Neumaier of the University of Vienna
 for pointing out this bug.

 Version 6.4 Change:
 In order to prevent a segmentation fault connected with MATLAB's memory
 handling, inserted a copy statement inside cg_evaluate. This copy is
 only needed when solving certain problems with MATLAB.  Many thanks
 to Arnold Neumaier for pointing out this problem

 Version 6.5 Change:
 When using the code in MATLAB, changed the x vector that is passed to
 the user's function and gradient routine to be column vectors instead
 of row vectors.

 Version 6.6 Change:
 Expand the statistics structure to include the number of subspaces (NumSub)
 and the number of subspace iterations (IterSub).

 Version 6.7 Change:
 Add interface to CUTEst

 Version 6.8 Change:
 When the denominator of the variable "scale" vanishes, retain the
 previous value of scale. This correct an error pointed out by
 Zachary Blunden-Codd.
 */
} /* namespace CG */

} /* namespace LinkPred */
