# Supplementary material for: LinkPred: a high performance library for link prediction in complex networks
Source: PeerJ Comput Sci. 2021 May 21;7:e521. doi: 10.7717/peerj-cs.521 (PMC8157017; doi:10.7717/peerj-cs.521)
Supplement: Supplemental Information 1 [file peerj-cs-07-521-s001.zip › LinkPred/src/predictors/undirected/upatpredictor.cpp]

/*
 * This file is part of LinkPred.
 *
 * LinkPred: A high performance library for link prediction in complex networks.
 * Copyright (C) 2017  by Said Kerrache.
 *
 * This program is free software: you can redistribute it and/or modify
 * it under the terms of the GNU General Public License as published by
 * the Free Software Foundation, either version 3 of the License, or
 * (at your option) any later version.
 *
 * This program is distributed in the hope that it will be useful,
 * but WITHOUT ANY WARRANTY; without even the implied warranty of
 * MERCHANTABILITY or FITNESS FOR A PARTICULAR PURPOSE.  See the
 * GNU General Public License for more details.
 *
 * You should have received a copy of the GNU General Public License
 * along with this program.  If not, see <https://www.gnu.org/licenses/>.
 */

#include <linkpred/predictors/undirected/upatpredictor.hpp>
#include "LinkPredConfig.hpp"
#include "linkpred/core/ds/lmapqueue.hpp"
#ifdef LINKPRED_WITH_OPENMP
#include <omp.h>
#endif
#ifdef LINKPRED_WITH_MPI
#include <mpi.h>
#include "linkpred/utils/miscutils.hpp"
#endif

#include <string>

namespace LinkPred {


template<typename Network, typename EdgeRndIt,
		typename ScoreRndIt, typename EdgeRndOutIt> void UPATPredictor<
		Network, EdgeRndIt, ScoreRndIt,
		EdgeRndOutIt>::predict(EdgeRndIt begin,
		EdgeRndIt end, ScoreRndIt scores) {
#ifdef LINKPRED_WITH_OPENMP
#pragma omp parallel for if (parallel)
#endif
	for (auto it = begin; it < end; ++it) {
		auto srcNode = Network::start(*it);
		auto endNode = Network::end(*it);
		*(scores + (it - begin)) = net->getDeg(srcNode) * net->getDeg(endNode);
	}
}

#define UPATPREDICTOR_CPP
#include "linkpred/instantiations.hpp"
#undef UPATPREDICTOR_CPP


} /* namespace LinkPred */
