# Supplementary material for: LinkPred: a high performance library for link prediction in complex networks
Source: PeerJ Comput Sci. 2021 May 21;7:e521. doi: 10.7717/peerj-cs.521 (PMC8157017; doi:10.7717/peerj-cs.521)
Supplement: Supplemental Information 1 [file peerj-cs-07-521-s001.zip › LinkPred/src/predictors/undirected/usbmpredictor/matrix.cpp]

/*
 matrix.c
 $LastChangedDate: 2008-10-13 19:13:23 -0500 (Mon, 13 Oct 2008) $
 $Revision: 130 $
 */
#include <stdlib.h>
#include <math.h>
#include <string.h>
#include <search.h>

#include <gsl/gsl_math.h>
#include <gsl/gsl_eigen.h>
#include <gsl/gsl_sort_vector.h>

#include "linkpred/predictors/undirected/usbmpredictor/tools.h"
#include "linkpred/predictors/undirected/usbmpredictor/graph.h"
#include "linkpred/predictors/undirected/usbmpredictor/matrix.h"

/*
 Build the adjacency matrix of a network
 */
int **
AdjacencyMat(struct node_gra *net) {
	int nnod = CountNodes(net);
	struct node_gra *p = net;
	struct node_lis *n;
	int **A, i, j;

	/* Create and initialize the matrix */
	A = allocate_i_mat(nnod, nnod);
	for (i = 0; i < nnod; i++)
		for (j = 0; j < nnod; j++)
			A[i][j] = 0;

	/* Add the ones */
	while ((p = p->next) != NULL) {
		n = p->neig;
		while ((n = n->next) != NULL) {
			A[p->num][n->ref->num] = 1;
		}
	}

	/* Done */
	return A;
}

/*
 Build the Laplacian matrix of a network
 */
int **
LaplacianMat(struct node_gra *net) {
	struct node_gra *p = net;
	int nnod = CountNodes(net);
	int **L, i, j;
	;

	/* Get the adjacency matrix */
	L = AdjacencyMat(net);

	/* Make it the Laplacian */
	for (i = 0; i < nnod; i++) {
		p = p->next;
		if (L[i][i] > 0) {
			fprintf(stderr,
					"ERROR: Graph contains self-loops (this will crash)");
			return NULL;
		} else {
			L[i][i] = CountLinks(p);
		}
		for (j = i + 1; j < nnod; j++) {
			L[i][j] = -L[i][j];
			L[j][i] = -L[j][i];
		}
	}

	/* Done */
	return L;
}

/*
 Get the spectrum of the Laplacian
 */
gsl_vector *
LaplacianSpectrum(struct node_gra *net) {
	int nnod = CountNodes(net);
	int **L = LaplacianMat(net);
	int i, j;
	gsl_matrix *gslL;
	gsl_eigen_symm_workspace *workspace;
	gsl_vector *eval;

	/* Create a Laplacian ready for GSL use */
	gslL = gsl_matrix_calloc(nnod, nnod);
	for (i = 0; i < nnod; i++)
		for (j = 0; j < nnod; j++)
			gsl_matrix_set(gslL, i, j, L[i][j]);

	/* Get the eigenvalues */
	workspace = gsl_eigen_symm_alloc(nnod);
	eval = gsl_vector_alloc(nnod);
	gsl_eigen_symm(gslL, eval, workspace);
	gsl_sort_vector(eval);

	/* Free memory and done */
	free_i_mat(L, nnod);
	gsl_matrix_free(gslL);
	gsl_eigen_symm_free(workspace);

	return eval;
}

/*
 Get the "synchronizability", that is the ratio between the largest
 and the smallest (non-zero) eigenvalues of the Laplacian.
 */
double Synchronizability(struct node_gra *net) {
	gsl_vector *spec = LaplacianSpectrum(net);
	int count = 0, nnod = CountNodes(net);
	double l2 = -1.0, lN = -1.0;

	lN = gsl_vector_get(spec, nnod - 1);
	while (l2 < 1e-10)
		l2 = gsl_vector_get(spec, count++);

	gsl_vector_free(spec);
	return lN / l2;
}
