# Supplementary material for: LinkPred: a high performance library for link prediction in complex networks
Source: PeerJ Comput Sci. 2021 May 21;7:e521. doi: 10.7717/peerj-cs.521 (PMC8157017; doi:10.7717/peerj-cs.521)
Supplement: Supplemental Information 1 [file peerj-cs-07-521-s001.zip › LinkPred/src/predictors/undirected/usbmpredictor/datastruct.cpp]

/*
 datastruct.c
 $LastChangedDate: 2008-03-26 00:05:12 +0100 (Wed, 26 Mar 2008) $
 $Revision: 125 $
 */

#include <stdlib.h>

#include "linkpred/predictors/undirected/usbmpredictor/datastruct.h"

/*
 -----------------------------------------------------------------------------
 -----------------------------------------------------------------------------
 Stack functions
 -----------------------------------------------------------------------------
 -----------------------------------------------------------------------------
 */
/*
 -----------------------------------------------------------------------------
 Create a stack
 -----------------------------------------------------------------------------
 */
struct stack *
stack_create() {
	struct stack *theStack;
	theStack = (struct stack *) calloc(1, sizeof(struct stack));
	theStack->top = NULL;
	theStack->length = 0;

	return theStack;
}

/*
 -----------------------------------------------------------------------------
 Return true if stack is empty
 -----------------------------------------------------------------------------
 */
bool stack_empty(struct stack *theStack) {
	if (theStack->top == NULL)
		return true;
	else
		return false;
}

/*
 -----------------------------------------------------------------------------
 Push element onto stack
 -----------------------------------------------------------------------------
 */
void stack_push(struct stack *theStack, void *theElement) {
	struct stack_node *theStackNode;

	theStackNode = (struct stack_node *) calloc(1, sizeof(struct stack_node));
	theStackNode->data = theElement;
	theStackNode->next = theStack->top;
	theStack->top = theStackNode;
	theStack->length += 1;

	return;
}

/*
 -----------------------------------------------------------------------------
 Return top node and remove it from the stack
 -----------------------------------------------------------------------------
 */
void *
stack_pop(struct stack *theStack) {
	void *theData;
	struct stack_node *temp;

	if (stack_empty(theStack)) {
		return NULL;
	} else {
		temp = theStack->top;
		theData = temp->data;
		theStack->top = temp->next;
		free(temp);
		theStack->length -= 1;
		return theData;
	}
}

/*
 -----------------------------------------------------------------------------
 Return top node
 -----------------------------------------------------------------------------
 */
void *
stack_top(struct stack *theStack) {
	if (stack_empty(theStack))
		return NULL;
	else
		return theStack->top->data;
}

/*
 -----------------------------------------------------------------------------
 Clear stack
 -----------------------------------------------------------------------------
 */
void stack_clear(struct stack *theStack) {
	while (!stack_empty(theStack))
		stack_pop(theStack);
	return;
}

/*
 -----------------------------------------------------------------------------
 Free memory allocated for a stack
 -----------------------------------------------------------------------------
 */
void stack_free(struct stack *theStack) {
	stack_clear(theStack);
	free(theStack);
	return;
}

/*
 -----------------------------------------------------------------------------
 -----------------------------------------------------------------------------
 Queue functions
 -----------------------------------------------------------------------------
 -----------------------------------------------------------------------------
 */
/*
 -----------------------------------------------------------------------------
 Create a queue
 -----------------------------------------------------------------------------
 */
struct queue *
queue_create() {
	struct queue *theQueue;
	theQueue = (struct queue *) calloc(1, sizeof(struct queue));
	theQueue->first = NULL;
	theQueue->last = NULL;
	theQueue->length = 0;

	return theQueue;
}

/*
 -----------------------------------------------------------------------------
 Return true if queue is empty
 -----------------------------------------------------------------------------
 */
bool queue_empty(struct queue *theQueue) {
	if (theQueue->first == NULL)
		return true;
	else
		return false;
}

/*
 -----------------------------------------------------------------------------
 Push element onto queue
 -----------------------------------------------------------------------------
 */
void queue_enqueue(struct queue *theQueue, void *theElement) {
	struct queue_node *theQueueNode;

	theQueueNode = (struct queue_node *) calloc(1, sizeof(struct queue_node));
	theQueueNode->data = theElement;
	theQueueNode->next = NULL;

	if (queue_empty(theQueue)) {
		theQueue->first = theQueue->last = theQueueNode;
	} else {
		theQueue->last->next = theQueueNode;
		theQueue->last = theQueueNode;
	}

	theQueue->length += 1;

	return;
}

/*
 -----------------------------------------------------------------------------
 Return first node and remove it from the queue
 -----------------------------------------------------------------------------
 */
void *
queue_dequeue(struct queue *theQueue) {
	void *theData;
	struct queue_node *temp;

	if (queue_empty(theQueue)) {
		return NULL;
	} else {
		temp = theQueue->first;
		theData = temp->data;
		theQueue->first = temp->next;
		free(temp);
		theQueue->length -= 1;
		return theData;
	}
}

/*
 -----------------------------------------------------------------------------
 Return first node
 -----------------------------------------------------------------------------
 */
void *
queue_first(struct queue *theQueue) {
	if (queue_empty(theQueue))
		return NULL;
	else
		return theQueue->first->data;
}

/*
 -----------------------------------------------------------------------------
 Clear queue
 -----------------------------------------------------------------------------
 */
void queue_clear(struct queue *theQueue) {
	while (!queue_empty(theQueue))
		queue_dequeue(theQueue);
	return;
}

/*
 -----------------------------------------------------------------------------
 Free memory allocated for a queue
 -----------------------------------------------------------------------------
 */
void queue_free(struct queue *theQueue) {
	queue_clear(theQueue);
	free(theQueue);
	return;
}
