# Supplementary material for: LinkPred: a high performance library for link prediction in complex networks
Source: PeerJ Comput Sci. 2021 May 21;7:e521. doi: 10.7717/peerj-cs.521 (PMC8157017; doi:10.7717/peerj-cs.521)
Supplement: Supplemental Information 1 [file peerj-cs-07-521-s001.zip › LinkPred/src/predictors/undirected/usbmpredictor/models.cpp]

/*
 models.c
 $LastChangedDate: 2010-04-28 16:05:59 +0200 (Wed, 28 Apr 2010) $
 $Revision: 219 $
 */

#include <stdlib.h>
#include <math.h>
#include <string.h>

#include <gsl/gsl_rng.h>

#include "linkpred/predictors/undirected/usbmpredictor/tools.h"
#include "linkpred/predictors/undirected/usbmpredictor/graph.h"
#include "linkpred/predictors/undirected/usbmpredictor/models.h"

/*
 ---------------------------------------------------------------------
 Create an empty graph
 ---------------------------------------------------------------------
 */
struct node_gra *
EmptyGraph(int S) {
	int node1;
	struct node_gra *root = NULL, *last = NULL;
	char label[MAX_LABEL_LENGTH];

	/* Create header */
	last = root = CreateHeaderGraph();

	/* Create nodes */
	for (node1 = 0; node1 < S; node1++) {
		sprintf(&label[0], "%d", node1 + 1);
		last = CreateNodeGraph(last, &label[0]);
	}

	/* Done */
	return root;
}

/*
 ---------------------------------------------------------------------
 Create an Erdos-Renyi random graph
 ---------------------------------------------------------------------
 */
struct node_gra *
ERGraph(int S, double p, gsl_rng *gen) {
	int node1, node2;
	struct node_gra **nodeList = NULL;
	struct node_gra *root = NULL, *last = NULL;
	char label[MAX_LABEL_LENGTH];

	/* Create header */
	last = root = CreateHeaderGraph();

	/* Create nodes */
	nodeList = (struct node_gra **) calloc(S, sizeof(struct node_gra *));
	for (node1 = 0; node1 < S; node1++) {
		sprintf(&label[0], "%d", node1 + 1);
		last = nodeList[node1] = CreateNodeGraph(last, &label[0]);
	}

	/* Create the links */
	for (node1 = 0; node1 < S; node1++) {
		for (node2 = node1 + 1; node2 < S; node2++) {
			if (gsl_rng_uniform(gen) < p) {
				AddAdjacency(nodeList[node1], nodeList[node2], 0, 0, 0, 0);
				AddAdjacency(nodeList[node2], nodeList[node1], 0, 0, 0, 0);
			}
		}
	}

	/* Done */
	free(nodeList);
	return root;
}

/*
 ---------------------------------------------------------------------
 Create a preferential attachment (aka Barabasi-Albert) network
 ---------------------------------------------------------------------
 */
struct node_gra *
PAGraph(int S, int m, gsl_rng *gen) {
	int node1, node2, n;
	struct node_gra **nodeList = NULL;
	struct node_gra *root = NULL, *last = NULL;
	char label[MAX_LABEL_LENGTH];
	int *paList = NULL, norm = 0;

	/* The list for selecting nodes preferentially */
	paList = (int *) calloc(2 * S * m, sizeof(int));

	/* Initial m fully connected nodes */
	nodeList = (struct node_gra **) calloc(S, sizeof(struct node_gra *));
	last = root = CreateHeaderGraph();
	for (node1 = 0; node1 < m; node1++) {
		sprintf(&label[0], "%d", node1 + 1);
		last = nodeList[node1] = CreateNodeGraph(last, &label[0]);
		for (node2 = 0; node2 < node1; node2++) {
			AddAdjacency(nodeList[node1], nodeList[node2], 0, 0, 0, 0);
			AddAdjacency(nodeList[node2], nodeList[node1], 0, 0, 0, 0);
			paList[norm++] = node1;
			paList[norm++] = node2;
		}
	}

	/* Create remaining nodes and links */
	for (node1 = m; node1 < S; node1++) {
		sprintf(&label[0], "%d", node1 + 1);
		last = nodeList[node1] = CreateNodeGraph(last, &label[0]);
		for (n = 0; n < m; n++) {
			do {
				/* preferential attachment */
				node2 = paList[(int) (gsl_rng_uniform(gen) * norm)];
			} while (IsThereLink(nodeList[node1], nodeList[node2]) == 1);
			AddAdjacency(nodeList[node1], nodeList[node2], 0, 0, 0, 0);
			AddAdjacency(nodeList[node2], nodeList[node1], 0, 0, 0, 0);
			paList[norm++] = node1;
			paList[norm++] = node2;
		}
	}

	/* Done */
	free(nodeList);
	free(paList);
	return root;
}

/*
 ---------------------------------------------------------------------
 Create an undirected block graph. Arguments:

 - ngroup: number of groups
 - gsize: a list with the group sizes
 - q: matrix of block-to-block connectivity probability
 - output_sw: 'v' for verbose
 - gen: random number generator

 ---------------------------------------------------------------------
 */
struct node_gra *
UndirectedBlockGraph(int ngroup, int *gsize, double **q, char output_sw,
		gsl_rng *gen) {
	int node1, node2;
	struct node_gra **nodeList = NULL;
	struct node_gra *root = NULL, *last = NULL;
	char label[MAX_LABEL_LENGTH];
	int i, S = 0;

	/* Create header */
	last = root = CreateHeaderGraph();

	/* Create nodes */
	for (i = 0; i < ngroup; i++)
		S += gsize[i];
	nodeList = (struct node_gra **) calloc(S, sizeof(struct node_gra *));
	S = 0;
	for (i = 0; i < ngroup; i++) {
		for (node1 = S; node1 < S + gsize[i]; node1++) {
			sprintf(&label[0], "%d", node1 + 1);
			last = nodeList[node1] = CreateNodeGraph(last, &label[0]);
			last->inGroup = i;
		}
		S += gsize[i];
	}

	/* Create the links */
	for (node1 = 0; node1 < S; node1++) {
		for (node2 = node1 + 1; node2 < S; node2++) {
			switch (output_sw) {
			case 'v':
				fprintf(stderr, "%s %s %g\n", nodeList[node1]->label,
						nodeList[node2]->label,
						q[(nodeList[node1])->inGroup][(nodeList[node2])->inGroup]);
				break;
			default:
				break;
			}
			if (gsl_rng_uniform(gen)
					< q[(nodeList[node1])->inGroup][(nodeList[node2])->inGroup]) {
				AddAdjacency(nodeList[node1], nodeList[node2], 0, 0, 0, 0);
				AddAdjacency(nodeList[node2], nodeList[node1], 0, 0, 0, 0);
			}
		}
	}

	/* Done */
	free(nodeList);
	return root;
}

/*
 ---------------------------------------------------------------------
 Create a Girvan-Newman graph (PNAS, 2002) with community structure
 ---------------------------------------------------------------------
 */
struct node_gra *
GirvanNewmanGraph(int ngroup, int gsize, double kin, double kout,
		char output_sw, gsl_rng *gen) {
	double **q;
	int *gsizes;
	int g1, g2;
	struct node_gra *net = NULL;

	/* Prepare arrays necessary for UndirectedBlockGraph */
	q = allocate_d_mat(ngroup, ngroup);
	gsizes = allocate_i_vec(ngroup);
	for (g1 = 0; g1 < ngroup; g1++) {
		gsizes[g1] = gsize;
		q[g1][g1] = (double) (kin) / (double) (gsize - 1);
		for (g2 = g1 + 1; g2 < ngroup; g2++) {
			q[g1][g2] = (double) (kout) / (double) (gsize * (ngroup - 1));
		}
	}

	/* Do it */
	net = UndirectedBlockGraph(ngroup, gsizes, q, output_sw, gen);

	/* Done */
	free_d_mat(q, ngroup);
	free_i_vec(gsizes);
	return net;
}
