# Supplementary material for: LinkPred: a high performance library for link prediction in complex networks
Source: PeerJ Comput Sci. 2021 May 21;7:e521. doi: 10.7717/peerj-cs.521 (PMC8157017; doi:10.7717/peerj-cs.521)
Supplement: Supplemental Information 1 [file peerj-cs-07-521-s001.zip › LinkPred/src/predictors/undirected/usbmpredictor/conflict.cpp]

/*
 conflict.c
 $LastChangedDate: 2008-10-22 17:39:18 -0500 (Wed, 22 Oct 2008) $
 $Revision: 134 $
 */

#include <stdlib.h>
#include <math.h>
#include <string.h>
#include <search.h>

#include <gsl/gsl_vector.h>
#include <gsl/gsl_multiroots.h>
#include <gsl/gsl_rng.h>
#include <gsl/gsl_sf_gamma.h>

#include "linkpred/predictors/undirected/usbmpredictor/tools.h"
#include "linkpred/predictors/undirected/usbmpredictor/graph.h"
#include "linkpred/predictors/undirected/usbmpredictor/modules.h"
#include "linkpred/predictors/undirected/usbmpredictor/models.h"
#include "linkpred/predictors/undirected/usbmpredictor/missing.h"
#include "linkpred/predictors/undirected/usbmpredictor/recommend.h"
#include "linkpred/predictors/undirected/usbmpredictor/conflict.h"

#define max(A, B) ((A > B)? A : B)

/*
 -----------------------------------------------------------------------------
 Return the score p(A_ij=1|A^O) of all pairs of nodes for a 2-state
 system. The ratings are a bipartite network with links
 (corresponding to observations) that have values 0 or 1.
 -----------------------------------------------------------------------------
 */
struct query **
AllLinkScore2State(struct binet *ratings, int nIter, gsl_rng *gen,
		char verbose_sw, int decorStep) {
	int nnod1 = CountNodes(ratings->net1), nnod2 = CountNodes(ratings->net2);
//	int nn1, nn2;
	struct node_gra *net1 = NULL, *net2 = NULL;
	struct group *part1 = NULL, *part2 = NULL;
	struct node_gra *p1 = NULL, *p2 = NULL; // *node = NULL;
	struct node_gra **nlist1 = NULL, **nlist2 = NULL;
	struct group **glist1 = NULL, **glist2 = NULL;
	struct group *lastg = NULL;
	double H;
	int iter;
	int i, j;
	int **N1G2_0 = NULL, **N2G1_0 = NULL;
	int **N1G2_1 = NULL, **N2G1_1 = NULL;
	int **G1G2_0 = NULL, **G2G1_0 = NULL;
	int **G1G2_1 = NULL, **G2G1_1 = NULL;
	int LogChooseListSize = 500;
	double **LogChooseList = InitializeFastLogChoose(LogChooseListSize);
	int LogListSize = 5000;
	double *LogList = InitializeFastLog(LogListSize);
	int LogFactListSize = 2000;
	double *LogFactList = InitializeFastLogFact(LogFactListSize);
//	struct node_lis *n1 = NULL, *n2 = NULL;
	double contrib;
	int norm = 0;
//	int dice;
	int r, l;
	int ng1, ng2;
	int q, nq, nquery = nnod1 * nnod2;
	struct query **querySet;

	fprintf(stderr, "Here\n");

	/*
	 PRELIMINARIES
	 */

	/* Create the queries and initialize scores */
	querySet = (struct query **) calloc(nquery, sizeof(struct query *));
	nq = 0;
	p1 = ratings->net1;
	while ((p1 = p1->next) != NULL) {
		p2 = ratings->net2;
		while ((p2 = p2->next) != NULL) {
			fprintf(stderr, "%s %s (%d/%d)\n", p1->label, p2->label, nq + 1,
					nquery);
			querySet[nq] = CreateQuery(p1, p2);
			querySet[nq]->score = 0.0;
			nq++;
		}
	}

	fprintf(stderr, "Here\n");

	/* Map nodes and groups to a list for faster access */
	fprintf(stderr, ">> Mapping nodes and groups to lists...\n");
	nlist1 = (struct node_gra **) calloc(nnod1, sizeof(struct node_gra *));
	glist1 = (struct group **) calloc(nnod1, sizeof(struct group *));
	lastg = part1 = CreateHeaderGroup();
	p1 = net1 = ratings->net1;
	while ((p1 = p1->next) != NULL) {
		nlist1[p1->num] = p1;
		lastg = glist1[p1->num] = CreateGroup(lastg, p1->num);
	}
	nlist2 = (struct node_gra **) calloc(nnod2, sizeof(struct node_gra *));
	glist2 = (struct group **) calloc(nnod2, sizeof(struct group *));
	lastg = part2 = CreateHeaderGroup();
	p2 = net2 = ratings->net2;
	while ((p2 = p2->next) != NULL) {
		nlist2[p2->num] = p2;
		lastg = glist2[p2->num] = CreateGroup(lastg, p2->num);
	}

	/* Place each node in a group */
	fprintf(stderr, ">> Placing nodes in random partitions...\n");
	p1 = net1;
	ResetNetGroup(net1);
	while ((p1 = p1->next) != NULL) {
		/*     dice = floor(gsl_rng_uniform(gen) * (double)nnod1); */
		/*     AddNodeToGroup(glist1[dice], p1); */
		AddNodeToGroup(glist1[p1->num], p1);

	}
	p2 = net2;
	ResetNetGroup(net2);
	while ((p2 = p2->next) != NULL) {
		/*     dice = floor(gsl_rng_uniform(gen) * (double)nnod2); */
		/*     AddNodeToGroup(glist2[dice], p2); */
		AddNodeToGroup(glist2[p2->num], p2);
	}

	/* Get the initial group-to-group links matrix */
	fprintf(stderr, ">> Getting the initial group-to-group links matrix...\n");
	G1G2_0 = allocate_i_mat(nnod1, nnod2);
	G2G1_0 = allocate_i_mat(nnod2, nnod1);
	G1G2_1 = allocate_i_mat(nnod1, nnod2);
	G2G1_1 = allocate_i_mat(nnod2, nnod1);
	for (i = 0; i < nnod1; i++) {
		for (j = 0; j < nnod2; j++) {
			G1G2_0[i][j] = G2G1_0[j][i] = NWeightG2GLinks(glist1[i], glist2[j],
					(double) 0);
			G1G2_1[i][j] = G2G1_1[j][i] = NWeightG2GLinks(glist1[i], glist2[j],
					(double) 1);
		}
	}

	/* Get the initial node-to-group links matrix */
	fprintf(stderr, ">> Getting the initial node-to-group links matrix...\n");
	N1G2_0 = allocate_i_mat(nnod1, nnod2);
	N2G1_0 = allocate_i_mat(nnod2, nnod1);
	N1G2_1 = allocate_i_mat(nnod1, nnod2);
	N2G1_1 = allocate_i_mat(nnod2, nnod1);
	for (i = 0; i < nnod1; i++) {
		for (j = 0; j < nnod2; j++) {
			N1G2_0[i][j] = NWeightLinksToGroup(nlist1[i], glist2[j],
					(double) 0);
			N2G1_0[j][i] = NWeightLinksToGroup(nlist2[j], glist1[i],
					(double) 0);
			N1G2_1[i][j] = NWeightLinksToGroup(nlist1[i], glist2[j],
					(double) 1);
			N2G1_1[j][i] = NWeightLinksToGroup(nlist2[j], glist1[i],
					(double) 1);
		}
	}

	/* Get the initial number of non-empty groups */
	ng1 = NNonEmptyGroups(part1);
	ng2 = NNonEmptyGroups(part2);

	/*
	 GET READY FOR THE SAMPLING
	 */
	H = H2State(part1, part2);

	/* Get the decorrelation time */
	switch (verbose_sw) {
	case 'q':
		break;
	default:
		fprintf(stderr, "# CALCULATING DECORRELATION TIME\n");
		fprintf(stderr, "# ------------------------------\n");
		break;
	}
	if (decorStep <= 0) {
		decorStep = GetDecorrelationStep2State(&H, nlist1, nlist2, glist1,
				glist2, part1, part2, nnod1, nnod2, &ng1, &ng2, N1G2_0, N2G1_0,
				N1G2_1, N2G1_1, G1G2_0, G2G1_0, G1G2_1, G2G1_1, LogList,
				LogListSize, LogChooseList, LogChooseListSize, LogFactList,
				LogFactListSize, gen, verbose_sw);
	}

	/* Thermalization */
	switch (verbose_sw) {
	case 'q':
		break;
	default:
		fprintf(stderr, "#\n#\n# THERMALIZING\n");
		fprintf(stderr, "# ------------\n");
		break;
	}
	ThermalizeMC2State(decorStep, &H, nlist1, nlist2, glist1, glist2, part1,
			part2, nnod1, nnod2, &ng1, &ng2, N1G2_0, N2G1_0, N1G2_1, N2G1_1,
			G1G2_0, G2G1_0, G1G2_1, G2G1_1, LogList, LogListSize, LogChooseList,
			LogChooseListSize, LogFactList, LogFactListSize, gen, verbose_sw);

	/*
	 SAMPLIN' ALONG
	 */
	switch (verbose_sw) {
	case 'd':
		break;
	default:
		H = 0; /* Reset the origin of energies to avoid huge exponentials */
		break;
	}
	for (iter = 0; iter < nIter; iter++) {
		MCStep2State(decorStep, &H, nlist1, nlist2, glist1, glist2, part1,
				part2, nnod1, nnod2, &ng1, &ng2, N1G2_0, N2G1_0, N1G2_1, N2G1_1,
				G1G2_0, G2G1_0, G1G2_1, G2G1_1, LogList, LogListSize,
				LogChooseList, LogChooseListSize, LogFactList, LogFactListSize,
				gen);
		switch (verbose_sw) {
		case 'q':
			break;
		case 'v':
			fprintf(stderr, "%d %lf\n", iter, H);
			break;
		case 'd':
			fprintf(stderr, "%d %lf %lf\n", iter, H, H2State(part1, part2));
			FPrintPartition(stderr, part1, 0);
			FPrintPartition(stderr, part2, 0);
			break;
		}

		/* Check if the energy has gone below a certain threshold and, if
		 so, reset energies and start over */
		if (H < -400.0) {
			switch (verbose_sw) {
			case 'q':
				break;
			default:
				fprintf(stderr,
						"# System was not properly thermalized: starting over :(\n\n");
				break;
			}
			iter = 0;
			H = 0.0;
			norm = 0;
			for (q = 0; q < nquery; q++) {
				querySet[q]->score = 0.0;
			}
		}

		/* Update normalization */
		norm += 1;

		/* Update the scores */
		for (q = 0; q < nquery; q++) {
			l = G1G2_1[querySet[q]->n1->inGroup][querySet[q]->n2->inGroup];
			r =
					G1G2_0[querySet[q]->n1->inGroup][querySet[q]->n2->inGroup]
							+ G1G2_1[querySet[q]->n1->inGroup][querySet[q]->n2->inGroup];
			contrib = (float) (l + 1) / (float) (r + 2);
			querySet[q]->score += contrib;
		}

	} /* End of iter loop */

	/* Normalize the scores */
	for (q = 0; q < nquery; q++)
		querySet[q]->score /= (double) norm;

	/* Free dynamically allocated memory */
	RemovePartition(part1);
	RemovePartition(part2);
	free(glist1);
	free(glist2);
	free(nlist1);
	free(nlist2);
	free_i_mat(G1G2_0, nnod1);
	free_i_mat(G2G1_0, nnod2);
	free_i_mat(G1G2_1, nnod1);
	free_i_mat(G2G1_1, nnod2);
	free_i_mat(N1G2_0, nnod1);
	free_i_mat(N2G1_0, nnod2);
	free_i_mat(N1G2_1, nnod1);
	free_i_mat(N2G1_1, nnod2);
	FreeFastLog(LogList);
	FreeFastLogChoose(LogChooseList, LogChooseListSize);
	FreeFastLogFact(LogFactList);

	/* Done */
	return querySet;
}
