# Supplementary material for: LinkPred: a high performance library for link prediction in complex networks
Source: PeerJ Comput Sci. 2021 May 21;7:e521. doi: 10.7717/peerj-cs.521 (PMC8157017; doi:10.7717/peerj-cs.521)
Supplement: Supplemental Information 1 [file peerj-cs-07-521-s001.zip › LinkPred/src/predictors/undirected/usbmpredictor/missing.cpp]

/*
 missing.c
 $LastChangedDate: 2008-10-22 17:39:18 -0500 (Wed, 22 Oct 2008) $
 $Revision: 134 $
 */

#include <stdlib.h>
#include <math.h>
#include <string.h>
#include <search.h>

#include <gsl/gsl_vector.h>
#include <gsl/gsl_multiroots.h>

#include <gsl/gsl_rng.h>

#include "linkpred/predictors/undirected/usbmpredictor/tools.h"
#include "linkpred/predictors/undirected/usbmpredictor/graph.h"
#include "linkpred/predictors/undirected/usbmpredictor/modules.h"
#include "linkpred/predictors/undirected/usbmpredictor/models.h"

#define EPSILON 1.e-6

/*
 ---------------------------------------------------------------------
 ---------------------------------------------------------------------
 
 ---------------------------------------------------------------------
 ---------------------------------------------------------------------
 */
struct pair {
	double x0;
	double y0;
	double x1;
	double y1;
};

int ExponentialRootF(const gsl_vector *params, void *points, gsl_vector *f) {
	const double a = gsl_vector_get(params, 0);
	const double b = gsl_vector_get(params, 1);

	double x0 = ((struct pair *) points)->x0;
	double y0 = ((struct pair *) points)->y0;
	double x1 = ((struct pair *) points)->x1;
	double y1 = ((struct pair *) points)->y1;

	const double r0 = y0 - a - (1. - a) * exp(-x0 / b);
	const double r1 = y1 - a - (1. - a) * exp(-x1 / b);

	gsl_vector_set(f, 0, r0);
	gsl_vector_set(f, 1, r1);

	return GSL_SUCCESS;
}

double CalculateDecay(int nnod, double x1, double y1, double x2, double y2) {
	const gsl_multiroot_fsolver_type *T;
	gsl_multiroot_fsolver *s;
	int status;
	size_t i, iter = 0;
	const size_t n = 2;
	struct pair p = { x1, y1, x2, y2 };
	gsl_multiroot_function f = { &ExponentialRootF, n, &p };
	double x_init[2] = { y2, sqrt(nnod) };
	gsl_vector *x = gsl_vector_alloc(n);
	double result;

	for (i = 0; i < n; i++)
		gsl_vector_set(x, i, x_init[i]);

	T = gsl_multiroot_fsolver_hybrids;
	s = gsl_multiroot_fsolver_alloc(T, n);
	gsl_multiroot_fsolver_set(s, &f, x);
	do {
		iter++;
		status = gsl_multiroot_fsolver_iterate(s);
		if (status) /* check if solver is stuck */
			break;
		status = gsl_multiroot_test_residual(s->f, 1e-7);
	} while (status == GSL_CONTINUE && iter < 1000);

	/*   fprintf(stderr, "# GSL status = %s\n", gsl_strerror(status)); */
	if (strcmp(gsl_strerror(status), "success") != 0)
		result = -1;
	else
		result = gsl_vector_get(s->x, 1);

	gsl_multiroot_fsolver_free(s);
	gsl_vector_free(x);

	return result;
}

/*
 ---------------------------------------------------------------------
 Partition H
 ---------------------------------------------------------------------
 */
double PartitionH(struct group *part, double linC) {
	struct group *g1 = part, *g2;
	double r, l, H = 0.0;

	H += linC * NNonEmptyGroups(part);

	while ((g1 = g1->next) != NULL) {
		if (g1->size > 0) {
			r = g1->size * (g1->size - 1) / 2;
			l = g1->inlinks;
			H += log(r + 1) + LogChoose(r, l);
			g2 = g1;
			while ((g2 = g2->next) != NULL) {
				if (g2->size > 0) {
					r = g1->size * g2->size;
					l = NG2GLinks(g1, g2);
					H += log(r + 1) + LogChoose(r, l);
				}
			}
		}
	}

	return H;
}

/*
 ---------------------------------------------------------------------
 Do a Monte Carlo step for the prediction of missing links. Each
 "step" involves nnod independent attempts to move a single node.
 ---------------------------------------------------------------------
 */
void LinkScoreMCStep(int factor, double *H, double linC,
		struct node_gra **nlist, struct group **glist, struct group *part,
		int nnod, int **G2G, int *n2gList, double **LogChooseList,
		int LogChooseListSize, gsl_rng *gen) {
	double dH;
	struct group *g, *oldg, *newg;
	int dice, oldgnum, newgnum, n2g, oldg2g, newg2g, ng, noldg, nnewg;
	struct node_gra *node;
	int n2oldg, n2newg, newg2oldg, oldg2oldg, newg2newg;
	int r, l;
	int i;
	int move;

	for (move = 0; move < nnod * factor; move++) {

		/* Choose node and destination group */
		dice = floor(gsl_rng_uniform(gen) * (double) nnod);
		node = nlist[dice];
		oldgnum = node->inGroup;
		do {
			newgnum = floor(gsl_rng_uniform(gen) * (double) nnod);
		} while (newgnum == oldgnum);
		oldg = glist[oldgnum];
		newg = glist[newgnum];

		/* Calculate the change of energy */
		dH = 0.0;
		noldg = oldg->size;
		nnewg = newg->size;
		if (noldg == 1) /* number of groups would decrease by one */
			dH -= linC;
		if (nnewg == 0) /* number of groups would increase by one */
			dH += linC;
		n2oldg = NLinksToGroup(node, oldg);
		n2newg = NLinksToGroup(node, newg);
		newg2oldg = NG2GLinks(newg, oldg);
		oldg2oldg = oldg->inlinks;
		newg2newg = newg->inlinks;
		g = part;
		while ((g = g->next) != NULL) {
			if (g->size > 0) { /* group is not empty */
				n2gList[g->label] = NLinksToGroup(node, g);
				if (g->label == oldg->label) {
					/* old conf, oldg-oldg */
					r = noldg * (noldg - 1) / 2;
					l = oldg2oldg;
					dH -= log(r + 1)
							+ FastLogChoose(r, l, LogChooseList,
									LogChooseListSize);
					/* new conf, oldg-olg */
					r = (noldg - 1) * (noldg - 2) / 2;
					l = oldg2oldg - n2oldg;
					dH += log(r + 1)
							+ FastLogChoose(r, l, LogChooseList,
									LogChooseListSize);
					/* old conf, newg-oldg */
					r = nnewg * noldg;
					l = newg2oldg;
					dH -= log(r + 1)
							+ FastLogChoose(r, l, LogChooseList,
									LogChooseListSize);
					/* new conf, newg-oldg */
					r = (nnewg + 1) * (noldg - 1);
					l = newg2oldg + n2oldg - n2newg;
					dH += log(r + 1)
							+ FastLogChoose(r, l, LogChooseList,
									LogChooseListSize);
				} else if (g->label == newg->label) {
					/* old conf, newg-newg */
					r = nnewg * (nnewg - 1) / 2;
					l = newg2newg;
					dH -= log(r + 1)
							+ FastLogChoose(r, l, LogChooseList,
									LogChooseListSize);
					/* new conf, newg-olg */
					r = (nnewg + 1) * nnewg / 2;
					l = newg2newg + n2newg;
					dH += log(r + 1)
							+ FastLogChoose(r, l, LogChooseList,
									LogChooseListSize);
				} else {
					n2g = n2gList[g->label];
					oldg2g = G2G[oldg->label][g->label];
					newg2g = G2G[newg->label][g->label];
					ng = g->size;
					/* old conf, oldg-g */
					r = noldg * ng;
					l = oldg2g;
					dH -= log(r + 1)
							+ FastLogChoose(r, l, LogChooseList,
									LogChooseListSize);
					/* new conf, oldg-g */
					r = (noldg - 1) * ng;
					l = oldg2g - n2g;
					dH += log(r + 1)
							+ FastLogChoose(r, l, LogChooseList,
									LogChooseListSize);
					/* old conf, newg-g */
					r = nnewg * ng;
					l = newg2g;
					dH -= log(r + 1)
							+ FastLogChoose(r, l, LogChooseList,
									LogChooseListSize);
					/* new conf, newg-g */
					r = (nnewg + 1) * ng;
					l = newg2g + n2g;
					dH += log(r + 1)
							+ FastLogChoose(r, l, LogChooseList,
									LogChooseListSize);
				}
			} else { /* group is empty */
				n2gList[g->label] = 0.0;
			}
		}

		/* Metropolis rule */
		if ((dH <= 0.0) || (gsl_rng_uniform(gen) < exp(-dH))) {

			/* accept move */
			MoveNode(node, oldg, newg);
			*H += dH;

			/* update G2G */
			for (i = 0; i < nnod; i++) {
				G2G[i][oldgnum] -= n2gList[i];
				G2G[oldgnum][i] = G2G[i][oldgnum];
				G2G[i][newgnum] += n2gList[i];
				G2G[newgnum][i] = G2G[i][newgnum];
			}
		}
	} /* nnod moves completed: done! */
}

/*
 ---------------------------------------------------------------------
 
 ---------------------------------------------------------------------
 */
int GetDecorrelationStep(double *H, double linC, struct node_gra **nlist,
		struct group **glist, struct group *part, int nnod, int **G2G,
		int *n2gList, double **LogChooseList, int LogChooseListSize,
		gsl_rng *gen, char verbose_sw) {
	struct group *partRef;
	int step, x1, x2;
	double y1 = 0, y2;
//	double mutualInfo;
	int rep, nrep = 10;
	double *decay, meanDecay, sigmaDecay, result;
	int norm = 0;

	x2 = nnod / 5;
	x1 = x2 / 4;

	/* Get the nrep initial estimates */
	decay = allocate_d_vec(nrep);
	for (rep = 0; rep < nrep; rep++) {
		switch (verbose_sw) {
		case 'q':
			break;
		default:
			fprintf(stderr, "#\n# Estimating decorrelation time (%d/%d)\n",
					rep + 1, nrep);
			break;
		}
		partRef = CopyPartition(part);
		for (step = 0; step <= x2; step++) {
			LinkScoreMCStep(1, H, linC, nlist, glist, part, nnod, G2G, n2gList,
					LogChooseList, LogChooseListSize, gen);
			if (step == x1)
				y1 = MutualInformation(partRef, part);
		}
		y2 = MutualInformation(partRef, part);
		RemovePartition(partRef);
		decay[rep] = 2. * CalculateDecay(nnod, x1, y1, x2, y2);
		switch (verbose_sw) {
		case 'q':
			break;
		default:
			fprintf(stderr, "# Decorrelation time (estimate %d) = %g\n",
					rep + 1, decay[rep]);
			break;
		}
		if (decay[rep] < 0) {
			rep--;
			switch (verbose_sw) {
			case 'q':
				break;
			default:
				fprintf(stderr, "#\tignoring...\n");
				break;
			}
		}
	}

	/* Get rid of bad estimates (Chauvenet criterion)  */
	meanDecay = mean(decay, nrep);
	sigmaDecay = stddev(decay, nrep);
	result = meanDecay * nrep;
	for (rep = 0; rep < nrep; rep++) {
		if (fabs(decay[rep] - meanDecay) / sigmaDecay > 2) {
			result -= decay[rep];
			switch (verbose_sw) {
			case 'q':
				break;
			default:
				fprintf(stderr, "# Disregarding estimate %d\n", rep + 1);
				break;
			}
		} else {
			norm++;
		}
	}

	/* Clean up */
	free_d_vec(decay);

	return result / norm;
}

/*
 ---------------------------------------------------------------------
 
 ---------------------------------------------------------------------
 */
void ThermalizeLinkScoreMC(int decorStep, double *H, double linC,
		struct node_gra **nlist, struct group **glist, struct group *part,
		int nnod, int **G2G, int *n2gList, double **LogChooseList,
		int LogChooseListSize, gsl_rng *gen, char verbose_sw) {
	double HMean0 = 1.e10, HStd0 = 1.e-10, HMean1, HStd1, *Hvalues;
	int rep, nrep = 20;
	int equilibrated = 0;

	Hvalues = allocate_d_vec(nrep);

	do {

		/* MC steps */
		for (rep = 0; rep < nrep; rep++) {
			LinkScoreMCStep(decorStep, H, linC, nlist, glist, part, nnod, G2G,
					n2gList, LogChooseList, LogChooseListSize, gen);
			switch (verbose_sw) {
			case 'q':
				break;
			default:
				fprintf(stderr, "%lf\n", *H);
				break;
			}
			Hvalues[rep] = *H;
		}

		/* Check for equilibration */
		HMean1 = mean(Hvalues, nrep);
		HStd1 = stddev(Hvalues, nrep);
		if ((HMean0 - HStd0 / sqrt(nrep))
				- (HMean1 + HStd1 / sqrt(nrep))< EPSILON) {
			equilibrated++;
			switch (verbose_sw) {
			case 'q':
				break;
			default:
				fprintf(stderr, "#\tequilibrated (%d/5) H=%lf\n", equilibrated,
						HMean1);
				break;
			}
		} else {
			switch (verbose_sw) {
			case 'q':
				break;
			default:
				fprintf(stderr, "#\tnot equilibrated yet H0=%g+-%g H1=%g+-%g\n",
						HMean0, HStd0 / sqrt(nrep), HMean1, HStd1 / sqrt(nrep));
				break;
			}
			HMean0 = HMean1;
			HStd0 = HStd1;
			equilibrated = 0;
		}

	} while (equilibrated < 5);

	/* Clean up */
	free_d_vec(Hvalues);

	return;
}

/*
 ---------------------------------------------------------------------
 Predict the links missing in a network. The algorithm returns a
 matrix of scores for all links.
 ---------------------------------------------------------------------
 */
double **
LinkScore(struct node_gra *net, double linC, int nIter, gsl_rng *gen,
		char verbose_sw) {
	int nnod = CountNodes(net);
	struct group *part = NULL;
	struct node_gra *p = NULL; // *node = NULL;
	struct node_gra **nlist = NULL;
	struct group **glist = NULL;
	struct group *lastg = NULL;
	double H;
	int iter, decorStep;
	double **predA = NULL;
	int i, j;
	int **G2G = NULL;
	int *n2gList = NULL;
	int LogChooseListSize = 500;
	double **LogChooseList = InitializeFastLogChoose(LogChooseListSize);
	struct node_lis *p1 = NULL, *p2 = NULL;
	double contrib;
	int dice;
	int norm = 0;
	int r, l;
//	double mutualInfo;

	/*
	 PRELIMINARIES
	 */
	/* Initialize the predicted adjacency matrix */
	predA = allocate_d_mat(nnod, nnod);
	for (i = 0; i < nnod; i++)
		for (j = 0; j < nnod; j++)
			predA[i][j] = 0.0;

	/* Map nodes and groups to a list for faster access */
	nlist = (struct node_gra **) calloc(nnod, sizeof(struct node_gra *));
	glist = (struct group **) calloc(nnod, sizeof(struct group *));
	lastg = part = CreateHeaderGroup();
	p = net;
	while ((p = p->next) != NULL) {
		nlist[p->num] = p;
		lastg = glist[p->num] = CreateGroup(lastg, p->num);
	}

	/* Place nodes in random partitions */
	p = net;
	ResetNetGroup(net);
	while ((p = p->next) != NULL) {
		dice = floor(gsl_rng_uniform(gen) * (double) nnod);
		AddNodeToGroup(glist[dice], p);
	}

	/* Get the initial group-to-group links matrix */
	G2G = allocate_i_mat(nnod, nnod);
	n2gList = allocate_i_vec(nnod);
	for (i = 0; i < nnod; i++) {
		G2G[i][i] = glist[i]->inlinks;
		for (j = i + 1; j < nnod; j++) {
			G2G[i][j] = G2G[j][i] = NG2GLinks(glist[i], glist[j]);
		}
	}

	/*
	 GET READY FOR THE SAMPLING
	 */
	/* Get the decorrelation time */
	H = PartitionH(part, linC);
	switch (verbose_sw) {
	case 'q':
		break;
	default:
		fprintf(stderr, "# CALCULATING DECORRELATION TIME\n");
		fprintf(stderr, "# ------------------------------\n");
		break;
	}
	decorStep = GetDecorrelationStep(&H, linC, nlist, glist, part, nnod, G2G,
			n2gList, LogChooseList, LogChooseListSize, gen, verbose_sw);

	/* Thermalization */
	switch (verbose_sw) {
	case 'q':
		break;
	default:
		fprintf(stderr, "#\n#\n# THERMALIZING\n");
		fprintf(stderr, "# ------------\n");
		break;
	}
	ThermalizeLinkScoreMC(decorStep, &H, linC, nlist, glist, part, nnod, G2G,
			n2gList, LogChooseList, LogChooseListSize, gen, verbose_sw);

	/*
	 SAMPLIN' ALONG
	 */
	H = 0; /* Reset the origin of energies to avoid huge exponentials */
	for (iter = 0; iter < nIter; iter++) {
		LinkScoreMCStep(decorStep, &H, linC, nlist, glist, part, nnod, G2G,
				n2gList, LogChooseList, LogChooseListSize, gen);
		switch (verbose_sw) {
		case 'q':
			break;
		case 'v':
			fprintf(stderr, "%d %lf\n", iter, H);
			break;
		case 'd':
			fprintf(stderr, "%d %lf %lf\n", iter, H, PartitionH(part, linC));
			break;
		}

		/* Update partition function */
		norm += 1;

		/* Update the predicted adjacency matrix by going through all
		 group pairs */
		for (i = 0; i < nnod; i++) {
			if (glist[i]->size > 0) {

				/* update the within-group pairs */
				r = glist[i]->size * (glist[i]->size - 1) / 2;
				l = glist[i]->inlinks;
				contrib = (float) (l + 1) / (float) (r + 2);
				p1 = glist[i]->nodeList;
				while ((p1 = p1->next) != NULL) {
					p2 = p1;
					while ((p2 = p2->next) != NULL) {
						predA[p1->node][p2->node] += contrib;
						predA[p2->node][p1->node] += contrib;
					}
				}

				/* update the between-group pairs */
				for (j = i + 1; j < nnod; j++) {
					if (glist[j]->size > 0) {
						l = G2G[i][j];
						r = glist[i]->size * glist[j]->size;
						contrib = (float) (l + 1) / (float) (r + 2);
						p1 = glist[i]->nodeList;
						while ((p1 = p1->next) != NULL) {
							p2 = glist[j]->nodeList;
							while ((p2 = p2->next) != NULL) {
								predA[p1->node][p2->node] += contrib;
								predA[p2->node][p1->node] += contrib;
							}
						}
					}
				}
			}
		} /* Done updating adjacency matrix */

	} /* End of iter loop */

	/* Normalize the predicted adjacency matrix */
	for (i = 0; i < nnod; i++) {
		for (j = 0; j < nnod; j++) {
			predA[i][j] /= (double) norm;
		}
	}

	/* Done */
	RemovePartition(part);
	free(glist);
	free(nlist);
	free_i_mat(G2G, nnod);
	free_i_vec(n2gList);
	FreeFastLogChoose(LogChooseList, LogChooseListSize);

	return predA;
}

/*
 ---------------------------------------------------------------------
 Return error of the stochastic block model for a given network
 ---------------------------------------------------------------------
 */
double SBMError(struct node_gra *net, gsl_rng *gen) {
	struct node_gra **nlist;
	int i, j, nnod = CountNodes(net);
	struct node_gra *p;
	double score = 0.0;
	double **pairScore;

	/* Get the link score */
	pairScore = LinkScore(net, 0.0, 10000, gen, 'q');

	/* Map nodes to a list for faster access */
	nlist = (struct node_gra **) calloc(nnod, sizeof(struct node_gra *));
	p = net;
	while ((p = p->next) != NULL) {
		nlist[p->num] = p;
	}

	/* Calculate the reliability score */
	for (i = 0; i < nnod; i++) {
		for (j = i + 1; j < nnod; j++) {
			/*       fprintf(stderr, "%s %s %lf\n", */
			/* 	      nlist[i]->label, nlist[j]->label, pairScore[i][j]); */
			if (IsThereLink(nlist[i], nlist[j]) == 1) {
				score += (1.0 - pairScore[i][j]) * (1.0 - pairScore[i][j]);
			} else {
				score += pairScore[i][j] * pairScore[i][j];
			}
		}
	}

	/* Normalize */
	score = sqrt(score / (double) (nnod * (nnod - 1) / 2));

	/* Done */
	free(nlist);
	free_d_mat(pairScore, nnod);
	return score;
}

/*
 ---------------------------------------------------------------------
 Return normalized error of the stochastic block model for a given
 network
 ---------------------------------------------------------------------
 */
double SBMStructureScore(struct node_gra *net, int nrep, gsl_rng *gen) {
	int rep;
	double scoreOri, *scoreRan, score;
	struct node_gra *randNet;

	/* Original network */
	scoreOri = SBMError(net, gen);

	/* Randomizations */
	scoreRan = allocate_d_vec(nrep);
	randNet = CopyNetwork(net);
	for (rep = 0; rep < nrep; rep++) {
		RandomizeSymmetricNetwork(randNet, 100, gen);
		scoreRan[rep] = SBMError(randNet, gen);
	}

	/* The score */
	score = (mean(scoreRan, nrep) - scoreOri) / stddev(scoreRan, nrep);

	/* Done */
	free_d_vec(scoreRan);
	RemoveGraph(randNet);
	return score;
}

/*
 ---------------------------------------------------------------------
 Create a network from the SBM link scores: if the score is q_ij>0.5,
 then the network has a link between i an j, and vice versa.
 ---------------------------------------------------------------------
 */
struct node_gra *
NetFromSBMScores(struct node_gra *net, gsl_rng *gen) {
	struct node_gra **nlist;
	int n1, n2, nnod = CountNodes(net);
	struct node_gra *p_new, *p, *net_new;
//	double score = 0.0;
	double **pairScore;

	/* Get the link score */
	pairScore = LinkScore(net, 0.0, 10000, gen, 'q');

	/* Create an empty network */
	net_new = EmptyGraph(nnod);

	/* Map nodes in the new network to a list for faster access, and
	 rename them as in the original network */
	nlist = (struct node_gra **) calloc(nnod, sizeof(struct node_gra *));
	p = net;
	p_new = net_new;
	while ((p_new = p_new->next) != NULL) {
		p = p->next;
		strcpy(p_new->label, p->label);
		nlist[p_new->num] = p_new;
	}

	/* Add the links */
	for (n1 = 0; n1 < nnod; n1++) {
		for (n2 = n1 + 1; n2 < nnod; n2++) {
			/*       if (gsl_rng_uniform(gen) < pairScore[n1][n2]) { */
			if (pairScore[n1][n2] > 0.5) {
				AddAdjacency(nlist[n1], nlist[n2], 0, 0, 0, 0);
				AddAdjacency(nlist[n2], nlist[n1], 0, 0, 0, 0);
			}
		}
	}

	/* Done */
	free(nlist);
	free_d_mat(pairScore, nnod);
	return net_new;
}

/*
 ---------------------------------------------------------------------
 Given a "target" network A and an observed network A^O, returns the
 network reliability R_A of A divided by the network reliability of
 the observation A^O. The normalization is done to avoid as much as
 possible huge numbers.
 ---------------------------------------------------------------------
 */
double NetworkScore(struct node_gra *netTar, struct node_gra *netObs,
		double linC, int nIter, gsl_rng *gen, char verbose_sw) {
	int nnod = CountNodes(netObs);
	struct group *part = NULL, *partCopy = NULL;
	struct node_gra *p = NULL; // *node = NULL;
	struct node_gra **nlist = NULL;
	struct group **glist = NULL;
	struct group *g1Obs = NULL, *g2Obs = NULL, *g1Tar = NULL, *g2Tar = NULL;
	struct group *lastg = NULL;
	double H;
	int iter, decorStep;
	int norm = 0;
	int **G2G = NULL;
	int *n2gList = NULL;
	int LogChooseListSize = 500;
	double **LogChooseList = InitializeFastLogChoose(LogChooseListSize);
//	struct node_lis *p1 = NULL, *p2 = NULL;
	double scoreTar = 0.0, scoreObs = 0.0;
	double contribObs, contribTar, contribBase;
	int contribBase_sw = 0;
	int i, j, dice;
	int r, lObs, lTar;
//	double mutualInfo;

	/*
	 PRELIMINARIES
	 */
	/* Map nodes and groups to a list for faster access */
	nlist = (struct node_gra **) calloc(nnod, sizeof(struct node_gra *));
	glist = (struct group **) calloc(nnod, sizeof(struct group *));
	lastg = part = CreateHeaderGroup();
	p = netObs;
	while ((p = p->next) != NULL) {
		nlist[p->num] = p;
		lastg = glist[p->num] = CreateGroup(lastg, p->num);
	}

	/* Place nodes in random partitions */
	p = netObs;
	ResetNetGroup(netObs);
	while ((p = p->next) != NULL) {
		dice = floor(gsl_rng_uniform(gen) * (double) nnod);
		AddNodeToGroup(glist[dice], p);
	}

	/* Get the initial group-to-group links matrix */
	G2G = allocate_i_mat(nnod, nnod);
	n2gList = allocate_i_vec(nnod);
	for (i = 0; i < nnod; i++) {
		G2G[i][i] = glist[i]->inlinks;
		for (j = i + 1; j < nnod; j++) {
			G2G[i][j] = G2G[j][i] = NG2GLinks(glist[i], glist[j]);
		}
	}

	/*
	 GET READY FOR THE SAMPLING
	 */
	/* Get the decorrelation time */
	H = PartitionH(part, linC);
	switch (verbose_sw) {
	case 'q':
		break;
	default:
		fprintf(stderr, "# CALCULATING DECORRELATION TIME\n");
		fprintf(stderr, "# ------------------------------\n");
		break;
	}
	decorStep = GetDecorrelationStep(&H, linC, nlist, glist, part, nnod, G2G,
			n2gList, LogChooseList, LogChooseListSize, gen, verbose_sw);

	/* Thermalization */
	switch (verbose_sw) {
	case 'q':
		break;
	default:
		fprintf(stderr, "#\n#\n# THERMALIZING\n");
		fprintf(stderr, "# ------------\n");
	}
	ThermalizeLinkScoreMC(decorStep, &H, linC, nlist, glist, part, nnod, G2G,
			n2gList, LogChooseList, LogChooseListSize, gen, verbose_sw);

	/*
	 SAMPLIN' ALONG
	 */
	/* Unless we are in debug mode, reset the origin of energies to
	 avoid huge exponentials */
	switch (verbose_sw) {
	case 'd':
		break;
	default:
		H = 0;
		break;
	}
	for (iter = 0; iter < nIter; iter++) {
		LinkScoreMCStep(decorStep, &H, linC, nlist, glist, part, nnod, G2G,
				n2gList, LogChooseList, LogChooseListSize, gen);
		switch (verbose_sw) {
		case 'v':
			fprintf(stderr, "%d %lf\n", iter, H);
			break;
		case 'd':
			fprintf(stderr, "%d %lf %lf\n", iter, H, PartitionH(part, linC));
			break;
		}

		/* Update the partition function */
		norm += 1;

		/* Copy the partition and map it to the target network */
		partCopy = CopyPartition(part);
		MapPartToNet(partCopy, netTar);
		MapPartToNet(part, netObs);

		/* Update the score */
		g1Obs = part;
		g1Tar = partCopy;
		contribTar = contribObs = 0.0;
		while ((g1Obs = g1Obs->next) != NULL) {
			g1Tar = g1Tar->next;
			if (g1Obs->size > 0) {
				/* update the within-group pairs */
				r = g1Obs->size * (g1Obs->size - 1) / 2;
				lObs = g1Obs->inlinks;
				lTar = g1Tar->inlinks;
				contribTar += (+log(r + 1) + LogChoose(r, lObs) - log(2 * r + 1)
						- LogChoose(2 * r, lObs + lTar));
				contribObs += (+log(r + 1) + LogChoose(r, lObs) - log(2 * r + 1)
						- LogChoose(2 * r, 2 * lObs));

				/* update the between-group pairs */
				g2Obs = g1Obs;
				g2Tar = g1Tar;
				while ((g2Obs = g2Obs->next) != NULL) {
					g2Tar = g2Tar->next;
					if (g2Obs->size > 0) {
						r = g1Obs->size * g2Obs->size;
						lObs = G2G[g1Obs->label][g2Obs->label];
						lTar = NG2GLinks(g1Tar, g2Tar);
						contribTar +=
								(+log(r + 1) + LogChoose(r, lObs)
										- log(2 * r + 1)
										- LogChoose(2 * r, lObs + lTar));
						contribObs += (+log(r + 1) + LogChoose(r, lObs)
								- log(2 * r + 1) - LogChoose(2 * r, 2 * lObs));
					}
				}
			}
		} /* Done calculating the contribution of this partition */
		if (contribBase_sw == 0) {
			contribBase = contribObs;
			contribBase_sw = 1;
		}
		scoreTar += exp(contribTar - contribBase);
		scoreObs += exp(contribObs - contribBase);

		RemovePartition(partCopy);
	} /* End of iter loop */

	/* Normalize the scores */
	scoreTar /= (double) norm;
	scoreObs /= (double) norm;

	/* Done */
	RemovePartition(part);
	free(glist);
	free(nlist);
	free_i_mat(G2G, nnod);
	free_i_vec(n2gList);
	FreeFastLogChoose(LogChooseList, LogChooseListSize);

	return scoreTar / scoreObs;
}

/*
 ---------------------------------------------------------------------
 Reconstruct a network using a up-hill search in the NetworkScore
 space
 ---------------------------------------------------------------------
 */
struct node_gra *
NetReconstruct(struct node_gra *netObs, gsl_rng *gen) {
	struct node_gra *net = nullptr, **nlist = nullptr, *p = nullptr, *n1Add =
			nullptr, *n2Add = nullptr, *n1Remove = nullptr, *n2Remove = nullptr;
	int n1, n2;
	double **linkScores;
	double scoreNew, scoreOld, maxLinkScore, minLinkScore;
	int nnod = CountNodes(netObs);
	int someChanged, someRejected;
	int thresReject = 5;

	/* Map nodes to list for fast access */
	net = CopyNetwork(netObs);
	nlist = (struct node_gra **) calloc(nnod, sizeof(struct node_gra *));
	p = net;
	while ((p = p->next) != NULL)
		nlist[p->num] = p;

	/* Get the initial network score */
	scoreOld = NetworkScore(net, netObs, 0.0, 100, gen, 'q');

	/* ITERATIVE PROCEDURE */
	do { /* Keep going until no changes occur */

		/* Get the (quick'n'dirty) link scores */
		linkScores = LinkScore(net, 0.0, 1000, gen, 'q');

		someChanged = 0;
		someRejected = 0;
		do { /* Keep going until thresReject consecutive changes are
		 rejected */

			/* Get the largest missing link score and the smallest link
			 score */
			maxLinkScore = 0.0;
			minLinkScore = 1.0;
			for (n1 = 0; n1 < nnod; n1++) {
				for (n2 = n1 + 1; n2 < nnod; n2++) {
					if ((linkScores[n1][n2] > maxLinkScore)
							&& (IsThereLink(nlist[n1], nlist[n2]) == 0)) {
						n1Add = nlist[n1];
						n2Add = nlist[n2];
						maxLinkScore = linkScores[n1][n2];
					}
					if ((linkScores[n1][n2] < minLinkScore)
							&& (IsThereLink(nlist[n1], nlist[n2]) == 1)) {
						n1Remove = nlist[n1];
						n2Remove = nlist[n2];
						minLinkScore = linkScores[n1][n2];
					}
				}
			}

			/* Add and remove links */
			AddAdjacency(n1Add, n2Add, 0, 0, 1.0, 2);
			AddAdjacency(n2Add, n1Add, 0, 0, 1.0, 2);
			RemoveLink(n1Remove, n2Remove, 1);

			/* Calculate new score and do the comparison */
			scoreNew = NetworkScore(net, netObs, 0.0, 100, gen, 'q');
			if (scoreNew > scoreOld) {
				/* 	fprintf(stderr, "Accepting %g %g\n", scoreOld, scoreNew); */
				scoreOld = scoreNew;
				someRejected = 0;
				someChanged = 1;
			} else {
				/* 	fprintf(stderr, "Rejecting %g %g\n", scoreOld, scoreNew); */
				someRejected += 1;
				/* undo the change */
				AddAdjacency(n1Remove, n2Remove, 0, 0, 1.0, 3);
				AddAdjacency(n2Remove, n1Remove, 0, 0, 1.0, 3);
				RemoveLink(n1Add, n2Add, 1);
			}
		} while (someRejected < thresReject);
	} while (someChanged == 1);

	return net;
}

/*
 ---------------------------------------------------------------------
 Return all partitions sampled according to the reliability formalism
 ---------------------------------------------------------------------
 */
struct group **
PartitionSampling(struct node_gra *net, double linC, int nIter, gsl_rng *gen,
		char verbose_sw) {
	int nnod = CountNodes(net);
	struct group *part = NULL;
	struct node_gra *p = NULL; // *node = NULL;
	struct node_gra **nlist = NULL;
	struct group **glist = NULL;
	struct group **partList = NULL;
	struct group *lastg = NULL;
	double H;
	int iter, decorStep;
	int **G2G = NULL;
	int *n2gList = NULL;
	int LogChooseListSize = 500;
	double **LogChooseList = InitializeFastLogChoose(LogChooseListSize);
	int dice;
	int i, j;

	/*
	 PRELIMINARIES
	 */
	/* Allocate memory for the list of partitions */
	partList = (struct group **) calloc(nIter, sizeof(struct group *));

	/* Map nodes and groups to a list for faster access */
	nlist = (struct node_gra **) calloc(nnod, sizeof(struct node_gra *));
	glist = (struct group **) calloc(nnod, sizeof(struct group *));
	lastg = part = CreateHeaderGroup();
	p = net;
	while ((p = p->next) != NULL) {
		nlist[p->num] = p;
		lastg = glist[p->num] = CreateGroup(lastg, p->num);
	}

	/* Place nodes in random partitions */
	p = net;
	ResetNetGroup(net);
	while ((p = p->next) != NULL) {
		dice = floor(gsl_rng_uniform(gen) * (double) nnod);
		AddNodeToGroup(glist[dice], p);
	}

	/* Get the initial group-to-group links matrix */
	G2G = allocate_i_mat(nnod, nnod);
	n2gList = allocate_i_vec(nnod);
	for (i = 0; i < nnod; i++) {
		G2G[i][i] = glist[i]->inlinks;
		for (j = i + 1; j < nnod; j++) {
			G2G[i][j] = G2G[j][i] = NG2GLinks(glist[i], glist[j]);
		}
	}

	/*
	 GET READY FOR THE SAMPLING
	 */
	/* Get the decorrelation time */
	H = PartitionH(part, linC);
	switch (verbose_sw) {
	case 'q':
		break;
	default:
		fprintf(stderr, "# CALCULATING DECORRELATION TIME\n");
		fprintf(stderr, "# ------------------------------\n");
		break;
	}
	decorStep = GetDecorrelationStep(&H, linC, nlist, glist, part, nnod, G2G,
			n2gList, LogChooseList, LogChooseListSize, gen, verbose_sw);
	decorStep *= 100; /* To make sure sampled partitions are decorrelated */

	/* Thermalization */
	switch (verbose_sw) {
	case 'q':
		break;
	default:
		fprintf(stderr, "#\n#\n# THERMALIZING\n");
		fprintf(stderr, "# ------------\n");
		break;
	}
	ThermalizeLinkScoreMC(decorStep, &H, linC, nlist, glist, part, nnod, G2G,
			n2gList, LogChooseList, LogChooseListSize, gen, verbose_sw);

	/*
	 SAMPLIN' ALONG
	 */
	H = 0; /* Reset the origin of energies to avoid huge exponentials */
	for (iter = 0; iter < nIter; iter++) {
		LinkScoreMCStep(decorStep, &H, linC, nlist, glist, part, nnod, G2G,
				n2gList, LogChooseList, LogChooseListSize, gen);
		switch (verbose_sw) {
		case 'q':
			break;
		case 'v':
			fprintf(stderr, "%d %lf\n", iter, H);
			break;
		case 'd':
			fprintf(stderr, "%d %lf %lf\n", iter, H, PartitionH(part, linC));
			break;
		}

		/* Save the partition */
		partList[iter] = CopyPartition(part);
		MapPartToNet(part, net);

	} /* End of iter loop */

	/* Done */
	RemovePartition(part);
	free(glist);
	free(nlist);
	free_i_mat(G2G, nnod);
	free_i_vec(n2gList);
	FreeFastLogChoose(LogChooseList, LogChooseListSize);

	return partList;
}
