# Supplementary material for: LinkPred: a high performance library for link prediction in complex networks
Source: PeerJ Comput Sci. 2021 May 21;7:e521. doi: 10.7717/peerj-cs.521 (PMC8157017; doi:10.7717/peerj-cs.521)
Supplement: Supplemental Information 1 [file peerj-cs-07-521-s001.zip › LinkPred/src/predictors/undirected/usbmpredictor/layout.cpp]

#include <stdlib.h>
#include <math.h>
#include <string.h>
#include <search.h>

#include <gsl/gsl_rng.h>

#include "linkpred/predictors/undirected/usbmpredictor/graph.h"
#include "linkpred/predictors/undirected/usbmpredictor/tools.h"
#include "linkpred/predictors/undirected/usbmpredictor/modules.h"
#include "linkpred/predictors/undirected/usbmpredictor/layout.h"

/*
 Create a pointer to a node inside a simulation box
 */
struct node_box *
CreateNodeBox(struct node_gra *node) {
	struct node_box *box;

	box = (struct node_box *) malloc(sizeof(struct node_box));
	box->ref = node;
	box->next = NULL;

	return box;
}

/*
 Add a node to a simulation box
 */
void AddNodeToBox(struct node_gra *node, struct node_box *box) {
	struct node_box *temp = box->next;

	box->next = CreateNodeBox(node);
	box->next->next = temp;
}

/*
 Remove a node from a simulation box
 */
void RemoveNodeFromBox(struct node_gra *node, struct node_box *box) {
	struct node_box *temp, *p = box;

	/* Find the node */
	while (p->next->ref != node)
		p = p->next;

	/* Remove the node */
	temp = p->next;
	p->next = temp->next;

	free(temp);
}

/*
 Free the memory occupied by a simulation box and its pointers
 */
void FreeBox(struct node_box *box) {
	while (box->next != NULL)
		RemoveNodeFromBox(box->next->ref, box);
	free(box);
	return;
}

/*
 Print the coordinates of a node
 */
void PrintNodeCoordinates(FILE *outFile, struct node_gra *net) {
	while ((net = net->next) != NULL)
		fprintf(outFile, "%s %g %g\n", net->label, net->coorX, net->coorY);

	return;
}

/*
 Calculate the distance between circular areas for the component
 arrangement---returns -1 if target overlaps one or more other
 rectangles
 */
double CircleDistance(int target, double xtot, double ytot, double *xce,
		double *yce, double *rad, int N) {
	int i;
	double dis = 0.0;
	double overlap;

	/* Distance to the center */
	dis = sqrt(
			(xce[target] - xtot) * (xce[target] - xtot)
					+ (yce[target] - ytot) * (yce[target] - ytot));

	/* Overlap with other circles */
	for (i = 0; i < N; i++) {
		if (i != target) {
			overlap = rad[target] + rad[i]
					- sqrt(
							(xce[target] - xce[i]) * (xce[target] - xce[i])
									+ (yce[target] - yce[i])
											* (yce[target] - yce[i]));
			if (overlap > 0.) {
				dis += 1e5 * overlap;
			}
		}
	}

	return dis;
}

/*
 Arrange isolated components
 */
void ArrangeComponents(struct node_gra *net, gsl_rng *gen) {
	struct node_gra *cnet = NULL;
	struct node_gra *p = NULL, *cp = NULL;
	struct node_lis *node = NULL;
	struct group *part = NULL;
	struct group **glist = NULL;
	struct group *g = NULL;
	int ngroup;
	double *xce, *yce, *rad, *dxtot, *dytot;
	int i, target;
	double dis, totdis = 0.0, width, disi, disf, dx, dy;
	int maxsize = 0;
	double xtot = 0, ytot = 0;

	// Only do something if there is more than one component
	if (IsGraphConnected(net) == 0) {
		cnet = CopyNetwork(net); // Create a copy of the network so the
		// inGroup fields of the nodes are not
		// overwritten
		part = ClustersPartition(cnet);
		ngroup = NNonEmptyGroups(part);

		// Allocate memory
		rad = allocate_d_vec(ngroup);
		xce = allocate_d_vec(ngroup);
		yce = allocate_d_vec(ngroup);
		dxtot = allocate_d_vec(ngroup);
		dytot = allocate_d_vec(ngroup);
		glist = (struct group **) malloc(ngroup * sizeof(struct group *));

		// Establish the "component circle"
		g = part;
		while (g->next != NULL) {
			g = g->next;
			glist[g->label] = g;
			dxtot[g->label] = dytot[g->label] = 0.0;

			// Find the center of the component and of the network
			node = g->nodeList;
			while (node->next != NULL) {
				node = node->next;
				xce[g->label] += node->ref->coorX;
				yce[g->label] += node->ref->coorY;
			}
			xce[g->label] /= (double) g->size;
			yce[g->label] /= (double) g->size;

			// Position of the center of the network
			if (g->size > maxsize) {
				maxsize = g->size;
				xtot = xce[g->label];
				ytot = yce[g->label];
			}

			// Find the radius of the circle
			rad[g->label] = 0.0;
			node = g->nodeList;
			while (node->next != NULL) {
				node = node->next;
				dis = sqrt(
						(xce[g->label] - node->ref->coorX)
								* (xce[g->label] - node->ref->coorX)
								+ (yce[g->label] - node->ref->coorY)
										* (yce[g->label] - node->ref->coorY));
				if (dis > rad[g->label]) {
					rad[g->label] = dis;
				}
			}
			rad[g->label] *= 1.02;
		}

		// Move the circles around
		width = 1.;
		while (width > 1.0e-2) {

			for (i = 0; i < 100 * ngroup; i++) {
				// Select a group
				target = floor((double) ngroup * gsl_rng_uniform(gen));

				// Calculate the initial distance
				disi = CircleDistance(target, xtot, ytot, xce, yce, rad,
						ngroup);

				// Move the group
				dx = width * 2. * (gsl_rng_uniform(gen) - .5);
				dy = width * 2. * (gsl_rng_uniform(gen) - .5);

				xce[target] += dx;
				yce[target] += dy;

				// Calculate the final distance
				disf = CircleDistance(target, xtot, ytot, xce, yce, rad,
						ngroup);

				// Undo the movement if df>di
				if (disf > disi) {
					xce[target] -= dx;
					yce[target] -= dy;
				} else { // update total displacement
					dxtot[target] += dx;
					dytot[target] += dy;
					totdis += disf - disi;
				}
			}
			// Decrease the amplitude of the movements;
			width *= 0.9;
		}

		// Reassing the coordinates of the nodes
		p = net;
		cp = cnet;
		while (p->next != NULL) {
			p = p->next;
			cp = cp->next;
			p->coorX += dxtot[cp->inGroup];
			p->coorY += dytot[cp->inGroup];
		}

		// Free memory
		free(xce);
		free(yce);
		free(rad);
		free(glist);
		RemoveGraph(cnet);
		RemovePartition(part);
	}
}

// Sets the X and Y coordinates of all the nodes between 0 and 1
void NormalizeCoordinates(struct node_gra *net) {
//	int nnod = CountNodes(net);
	double xmin = 1e100, xmax = -1e100;
	double ymin = 1e100, ymax = -1e100;
	struct node_gra *temp = NULL;

	// Find the minimum and maximum values of X and Y
	temp = net;
	while (temp->next != NULL) {
		temp = temp->next;

		if (temp->coorX < xmin)
			xmin = temp->coorX;
		if (temp->coorX > xmax)
			xmax = temp->coorX;
		if (temp->coorY < ymin)
			ymin = temp->coorY;
		if (temp->coorY > ymax)
			ymax = temp->coorY;
	}

	// Normalize the coordinates
	temp = net;
	while (temp->next != NULL) {
		temp = temp->next;

		temp->coorX = (temp->coorX - xmin) / (xmax - xmin);
		temp->coorY = (temp->coorY - ymin) / (ymax - ymin);
	}
}

// Sets the X and Y coordinates of all the nodes between 0 and 1
void NormalizeCoordinates3D(struct node_gra *net) {
//	int nnod = CountNodes(net);
	double xmin = 1e100, xmax = -1e100;
	double ymin = 1e100, ymax = -1e100;
	double zmin = 1e100, zmax = -1e100;
	struct node_gra *temp = NULL;

	// Find the minimum and maximum values of X and Y
	temp = net;
	while (temp->next != NULL) {
		temp = temp->next;

		if (temp->coorX < xmin)
			xmin = temp->coorX;
		if (temp->coorX > xmax)
			xmax = temp->coorX;
		if (temp->coorY < ymin)
			ymin = temp->coorY;
		if (temp->coorY > ymax)
			ymax = temp->coorY;
		if (temp->coorZ < zmin)
			zmin = temp->coorZ;
		if (temp->coorZ > zmax)
			zmax = temp->coorZ;
	}

	// Normalize the coordinates
	temp = net;
	while (temp->next != NULL) {
		temp = temp->next;

		temp->coorX = (temp->coorX - xmin) / (xmax - xmin);
		temp->coorY = (temp->coorY - ymin) / (ymax - ymin);
		temp->coorZ = (temp->coorZ - zmin) / (zmax - zmin);
	}
}

// Given the coordinates of a node, and the size of the system, find
// out in which box a node is
int AssignBox(struct node_gra *node, int nbox, double xmin, double xmax,
		double ymin, double ymax) {
	double normx, normy;
	int intx, inty;

	// Make the limits slightly larger than they are
	xmin = xmin - (xmax - xmin) * 1.e-5;
	xmax = xmax + (xmax - xmin) * 1.e-5;
	ymin = ymin - (ymax - ymin) * 1.e-5;
	ymax = ymax + (ymax - ymin) * 1.e-5;

	// Determine row and column
	normx = (node->coorX - xmin) / (xmax - xmin);
	normy = (node->coorY - ymin) / (ymax - ymin);
	intx = floor(normx * (double) nbox);
	inty = floor(normy * (double) nbox);

	return inty * nbox + intx;
}

// Calculates the harmonic and electrostatic potential energy of the
// network, using only the neighboring nodes for the calculation of
// the electrostatic interaction.
//
// CAUTION: Only works for undirected networks
double PotentialEnergy(struct node_gra *net, struct node_box *box_list[],
		int boxprow) {
	double E = 0.0;
	struct node_lis *nei;
	struct node_gra *n1 = NULL, *n2 = NULL;
	double hookek;
	double dis;
	double dx, dy;
	double Ke = 1. / (double) CountNodes(net);
	int nnod = CountNodes(net);
	int box, nei_box, nbox;
	struct node_box *nb1 = NULL, *nb2 = NULL;
	int row, col;
	int condition;
	double epsilon = sqrt(nnod) / 1.0e4;
	double xmin, xmax, ymin, ymax, cutoff;

	// Calculate the cutoff
	xmin = ymin = 1.e5;
	xmax = ymax = -1.e5;
	n1 = net;
	while (n1->next != NULL) {
		n1 = n1->next;
		if (n1->coorX < xmin)
			xmin = n1->coorX;
		if (n1->coorY < ymin)
			ymin = n1->coorY;
		if (n1->coorX > xmax)
			xmax = n1->coorX;
		if (n1->coorY > ymax)
			ymax = n1->coorY;
	}
	/*   cutoff = min(xmax-xmin, ymax-ymin); */
	cutoff = (xmax - xmin + ymax - ymin) / 2.;
	cutoff /= (double) boxprow;

	// Harmonic interaction with neighbors
	n1 = net;
	while (n1->next != NULL) {
		n1 = n1->next;

		nei = n1->neig;
		while (nei->next != NULL) {
			nei = nei->next;
			n2 = nei->ref;

			if (n1->num > n2->num) {
				hookek = nei->weight;
				dx = n2->coorX - n1->coorX;
				dy = n2->coorY - n1->coorY;
				dis = sqrt(dx * dx + dy * dy);

				E += hookek * dis * dis / 2.0;
			}
		}
	}

	// Electrostatic interaction with all other nodes in neighboring
	// boxes
	nbox = boxprow * boxprow;
	for (box = 0; box < nbox; box++) {

		// Neighboring boxes
		for (row = 0; row <= 1; row++) {
			for (col = -1; col <= 1; col++) {
				nei_box = box + row * boxprow + col;

				// Do not consider some "neighboring" boxes that are, in
				// reality, not neighbors of the current box, and avoid double
				// counting of pairs of boxes.
				condition = (nei_box < box) || // box to the left
						(col == 1 && nei_box % boxprow == 0) || // rightmost col
						(col == -1 && box % boxprow == 0) || // leftmost col
						(row == 1 && box >= nbox - boxprow); // bottom row

				// Calculate forces
				if (!condition) {

					nb1 = box_list[box];
					while (nb1->next != NULL) {
						nb1 = nb1->next;
						n1 = nb1->ref;

						nb2 = box_list[nei_box];
						while (nb2->next != NULL) {
							nb2 = nb2->next;
							n2 = nb2->ref;

							if ((box != nei_box)
									|| ((box == nei_box) && (n1->num > n2->num))) {

								dx = n2->coorX - n1->coorX;
								dy = n2->coorY - n1->coorY;
								dis = sqrt(dx * dx + dy * dy);
								if (dis < cutoff || boxprow <= 2) {
									E += Ke / sqrt(dis * dis + epsilon);
								}
							}
						}
					} // Energy calculated for this pair of boxes
				}
			}
		}  // End of loop over neighboring boxes

	} // End of loop over boxes

	return E;
}

// Calculates the harmonic and electrostatic forces felt by a node,
// using only the neighboring nodes for the calculation of the
// electrostatic interaction.
//
// CAUTION: Only works for undirected networks
void CalculateNodeForces(struct node_gra *net, double Fx[], double Fy[],
		struct node_box *box_list[], int boxprow) {
	struct node_lis *nei;
	struct node_gra *n1 = NULL, *n2 = NULL;
	double hookek;
	double dis;
	double dx, dy, Fmod;
	double Ke = 1. / (double) CountNodes(net);
	int nnod = CountNodes(net);
	int box, nei_box, nbox;
	struct node_box *nb1 = NULL, *nb2 = NULL;
	int row, col;
	int condition;
	double epsilon = sqrt(nnod) / 1.0e4;
	double xmin, xmax, ymin, ymax, cutoff;

	// Set all forces to 0.0 and calculate the size of the boxes
	xmin = ymin = 1.e5;
	xmax = ymax = -1.e5;
	n1 = net;
	while (n1->next != NULL) {
		n1 = n1->next;
		Fx[n1->trans] = Fy[n1->trans] = 0.0;
		if (n1->coorX < xmin)
			xmin = n1->coorX;
		if (n1->coorY < ymin)
			ymin = n1->coorY;
		if (n1->coorX > xmax)
			xmax = n1->coorX;
		if (n1->coorY > ymax)
			ymax = n1->coorY;
	}
	/*   cutoff = min(xmax-xmin, ymax-ymin); */
	cutoff = (xmax - xmin + ymax - ymin) / 2.;
	cutoff /= (double) boxprow;

	// Harmonic interaction with neighbors
	n1 = net;
	while (n1->next != NULL) {
		n1 = n1->next;

		nei = n1->neig;
		while (nei->next != NULL) {
			nei = nei->next;
			n2 = nei->ref;

			if (n1->num > n2->num) {
				hookek = nei->weight;
				dx = n2->coorX - n1->coorX;
				dy = n2->coorY - n1->coorY;
				dis = sqrt(dx * dx + dy * dy);
				Fmod = hookek * dis;

				Fx[n1->trans] += Fmod * dx / dis;
				Fy[n1->trans] += Fmod * dy / dis;
				Fx[n2->trans] -= Fmod * dx / dis;
				Fy[n2->trans] -= Fmod * dy / dis;
			}
		}
	}

	// Electrostatic interaction with all other nodes in neighboring
	// boxes
	nbox = boxprow * boxprow;
	for (box = 0; box < nbox; box++) {

		// Neighboring boxes
		for (row = 0; row <= 1; row++) {
			for (col = -1; col <= 1; col++) {
				nei_box = box + row * boxprow + col;

				// Do not consider some "neighboring" boxes that are, in
				// reality, not neighbors of the current box, and avoid double
				// counting of pairs of boxes.
				condition = (nei_box < box) || // box to the left
						(col == 1 && nei_box % boxprow == 0) || // rightmost col
						(col == -1 && box % boxprow == 0) || // leftmost col
						(row == 1 && box >= nbox - boxprow); // bottom row

				// Calculate forces
				if (!condition) {

					nb1 = box_list[box];
					while (nb1->next != NULL) {
						nb1 = nb1->next;
						n1 = nb1->ref;

						nb2 = box_list[nei_box];
						while (nb2->next != NULL) {
							nb2 = nb2->next;
							n2 = nb2->ref;

							if ((box != nei_box)
									|| ((box == nei_box) && (n1->num > n2->num))) {

								dx = n2->coorX - n1->coorX;
								dy = n2->coorY - n1->coorY;
								dis = sqrt(dx * dx + dy * dy);
								if (dis < cutoff || boxprow <= 2) {
									Fmod = -Ke / (dis * dis + epsilon);

									Fx[n1->trans] += Fmod * dx / pow(dis, 1.);
									Fy[n1->trans] += Fmod * dy / pow(dis, 1.);
									Fx[n2->trans] -= Fmod * dx / pow(dis, 1.);
									Fy[n2->trans] -= Fmod * dy / pow(dis, 1.);
								}
							}
						}
					} // Forces calculated for this pair of boxes
				}
			}
		}  // End of loop over neighboring boxes

	} // End of loop over boxes

	return;
}

// Layout the network using the spring+charge+drag forces and the
// Verlet algorithm
void MDGraphLayout(struct node_gra *net, double drag, double dt, int nsteps,
		gsl_rng *gen, int nbox) {
	double *Fx = NULL, *Fy = NULL;
	double *prev_xco = NULL, *prev_yco = NULL;
	double temp_x, temp_y;
	int nnod = CountNodes(net);
	int ncoun = 0;
	struct node_gra *p;
//	int condition;
	int i;
	double vx, vy, T = 0.; // Kinetic energy
//	double U; // potential energy
	int nb2;
	struct node_box **box_list;
	int *oldbox, newbox;
	double xmin, xmax, ymin, ymax;

	// Determine the number of boxes
	if (nbox <= 0) {
		nbox = floor(
				sqrt(
						(double) (nnod * nnod)
								/ (10. * (double) TotalNLinks(net, 1))));
		if (nbox < 1)
			nbox = 1;
	}
	nb2 = nbox * nbox;
	fprintf(stderr, "# Using %dx%d boxes\n", nbox, nbox);

	// Allocate memory
	Fx = allocate_d_vec(nnod);
	Fy = allocate_d_vec(nnod);
	prev_xco = allocate_d_vec(nnod);
	prev_yco = allocate_d_vec(nnod);
	oldbox = allocate_i_vec(nnod);

	box_list = (struct node_box **) malloc(nb2 * sizeof(struct node_box *));
	for (i = 0; i < nb2; i++) {
		box_list[i] = CreateNodeBox(NULL);
	}

	// Set initial conditions and the translation for each node
	p = net;
	ncoun = 0;
	while (p->next != NULL) {
		p = p->next;
		p->coorX = gsl_rng_uniform(gen);
		p->coorY = gsl_rng_uniform(gen);
		p->trans = ncoun; // trans stores the translation of the node
		prev_xco[ncoun] = p->coorX; // Zero X velocity
		prev_yco[ncoun] = p->coorY; // Zero Y velocity
		oldbox[ncoun] = AssignBox(p, nbox, 0.0, 1.0, 0.0, 1.0);
		AddNodeToBox(p, box_list[oldbox[ncoun]]);
		ncoun++;
	}

	// Integrate the equations of motion
	for (i = 0; i < nsteps; i++) {

		// Reset the size of the box
		xmin = ymin = 1.e50;
		xmax = ymax = -1.e50;

		/*     // Calculate the potential energy at time t */
		/*     U = PotentialEnergy(net, box_list, nbox); */

		// Calculate the forces
		CalculateNodeForces(net, Fx, Fy, box_list, nbox);

		T = 0.;
		// Update node's positions using Verlet and adding a drag term
		// -drag*v(t) to the force
		p = net;
		while (p->next != NULL) {
			p = p->next;

			temp_x = p->coorX;
			temp_y = p->coorY;

			p->coorX = (2. * temp_x - prev_xco[p->trans] * (1. - drag * dt * .5)
					+ Fx[p->trans] * dt * dt) / (1. + drag * dt * .5);
			p->coorY = (2. * temp_y - prev_yco[p->trans] * (1. - drag * dt * .5)
					+ Fy[p->trans] * dt * dt) / (1. + drag * dt * .5);

			// Re-check the size of the box
			if (p->coorX < xmin)
				xmin = p->coorX;
			if (p->coorY < ymin)
				ymin = p->coorY;
			if (p->coorX > xmax)
				xmax = p->coorX;
			if (p->coorY > ymax)
				ymax = p->coorY;

			// Calculate the kinetic energy at time t
			vx = (p->coorX - prev_xco[p->trans]) / (2. * dt);
			vy = (p->coorY - prev_yco[p->trans]) / (2. * dt);
			T += (vx * vx + vy * vy) / 2.;

			prev_xco[p->trans] = temp_x;
			prev_yco[p->trans] = temp_y;

		} // All positions have been updated

		// Move the nodes to new boxes if necessary
		p = net;
		while (p->next != NULL) {
			p = p->next;
			newbox = AssignBox(p, nbox, xmin, xmax, ymin, ymax);
			if (newbox != oldbox[p->trans]) {
				RemoveNodeFromBox(p, box_list[oldbox[p->trans]]);
				AddNodeToBox(p, box_list[newbox]);
				oldbox[p->trans] = newbox;
			}
		}

		// Screen output
		fprintf(stderr, "%d %g\n", i, T / (double) nnod);
		/*     printf("%d %g %g %g\n", i, T/(double)nnod, */
		/* 	   U/(double)nnod, */
		/* 	   (T+U)/(double)nnod); */
		/*     printf("%d\n", i); */

		// Check if nodes are still moving
		if (T / (double) nnod < 1.e-5) {
			i = nsteps;                   // Stop the simulation
		}

	} // End of MD

	// Normalize the coordinates
	NormalizeCoordinates(net);
	ArrangeComponents(net, gen);
	NormalizeCoordinates(net);

	// Free memory
	free(Fx);
	free(Fy);
	free(prev_xco);
	free(prev_yco);
	free(oldbox);
	for (i = 0; i < nb2; i++)
		FreeBox(box_list[i]);
	free(box_list);
}

// Given the coordinates of a node, and the size of the system, find
// out in which box a node is
int AssignBox3D(struct node_gra *node, int nbox, double xmin, double xmax,
		double ymin, double ymax, double zmin, double zmax) {
	double normx, normy, normz;
	int intx, inty, intz;

	// Make the limits slightly larger than they are
	xmin = xmin - (xmax - xmin) * 1.e-5;
	xmax = xmax + (xmax - xmin) * 1.e-5;
	ymin = ymin - (ymax - ymin) * 1.e-5;
	ymax = ymax + (ymax - ymin) * 1.e-5;
	zmin = zmin - (zmax - zmin) * 1.e-5;
	zmax = zmax + (zmax - zmin) * 1.e-5;

	// Determine row and column
	normx = (node->coorX - xmin) / (xmax - xmin);
	normy = (node->coorY - ymin) / (ymax - ymin);
	normz = (node->coorZ - zmin) / (zmax - zmin);
	intx = floor(normx * (double) nbox);
	inty = floor(normy * (double) nbox);
	intz = floor(normz * (double) nbox);

	return intz * nbox * nbox + inty * nbox + intx;
}

// Calculates the harmonic and electrostatic potential energy of the
// network, using only the neighboring nodes for the calculation of
// the electrostatic interaction.
//
// CAUTION: Only works for undirected networks
double PotentialEnergy3D(struct node_gra *net, struct node_box *box_list[],
		int boxprow) {
	double E = 0.0;
	struct node_lis *nei;
	struct node_gra *n1 = NULL, *n2 = NULL;
	double hookek;
	double dis2;
	double dx, dy, dz;
	double Ke = 1. / (double) CountNodes(net);
	int nnod = CountNodes(net);
	int box, nei_box, nbox;
	struct node_box *nb1 = NULL, *nb2 = NULL;
	int row, col, pla;
	int condition;
	double epsilon = sqrt(nnod) / 1.0e4;
	double xmin, xmax, ymin, ymax, zmin, zmax, cutoff, cutoff2;

	// Calculate the cutoff
	xmin = ymin = zmin = 1.e5;
	xmax = ymax = zmax = -1.e5;
	n1 = net;
	while (n1->next != NULL) {
		n1 = n1->next;
		if (n1->coorX < xmin)
			xmin = n1->coorX;
		if (n1->coorY < ymin)
			ymin = n1->coorY;
		if (n1->coorZ < zmin)
			zmin = n1->coorZ;
		if (n1->coorX > xmax)
			xmax = n1->coorX;
		if (n1->coorY > ymax)
			ymax = n1->coorY;
		if (n1->coorZ > zmax)
			zmax = n1->coorZ;
	}
	cutoff = (xmax - xmin + ymax - ymin + zmax - zmin) / 3.;
	cutoff /= (double) boxprow;
	cutoff2 = cutoff * cutoff;

	// Harmonic interaction with neighbors
	n1 = net;
	while (n1->next != NULL) {
		n1 = n1->next;

		nei = n1->neig;
		while (nei->next != NULL) {
			nei = nei->next;
			n2 = nei->ref;

			if (n1->num > n2->num) {
				hookek = nei->weight;
				dx = n2->coorX - n1->coorX;
				dy = n2->coorY - n1->coorY;
				dz = n2->coorZ - n1->coorZ;
				dis2 = dx * dx + dy * dy + dz * dz;

				E += hookek * dis2 / 2.0;
			}
		}
	}

	// Electrostatic interaction with all other nodes in neighboring
	// boxes
	nbox = boxprow * boxprow;
	for (box = 0; box < nbox; box++) {

		// Neighboring boxes
		for (row = -1; row <= 1; row++) {
			for (col = -1; col <= 1; col++) {
				for (pla = -1; pla <= 1; pla++) {
					nei_box = box + pla * boxprow * boxprow + row * boxprow
							+ col;

					// Do not consider some "neighboring" boxes that are, in
					// reality, not neighbors of the current box, and avoid
					// double counting of pairs of boxes.
					condition =
					// avoid double counting
							(nei_box < box)
									||
									// rightmost col
									(col == 1 && nei_box % boxprow == 0)
									||
									// leftmost col
									(col == -1 && box % boxprow == 0)
									||
									// bottom row
									(row == 1
											&& nei_box % (boxprow * boxprow)
													< boxprow)
									||
									// top row
									(row == -1
											&& box % (boxprow * boxprow)
													< boxprow)
									||
									// last plane
									(pla == 1 && box >= nbox - boxprow * boxprow)
									||
									// first plane
									(pla == -1 && box < boxprow * boxprow);

					// Calculate forces
					if (!condition) {

						nb1 = box_list[box];
						while (nb1->next != NULL) {
							nb1 = nb1->next;
							n1 = nb1->ref;

							nb2 = box_list[nei_box];
							while (nb2->next != NULL) {
								nb2 = nb2->next;
								n2 = nb2->ref;

								if ((box != nei_box)
										|| ((box == nei_box)
												&& (n1->num > n2->num))) {

									dx = n2->coorX - n1->coorX;
									dy = n2->coorY - n1->coorY;
									dz = n2->coorZ - n1->coorZ;
									dis2 = dx * dx + dy * dy + dz * dz;
									if (dis2 < cutoff2 || boxprow <= 2) {
										E += Ke / sqrt(dis2 + epsilon);
									}
								}
							}
						} // Energy calculated for this pair of boxes
					}
				}
			}
		}  // End of loop over neighboring boxes

	} // End of loop over boxes

	return E;
}

// Calculates the harmonic and electrostatic forces felt by a node,
// using only the neighboring nodes for the calculation of the
// electrostatic interaction.
//
// CAUTION: Only works for undirected networks
void CalculateNodeForces3D(struct node_gra *net, double Fx[], double Fy[],
		double Fz[], struct node_box *box_list[], int boxprow) {
	struct node_lis *nei;
	struct node_gra *n1 = NULL, *n2 = NULL;
	double hookek;
	double dis;
	double dx, dy, dz, Fmod;
	double Ke = 1. / (double) CountNodes(net);
	int nnod = CountNodes(net);
	int box, nei_box, nbox;
	struct node_box *nb1 = NULL, *nb2 = NULL;
	int row, col, pla;
	int condition;
	double epsilon = sqrt(nnod) / 1.0e4;
	double xmin, xmax, ymin, ymax, zmin, zmax, cutoff;

	// Set all forces to 0.0 and calculate the size of the boxes
	xmin = ymin = zmin = 1.e5;
	xmax = ymax = zmax = -1.e5;
	n1 = net;
	while (n1->next != NULL) {
		n1 = n1->next;
		Fx[n1->trans] = Fy[n1->trans] = Fz[n1->trans] = 0.0;
		if (n1->coorX < xmin)
			xmin = n1->coorX;
		if (n1->coorY < ymin)
			ymin = n1->coorY;
		if (n1->coorZ < zmin)
			zmin = n1->coorZ;
		if (n1->coorX > xmax)
			xmax = n1->coorX;
		if (n1->coorY > ymax)
			ymax = n1->coorY;
		if (n1->coorZ > zmax)
			zmax = n1->coorZ;
	}
	cutoff = (xmax - xmin + ymax - ymin + zmax - zmin) / 3.;
	cutoff /= (double) boxprow;

	// Harmonic interaction with neighbors
	n1 = net;
	while (n1->next != NULL) {
		n1 = n1->next;

		nei = n1->neig;
		while (nei->next != NULL) {
			nei = nei->next;
			n2 = nei->ref;

			if (n1->num > n2->num) {
				hookek = nei->weight;
				dx = n2->coorX - n1->coorX;
				dy = n2->coorY - n1->coorY;
				dz = n2->coorZ - n1->coorZ;
				dis = sqrt(dx * dx + dy * dy + dz * dz);
				Fmod = hookek * dis;

				Fx[n1->trans] += Fmod * dx / dis;
				Fy[n1->trans] += Fmod * dy / dis;
				Fz[n1->trans] += Fmod * dz / dis;
				Fx[n2->trans] -= Fmod * dx / dis;
				Fy[n2->trans] -= Fmod * dy / dis;
				Fz[n2->trans] -= Fmod * dz / dis;
			}
		}
	}

	// Electrostatic interaction with all other nodes in neighboring
	// boxes
	nbox = boxprow * boxprow * boxprow;
	for (box = 0; box < nbox; box++) {

		// Neighboring boxes
		for (row = -1; row <= 1; row++) {
			for (col = -1; col <= 1; col++) {
				for (pla = -1; pla <= 1; pla++) {
					nei_box = box + pla * boxprow * boxprow + row * boxprow
							+ col;

					// Do not consider some "neighboring" boxes that are, in
					// reality, not neighbors of the current box, and avoid
					// double counting of pairs of boxes.
					condition =
					// avoid double counting
							(nei_box < box)
									||
									// rightmost col
									(col == 1 && nei_box % boxprow == 0)
									||
									// leftmost col
									(col == -1 && box % boxprow == 0)
									||
									// bottom row
									(row == 1
											&& nei_box % (boxprow * boxprow)
													< boxprow)
									||
									// top row
									(row == -1
											&& box % (boxprow * boxprow)
													< boxprow)
									||
									// last plane
									(pla == 1 && box >= nbox - boxprow * boxprow)
									||
									// first plane
									(pla == -1 && box < boxprow * boxprow);

					// Calculate forces
					if (!condition) {

						nb1 = box_list[box];
						while (nb1->next != NULL) {
							nb1 = nb1->next;
							n1 = nb1->ref;

							nb2 = box_list[nei_box];
							while (nb2->next != NULL) {
								nb2 = nb2->next;
								n2 = nb2->ref;

								if ((box != nei_box)
										|| ((box == nei_box)
												&& (n1->num > n2->num))) {

									dx = n2->coorX - n1->coorX;
									dy = n2->coorY - n1->coorY;
									dz = n2->coorZ - n1->coorZ;
									dis = sqrt(dx * dx + dy * dy + dz * dz);
									if (dis < cutoff || boxprow <= 2) {
										Fmod = -Ke / (dis * dis + epsilon);

										Fx[n1->trans] += Fmod * dx / dis;
										Fy[n1->trans] += Fmod * dy / dis;
										Fz[n1->trans] += Fmod * dz / dis;
										Fx[n2->trans] -= Fmod * dx / dis;
										Fy[n2->trans] -= Fmod * dy / dis;
										Fz[n2->trans] -= Fmod * dz / dis;
									}
								}
							}
						} // Forces calculated for this pair of boxes
					}
				}
			}
		}  // End of loop over neighboring boxes

	} // End of loop over boxes

	return;
}

// Layout the network in 3D using the spring+charge+drag forces and
// the Verlet algorithm
void MDGraphLayout3D(struct node_gra *net, double drag, double dt, int nsteps,
		gsl_rng *gen, int nbox) {
	double *Fx = NULL, *Fy = NULL, *Fz = NULL;
	double *prev_xco = NULL, *prev_yco = NULL, *prev_zco = NULL;
	double temp_x, temp_y, temp_z;
	int nnod = CountNodes(net);
	int ncoun = 0;
	struct node_gra *p;
//	int condition;
	int i;
	double vx, vy, vz, T = 0.; // Kinetic energy
//	double U; // potential energy
	int nb3;
	struct node_box **box_list;
	int *oldbox, newbox;
	double xmin, xmax, ymin, ymax, zmin, zmax;

	// Determine the number of boxes
	if (nbox <= 0) {
		nbox = floor(
				pow(
						(double) (nnod * nnod)
								/ (10. * (double) TotalNLinks(net, 1)),
						1. / 3.));
		if (nbox < 1)
			nbox = 1;
	}
	nb3 = nbox * nbox * nbox;
	printf("# Using %dx%dx%d boxes\n", nbox, nbox, nbox);

	// Allocate memory
	Fx = allocate_d_vec(nnod);
	Fy = allocate_d_vec(nnod);
	Fz = allocate_d_vec(nnod);
	prev_xco = allocate_d_vec(nnod);
	prev_yco = allocate_d_vec(nnod);
	prev_zco = allocate_d_vec(nnod);
	oldbox = allocate_i_vec(nnod);

	box_list = (struct node_box **) malloc(nb3 * sizeof(struct node_box *));
	for (i = 0; i < nb3; i++) {
		box_list[i] = CreateNodeBox(NULL);
	}

	// Set initial conditions and the translation for each node
	p = net;
	ncoun = 0;
	while (p->next != NULL) {
		p = p->next;
		p->coorX = gsl_rng_uniform(gen);
		p->coorY = gsl_rng_uniform(gen);
		p->coorZ = gsl_rng_uniform(gen);
		p->trans = ncoun; // trans stores the translation of the node
		prev_xco[ncoun] = p->coorX; // Zero X velocity
		prev_yco[ncoun] = p->coorY; // Zero Y velocity
		prev_zco[ncoun] = p->coorZ; // Zero Z velocity
		oldbox[ncoun] = AssignBox3D(p, nbox, 0.0, 1.0, 0.0, 1.0, 0.0, 1.0);
		AddNodeToBox(p, box_list[oldbox[ncoun]]);
		ncoun++;
	}

	// Integrate the equations of motion
	for (i = 0; i < nsteps; i++) {

		// Reset the size of the box
		xmin = ymin = zmin = 1.e50;
		xmax = ymax = zmax = -1.e50;

		/*     // Calculate the potential energy at time t */
		/*     U = PotentialEnergy3D(net, box_list, nbox); */

		// Calculate the forces
		CalculateNodeForces3D(net, Fx, Fy, Fz, box_list, nbox);

		T = 0.;
		// Update node's positions using Verlet and adding a drag term
		// -drag*v(t) to the force
		p = net;
		while (p->next != NULL) {
			p = p->next;

			temp_x = p->coorX;
			temp_y = p->coorY;
			temp_z = p->coorZ;

			p->coorX = (2. * temp_x - prev_xco[p->trans] * (1. - drag * dt * .5)
					+ Fx[p->trans] * dt * dt) / (1. + drag * dt * .5);
			p->coorY = (2. * temp_y - prev_yco[p->trans] * (1. - drag * dt * .5)
					+ Fy[p->trans] * dt * dt) / (1. + drag * dt * .5);
			p->coorZ = (2. * temp_z - prev_zco[p->trans] * (1. - drag * dt * .5)
					+ Fz[p->trans] * dt * dt) / (1. + drag * dt * .5);

			// Re-check the size of the box
			if (p->coorX < xmin)
				xmin = p->coorX;
			if (p->coorY < ymin)
				ymin = p->coorY;
			if (p->coorZ < zmin)
				zmin = p->coorZ;
			if (p->coorX > xmax)
				xmax = p->coorX;
			if (p->coorY > ymax)
				ymax = p->coorY;
			if (p->coorZ > zmax)
				zmax = p->coorZ;

			// Calculate the kinetic energy at time t
			vx = (p->coorX - prev_xco[p->trans]) / (2. * dt);
			vy = (p->coorY - prev_yco[p->trans]) / (2. * dt);
			vz = (p->coorZ - prev_zco[p->trans]) / (2. * dt);
			T += (vx * vx + vy * vy + vz * vz) / 2.;

			prev_xco[p->trans] = temp_x;
			prev_yco[p->trans] = temp_y;
			prev_zco[p->trans] = temp_z;

		} // All positions have been updated

		// Move the nodes to new boxes if necessary
		p = net;
		while (p->next != NULL) {
			p = p->next;
			newbox = AssignBox3D(p, nbox, xmin, xmax, ymin, ymax, zmin, zmax);
			if (newbox != oldbox[p->trans]) {
				RemoveNodeFromBox(p, box_list[oldbox[p->trans]]);
				AddNodeToBox(p, box_list[newbox]);
				oldbox[p->trans] = newbox;
			}
		}

		// Screen output
		printf("%d %g\n", i, T / (double) nnod);
		/*     printf("%d %g %g %g\n", i, T/(double)nnod, */
		/* 	   U/(double)nnod, */
		/* 	   (T+U)/(double)nnod); */
		/*     printf("%d\n", i); */

		// Check if nodes are still moving
		if (T / (double) nnod < 1.e-5) {
			i = nsteps;                   // Stop the simulation
		}

	} // End of MD

	// Normalize the coordinates
	NormalizeCoordinates3D(net);

	// Free memory
	free(Fx);
	free(Fy);
	free(Fz);
	free(prev_xco);
	free(prev_yco);
	free(prev_zco);
	free(oldbox);
	for (i = 0; i < nb3; i++)
		FreeBox(box_list[i]);
	free(box_list);
}

// Layout the network using the spring+charge+drag forces and the
// Verlet algorithm. Use 3D first, and progressively pull the nodes
// towards the z=0.5 plane.
void MDGraphLayout2Dp(struct node_gra *net, double drag, double dt, int nsteps,
		gsl_rng *gen, int nbox) {
	double *Fx = NULL, *Fy = NULL, *Fz = NULL;
	double *prev_xco = NULL, *prev_yco = NULL, *prev_zco = NULL;
	double temp_x, temp_y, temp_z;
	int nnod = CountNodes(net);
	int ncoun = 0;
	struct node_gra *p;
//	int condition;
	int i;
	double vx, vy, vz, T = 0.; // Kinetic energy
//	double U; // potential energy
	int nb3;
	struct node_box **box_list;
	int *oldbox, newbox;
	double xmin, xmax, ymin, ymax, zmin, zmax;
	double kz = 0.0;
	int kz_sw = 0;

	// Determine the number of boxes
	if (nbox <= 0) {
		nbox = floor(
				pow(
						(double) (nnod * nnod)
								/ (10. * (double) TotalNLinks(net, 1)),
						1. / 3.));
		if (nbox < 1)
			nbox = 1;
	}
	nb3 = nbox * nbox * nbox;
	printf("# Using %dx%dx%d boxes\n", nbox, nbox, nbox);

	// Allocate memory
	Fx = allocate_d_vec(nnod);
	Fy = allocate_d_vec(nnod);
	Fz = allocate_d_vec(nnod);
	prev_xco = allocate_d_vec(nnod);
	prev_yco = allocate_d_vec(nnod);
	prev_zco = allocate_d_vec(nnod);
	oldbox = allocate_i_vec(nnod);

	box_list = (struct node_box **) malloc(nb3 * sizeof(struct node_box *));
	for (i = 0; i < nb3; i++) {
		box_list[i] = CreateNodeBox(NULL);
	}

	// Set initial conditions and the translation for each node
	p = net;
	ncoun = 0;
	while (p->next != NULL) {
		p = p->next;
		p->coorX = gsl_rng_uniform(gen);
		p->coorY = gsl_rng_uniform(gen);
		p->coorZ = gsl_rng_uniform(gen);
		p->trans = ncoun; // trans stores the translation of the node
		prev_xco[ncoun] = p->coorX; // Zero X velocity
		prev_yco[ncoun] = p->coorY; // Zero Y velocity
		prev_zco[ncoun] = p->coorZ; // Zero Z velocity
		oldbox[ncoun] = AssignBox3D(p, nbox, 0.0, 1.0, 0.0, 1.0, 0.0, 1.0);
		AddNodeToBox(p, box_list[oldbox[ncoun]]);
		ncoun++;
	}

	// Integrate the equations of motion
	for (i = 0; i < nsteps; i++) {

		// Reset the size of the box
		xmin = ymin = zmin = 1.e50;
		xmax = ymax = zmax = -1.e50;

		/*     // Calculate the potential energy at time t */
		/*     U = PotentialEnergy3D(net, box_list, nbox); */

		// Calculate the forces
		CalculateNodeForces3D(net, Fx, Fy, Fz, box_list, nbox);

		T = 0.;
		// Update node's positions using Verlet and adding a drag term
		// -drag*v(t) to the force
		p = net;
		while (p->next != NULL) {
			p = p->next;

			temp_x = p->coorX;
			temp_y = p->coorY;
			temp_z = p->coorZ;

			p->coorX = (2. * temp_x - prev_xco[p->trans] * (1. - drag * dt * .5)
					+ Fx[p->trans] * dt * dt) / (1. + drag * dt * .5);
			p->coorY = (2. * temp_y - prev_yco[p->trans] * (1. - drag * dt * .5)
					+ Fy[p->trans] * dt * dt) / (1. + drag * dt * .5);
			p->coorZ = (2. * temp_z - prev_zco[p->trans] * (1. - drag * dt * .5)
					+ (Fz[p->trans] - kz * (temp_z - .5)) * dt * dt)
					/ (1. + drag * dt * .5);

			// Re-check the size of the box
			if (p->coorX < xmin)
				xmin = p->coorX;
			if (p->coorY < ymin)
				ymin = p->coorY;
			if (p->coorZ < zmin)
				zmin = p->coorZ;
			if (p->coorX > xmax)
				xmax = p->coorX;
			if (p->coorY > ymax)
				ymax = p->coorY;
			if (p->coorZ > zmax)
				zmax = p->coorZ;

			// Calculate the kinetic energy at time t
			vx = (p->coorX - prev_xco[p->trans]) / (2. * dt);
			vy = (p->coorY - prev_yco[p->trans]) / (2. * dt);
			vz = (p->coorZ - prev_zco[p->trans]) / (2. * dt);
			T += (vx * vx + vy * vy + vz * vz) / 2.;

			prev_xco[p->trans] = temp_x;
			prev_yco[p->trans] = temp_y;
			prev_zco[p->trans] = temp_z;

		} // All positions have been updated

		// Move the nodes to new boxes if necessary
		p = net;
		while (p->next != NULL) {
			p = p->next;
			newbox = AssignBox3D(p, nbox, xmin, xmax, ymin, ymax, zmin, zmax);
			if (newbox != oldbox[p->trans]) {
				RemoveNodeFromBox(p, box_list[oldbox[p->trans]]);
				AddNodeToBox(p, box_list[newbox]);
				oldbox[p->trans] = newbox;
			}
		}

		// Screen output
		printf("%d %g\n", i, T / (double) nnod);
		/*     printf("%d %g %g %g\n", i, T/(double)nnod, */
		/* 	   U/(double)nnod, */
		/* 	   (T+U)/(double)nnod); */
		/*     printf("%d\n", i); */

		// Increase the spring in the z direction
		if (kz_sw > 0) {
			kz += dt;
		}

		// Check if nodes are still moving
		if ((T / (double) nnod < 1.e-3) && (kz_sw == 0)) {
			kz_sw = 1;         // Switch on the spring in the z direction
		}
		if (T / (double) nnod < 1.e-5) {
			i = nsteps;                   // Stop the simulation
		}

	} // End of MD

	// Normalize the coordinates
	NormalizeCoordinates(net);
	ArrangeComponents(net, gen);
	NormalizeCoordinates(net);

	// Free memory
	free(Fx);
	free(Fy);
	free(Fz);
	free(prev_xco);
	free(prev_yco);
	free(prev_zco);
	free(oldbox);
	for (i = 0; i < nb3; i++)
		FreeBox(box_list[i]);
	free(box_list);
}

// Assigns coordinates to the nodes in net_des from those in
// net_src. The program will return -1 and complain if a node from
// net_des is NOT found in net_src.
/* int CopyCoords(struct node_gra *net_src, struct node_gra *net_des) */
/* { */
/*   struct node_gra *p = NULL; */
/*   struct node_gra *nlist[maxim_int]; */

/*   // Map the src network into the nlist array for fast access */
/*   p = net_src; */
/*   while(p->next != NULL) { */
/*     p = p->next; */
/*     nlist[p->num] = p; */
/*   } */

/*   // Copy the coordinates */
/*   p = net_des; */
/*   while(p->next != NULL) { */
/*     p = p->next; */
/*     if (nlist[p->num] == NULL) { */
/*       printf("ERROR in CopyCoords! Quitting\n"); */
/*       return -1; */
/*     } */
/*     p->coorX = nlist[p->num]->coorX; */
/*     p->coorY = nlist[p->num]->coorY; */
/*   } */

/*   // Ended successfully */
/*   return 0; */
/* } */
