# Supplementary material for: LinkPred: a high performance library for link prediction in complex networks
Source: PeerJ Comput Sci. 2021 May 21;7:e521. doi: 10.7717/peerj-cs.521 (PMC8157017; doi:10.7717/peerj-cs.521)
Supplement: Supplemental Information 1 [file peerj-cs-07-521-s001.zip › LinkPred/src/predictors/undirected/usbmpredictor/graph.cpp]

/*
 graph.c
 $LastChangedDate: 2011-07-11 12:05:30 +0200 (Mon, 11 Jul 2011) $
 $Revision: 248 $
 */

#include <stdlib.h>
#include <math.h>
#include <string.h>
#include <search.h>
#include  <stdexcept>
#include <gsl/gsl_rng.h>

#include "linkpred/predictors/undirected/usbmpredictor/tools.h"
#include "linkpred/predictors/undirected/usbmpredictor/datastruct.h"
#include "linkpred/predictors/undirected/usbmpredictor/graph.h"

// ---------------------------------------------------------------------
// A graph is a collection of nodes. This function creates an empty
// node to be placed at the top of the list.
// ---------------------------------------------------------------------
struct node_gra *
CreateHeaderGraph() {
	struct node_gra *temp;

	temp = (struct node_gra *) calloc(1, sizeof(struct node_gra));
	temp->label = NULL;
	temp->num = -1;
	temp->coorX = -1.0;
	temp->coorY = -1.0;
	temp->coorZ = -1.0;
	temp->state = 0;
	temp->neig = NULL;
	temp->next = NULL;
	temp->inGroup = -1;
	temp->ivar1 = -1;
	temp->dvar1 = -1.;
	temp->trans = -1;

	return temp;
}

// ---------------------------------------------------------------------
// ---------------------------------------------------------------------
// Node, link, and graph creation and memory allocation
// ---------------------------------------------------------------------
// ---------------------------------------------------------------------

// ---------------------------------------------------------------------
// Create a node and add it at the end of the list that starts at p
// ---------------------------------------------------------------------
struct node_gra *
CreateNodeGraph(struct node_gra *p, const char *label) {

	while (p->next != NULL)
		p = p->next;

	p->next = (struct node_gra *) calloc(1, sizeof(struct node_gra));
	(p->next)->label = (char *) calloc(MAX_LABEL_LENGTH, sizeof(char));
	strcpy((p->next)->label, label);
	(p->next)->num = p->num + 1;
	(p->next)->state = 0;
	(p->next)->next = NULL;
	(p->next)->neig = (struct node_lis *) calloc(1, sizeof(struct node_lis));
	((p->next)->neig)->node = -1;
	((p->next)->neig)->next = NULL;
	(p->next)->ivar1 = 0;
	(p->next)->inGroup = -1;
	(p->next)->coorX = -1.0;
	(p->next)->coorY = -1.0;
	(p->next)->coorZ = -1.0;
	(p->next)->dvar1 = -1.0;
	(p->next)->trans = -1;

	return p->next;
}

// ---------------------------------------------------------------------
// The BFS list is a collection of node_bfs, used for breadth first
// searches. This function creates an empty node_bfs to be placed at
// the top of the list.
// ---------------------------------------------------------------------
struct node_bfs *
CreateHeaderList() {
	struct node_bfs *temp;

	temp = (struct node_bfs *) calloc(1, sizeof(struct node_bfs));
	temp->d = -1;
	temp->ref = NULL;
	temp->next = NULL;
	temp->prev = NULL;
	temp->last = NULL;
	temp->pred = NULL;

	return temp;
}

// ---------------------------------------------------------------------
// Create an empty node for the tree data structure
// ---------------------------------------------------------------------
struct node_tree *
CreateNodeTree() {
	struct node_tree *temp = NULL;
	temp = (struct node_tree *) calloc(1, sizeof(struct node_tree));
	temp->ref = NULL;
	temp->label = (char *) calloc(MAX_LABEL_LENGTH, sizeof(char));

	return temp;
}

// ---------------------------------------------------------------------
// Add node2 to the list of neighbors of node1: auto_link_sw=0
// prevents from self links being created; add_weight_sw!=0 enables
// the weight of the adjacency to increase if the adjacency already
// exists.
// ---------------------------------------------------------------------
int AddAdjacency(struct node_gra *node1, struct node_gra *node2,
		int auto_link_sw, int add_weight_sw, double weight, int status) {
	struct node_lis *adja = NULL;

	// If node1==node2 and autolinks are not allowed, do nothing...
	if (node1 == node2 && auto_link_sw == 0) {
		return 0;
	}
	// ...otherwise go ahead and try to create the link
	else {
		adja = node1->neig;
		while (adja->next != NULL) {
			adja = adja->next;
			if (adja->ref == node2) {
				// The link already exists
				if (add_weight_sw != 0) {
					adja->weight += weight; // Update the weight of the link
					return 1;
				} else {
					return 0;            // Do nothing
				}
			}
		}

		// Create a new adjacency
		adja->next = (struct node_lis *) calloc(1, sizeof(struct node_lis));
		(adja->next)->node = node2->num;
		(adja->next)->nodeLabel = (char *) calloc(MAX_LABEL_LENGTH,
				sizeof(char));
		strcpy((adja->next)->nodeLabel, node2->label);
		(adja->next)->status = status;
		(adja->next)->next = NULL;
		(adja->next)->ref = node2;
		(adja->next)->btw = 0.0;
		(adja->next)->weight = weight;

		// Done
		return 1;
	}
}

// ---------------------------------------------------------------------
// Same as AddAdjacency, but we only pass the label of node2, and the
// ref pointer of the new adjacency is set to
// NULL. RewireAdjacencyByLabel needs to be run when AddAdjacencySoft
// is used
// ---------------------------------------------------------------------
int AddAdjacencySoft(struct node_gra *node1, char *node2Label, int auto_link_sw,
		int add_weight_sw, double weight, int status) {
	struct node_lis *adja = NULL;

	// If node1==node2 and autolinks are not allowed, do nothing...
	if (strcmp(node1->label, node2Label) == 0 && auto_link_sw == 0) {
		return 0;
	}
	// ...otherwise go ahead and try to create the adjacency
	else {
		adja = node1->neig;
		while (adja->next != NULL) {
			adja = adja->next;
			if (strcmp(adja->nodeLabel, node2Label) == 0) {
				// The link already exists
				if (add_weight_sw != 0) {
					adja->weight += weight; // Update the weight of the link
					return 1;
				} else {
					return 0;            // Do nothing
				}
			}
		}

		// Create a new adjacency
		adja->next = (struct node_lis *) calloc(1, sizeof(struct node_lis));
		(adja->next)->nodeLabel = (char *) calloc(MAX_LABEL_LENGTH,
				sizeof(char));
		strcpy((adja->next)->nodeLabel, node2Label);
		(adja->next)->status = status;
		(adja->next)->next = NULL;
		(adja->next)->ref = NULL;
		(adja->next)->btw = 0.0;
		(adja->next)->weight = weight;

		// Done
		return 1;
	}
}

// ---------------------------------------------------------------------
// Sets the ref pointers of all the adjacencies to the corresponding
// nodes based on their labels.
// ---------------------------------------------------------------------
void RewireAdjacencyByLabel(struct node_gra *net) {
	struct node_gra *p = NULL;
	struct node_lis *adja = NULL;
	void *nodeDict;

	// Map the nodes into a dictionary
	nodeDict = MakeLabelDict(net);

	// Point the adjacency pointers to the nodes
	p = net;
	while ((p = p->next) != NULL) {
		adja = p->neig;
		while ((adja = adja->next) != NULL) {
			adja->ref = GetNodeDict(adja->nodeLabel, nodeDict);
			adja->node = adja->ref->num;
		}
	}

	// Done
	FreeLabelDict(nodeDict);
	return;
}

// ---------------------------------------------------------------------
// Sets the ref pointers of all the adjacencies to the corresponding
// nodes. You MUST use this after using AddAdjacencySoft!
// ---------------------------------------------------------------------
void RewireAdjacencyByNum(struct node_gra *net) {
	struct node_gra *p = NULL;
	struct node_lis *adja = NULL;
	struct node_gra **nlist;
	int nnod = CountNodes(net);

	// Map the nodes into an array for faster access
	nlist = (struct node_gra **) calloc(nnod, sizeof(struct node_gra *));
	p = net;
	while ((p = p->next) != NULL) {
		nlist[p->num] = p;
	}

	// Point the adjacency pointers to the nodes and add the labels
	p = net;
	while ((p = p->next) != NULL) {
		adja = p->neig;
		while ((adja = adja->next) != NULL) {
			adja->ref = nlist[adja->node];
			strcpy(adja->nodeLabel, nlist[adja->node]->label);
		}
	}

	// Done
	free(nlist);
	return;
}

// ---------------------------------------------------------------------
// Takes the adjacency list of the origin node nori and copies it to
// the destination node ndes. ONLY soft links are created!!
// ---------------------------------------------------------------------
void CopyAdjacencyList(struct node_gra *nori, struct node_gra *ndes) {
	struct node_lis *pori = NULL;

	pori = nori->neig;
	while ((pori = pori->next) != NULL) {
		AddAdjacencySoft(ndes, pori->nodeLabel, 1, 0, pori->weight,
				pori->status);
	}
}

// ---------------------------------------------------------------------
// Generates a copy of a given network.
// ---------------------------------------------------------------------
struct node_gra *
CopyNetwork(struct node_gra *p1) {
	struct node_gra *root2 = NULL, *p2 = NULL;
	struct node_gra *last = NULL;

	// Copy the nodes and their adjacency lists
	root2 = CreateHeaderGraph();
	last = root2;
	while ((p1 = p1->next) != NULL) {
		p2 = CreateNodeGraph(last, p1->label);
		p2->coorX = p1->coorX;
		p2->coorY = p1->coorY;
		p2->coorZ = p1->coorZ;
		p2->state = p1->state;
		p2->ivar1 = p1->ivar1;
		p2->inGroup = p1->inGroup;
		p2->dvar1 = p1->dvar1;
		last = p2;
		CopyAdjacencyList(p1, p2);
	}

	/* Rewire the network to make all soft links hard and to set the
	 labels */
	RewireAdjacencyByLabel(root2);

	/* Done */
	return root2;
}

// ---------------------------------------------------------------------
// Creates a binary tree for fast access to nodes by label
// ---------------------------------------------------------------------
void *
MakeLabelDict(struct node_gra *net) {
	void *nodeDict = NULL;
	struct node_gra *p = net;
	struct node_tree *treeNode = NULL;

	while ((p = p->next) != NULL) {
		treeNode = CreateNodeTree();
		treeNode->label = strcpy(treeNode->label, p->label);
		treeNode = *(struct node_tree **) tsearch((void *) treeNode, &nodeDict,
				NodeTreeLabelCompare);
		treeNode->ref = p;
	}

	return nodeDict;
}

// ---------------------------------------------------------------------
// ---------------------------------------------------------------------
// Node, link, and graph removal
// ---------------------------------------------------------------------
// ---------------------------------------------------------------------

// ---------------------------------------------------------------------
// Frees the memory allocated to a node_tree (needed by
// tdestroy). VISIT value and int level are not used but are required
// by tdestroy.
// ---------------------------------------------------------------------
void FreeNodeTree(struct node_tree *ntree, VISIT value, int level) {
	free(ntree->label);
	free(ntree);
	return;
}

// ---------------------------------------------------------------------
// Frees the memory allocated to a node_lis
// ---------------------------------------------------------------------
void FreeNodeLis(struct node_lis *p) {
	free(p->nodeLabel);
	free(p);
	return;
}

// ---------------------------------------------------------------------
// Recursively removes all the adjacencies in the adjacency list that
// hangs from p and frees the memory
// ---------------------------------------------------------------------
void FreeAdjacencyList(struct node_lis *p) {
	if (p->next != NULL) {
		FreeAdjacencyList(p->next);
	}
	FreeNodeLis(p);
}

// ---------------------------------------------------------------------
// Frees the memory allocated to a node_gra
// ---------------------------------------------------------------------
void FreeNode(struct node_gra *node) {
	if (node->neig != NULL) {
		FreeAdjacencyList(node->neig);
	}
	free(node->label);
	free(node);
	return;
}

// ---------------------------------------------------------------------
// Recursively removes all the nodes in a network and frees the memory
// ---------------------------------------------------------------------
void RemoveGraph(struct node_gra *p) {
	if (p->next != NULL) {
		RemoveGraph(p->next);
	}
	FreeNode(p);
}

// ---------------------------------------------------------------------
// Removes the link between nodes n1 and n2 (and frees the memory). If
// symmetric_sw != 0, RemoveLink will also remove the link from n2 to
// n1. CAUTION: RemoveLink will crash if there is no link between n1
// and n2 (or between n2 and n1 when symmetric_sw != 0).
// ---------------------------------------------------------------------
void RemoveLink(struct node_gra *n1, struct node_gra *n2, int symmetric_sw) {
	struct node_lis *nn1;
	struct node_lis *nn2;
	struct node_lis *temp1;
	struct node_lis *temp2;

	// Link n1-n2
	nn1 = n1->neig;
	while ((nn1->next)->ref != n2) {
		nn1 = nn1->next;
	}
	temp1 = nn1->next;
	nn1->next = temp1->next;
	FreeNodeLis(temp1);

	// Link n2-n1
	if (symmetric_sw != 0 && n1 != n2) {
		nn2 = n2->neig;
		while ((nn2->next)->ref != n1) {
			nn2 = nn2->next;
		}
		temp2 = nn2->next;
		nn2->next = temp2->next;
		FreeNodeLis(temp2);
	}
}

// ---------------------------------------------------------------------
// Frees the memory allocated to a label dictionary
// ---------------------------------------------------------------------
void FreeLabelDict(void *dict) {
	tdestroy((void*) dict, (void (*)(void *))FreeNodeTree);return;
}

// ---------------------------------------------------------------------
// ---------------------------------------------------------------------
// Network input
// ---------------------------------------------------------------------
// ---------------------------------------------------------------------

// ---------------------------------------------------------------------
// Compares two node_tree (required by tsearch)
// ---------------------------------------------------------------------
int NodeTreeLabelCompare(const void *n1, const void *n2) {
	return strcmp(((const struct node_tree *) n1)->label,
			((const struct node_tree *) n2)->label);
}

// ---------------------------------------------------------------------
// Builds a network from an imput file, which contains the list of
// links in the network (and, maybe, the weight of each link).
// ---------------------------------------------------------------------
struct node_gra *
FBuildNetwork(FILE *inFile, int weight_sw, int auto_link_sw, int add_weight_sw,
		int symmetric_sw) {
	struct node_gra *root = NULL, *last_add = NULL;
	struct node_gra *n1 = NULL, *n2 = NULL;
	char label1[MAX_LABEL_LENGTH], label2[MAX_LABEL_LENGTH];
	void *node_dict = NULL;
	struct node_tree *n_tree = NULL, *ntree1 = NULL, *ntree2 = NULL;
	double weight;

	// Create the header of the graph
	root = last_add = CreateHeaderGraph();

	// Go through the input file
	while (!feof(inFile)) {
		// Read the data
		if (weight_sw == 0) {
			if (fscanf(inFile, "%s %s\n", &label1[0], &label2[0]) == EOF) {
				throw std::runtime_error("Could not read from file");
			}
			weight = 1.;
		} else {
			if (fscanf(inFile, "%s %s %lf\n", &label1[0], &label2[0],
					&weight) == EOF) {
				throw std::runtime_error("Could not read from file");
			}
		}
		/*     printf("%s %s\n", label1, label2); */

		// Check if the nodes already exist, and create them otherwise
		n_tree = CreateNodeTree();
		strcpy(n_tree->label, label1);
		ntree1 = *(struct node_tree **) tsearch((void *) n_tree, &node_dict,
				NodeTreeLabelCompare);
		if (ntree1->ref == NULL) {
			ntree1->ref = last_add = CreateNodeGraph(last_add, label1);
		} else {
			FreeNodeTree(n_tree, preorder, 0);
		}
		n1 = ntree1->ref;

		n_tree = CreateNodeTree();
		strcpy(n_tree->label, label2);
		ntree2 = *(struct node_tree **) tsearch((void *) n_tree, &node_dict,
				NodeTreeLabelCompare);
		if (ntree2->ref == NULL) {
			ntree2->ref = last_add = CreateNodeGraph(last_add, label2);
		} else {
			FreeNodeTree(n_tree, preorder, 0);
		}
		n2 = ntree2->ref;

		// Add the link
		AddAdjacency(n1, n2, auto_link_sw, add_weight_sw, weight, 0);
		if (symmetric_sw != 0 && n1 != n2) {
			AddAdjacency(n2, n1, auto_link_sw, add_weight_sw, weight, 0);
		}
	}

	// Done
	tdestroy((void*) node_dict, (void (*)(void *))FreeNodeTree);return
root	;
}

// ---------------------------------------------------------------------
// ---------------------------------------------------------------------
// Network printing and output
// ---------------------------------------------------------------------
// ---------------------------------------------------------------------

// ---------------------------------------------------------------------
// Prints the degrees of all the nodes hanging from p
// ---------------------------------------------------------------------
void FPrintDegrees(FILE *file, struct node_gra *p) {
	while ((p = p->next) != NULL)
		fprintf(file, "%s %d\n", p->label, CountLinks(p));
}

// ---------------------------------------------------------------------
// Prints a network as a list of adjacencies (pairs of nodes) with the
// corresponding weight if weight_sw is not 0. If symmetric_sw == 1,
// the link is only printed once (a-b), otherwise it will be printed
// twice if necessary (a-b, and b-a).
// ---------------------------------------------------------------------
void FPrintNetAdjacencyList(FILE *outf, struct node_gra *p, int weight_sw,
		int symmetric_sw) {
	struct node_lis *n = NULL;
	int label_cmp;

	while ((p = p->next) != NULL) {
		n = p->neig;
		while ((n = n->next) != NULL) {
			label_cmp = strcmp(p->label, n->ref->label);
			if (weight_sw == 0) {
				if (symmetric_sw == 0 || label_cmp <= 0) {
					fprintf(outf, "%s %s\n", p->label, n->ref->label);
				}
			} else {
				if (symmetric_sw == 0 || label_cmp <= 0) {
					fprintf(outf, "%s %s %g\n", p->label, n->ref->label,
							n->weight);
				}
			}
		}
	}
}

/*
 ---------------------------------------------------------------------
 Prints a network in Pajek format. Node coordinates are printed if
 coor_sw is not 0. Weight is printed if weight_sw is not 0. If
 symmetric_sw == 1, the link is only printed once (a-b), otherwise
 it will be printed twice if necessary (a-b, and b-a).
 ---------------------------------------------------------------------
 */
void FPrintPajekFile(char *fname, struct node_gra *root, int coor_sw,
		int weight_sw, int symmetric_sw)

		{
	struct node_gra *p = root;
	struct node_lis *n = NULL;
	FILE *outF;

	outF = fopen(fname, "w");
	fprintf(outF, "*Vertices %d\n", CountNodes(root));

	/* Print the nodes */
	p = root;
	while ((p = p->next) != NULL) {
		if (coor_sw == 1) {
			fprintf(outF, "%d \"%s\"           %lf %lf %lf\n", p->num + 1,
					p->label, p->coorX, p->coorY, p->coorZ);
		} else {
			fprintf(outF, "%d \"%s\"\n", p->num + 1, p->label);
		}
	}

	/* Print the links title */
	if (symmetric_sw == 0) {
		fprintf(outF, "*Arcs\n");
	} else {
		fprintf(outF, "*Edges\n");
	}

	/* Print links */
	p = root;
	while ((p = p->next) != NULL) {
		n = p->neig;
		while ((n = n->next) != NULL) {
			if (weight_sw == 0) {
				if (symmetric_sw == 0 || p->num <= n->ref->num) {
					fprintf(outF, "%d   %d\n", p->num + 1, n->ref->num + 1);
				}
			} else {
				if (symmetric_sw == 0 || p->num <= n->ref->num) {
					fprintf(outF, "%d   %d   %g\n", p->num + 1, n->ref->num + 1,
							n->weight);
				}
			}
		}
	}

	/* Close the file and return */
	fclose(outF);
	return;
}

// ---------------------------------------------------------------------
// ---------------------------------------------------------------------
// Node, link, and graph operations
// ---------------------------------------------------------------------
// ---------------------------------------------------------------------

// ---------------------------------------------------------------------
// Find and return a given node by number. The search is linear in the
// size of the network because it starts at the first node of the
// network and proceeds sequentially.
// ---------------------------------------------------------------------
struct node_gra *
GetNode(int num, struct node_gra *p) {
	while ((p->next)->num != num)
		p = p->next;
	return p->next;
}

// ---------------------------------------------------------------------
// Find and return a given node by label. Returns NULL if no node with
// that label is found. The search is logarithmic because a search
// tree is used.
// ---------------------------------------------------------------------
struct node_gra *
GetNodeDict(char *label, void *dict) {
	struct node_tree *tempTreeNode = CreateNodeTree();
	void *treeNode = NULL;

	tempTreeNode->label = strcpy(tempTreeNode->label, label);
	treeNode = tfind((void *) tempTreeNode, &dict, NodeTreeLabelCompare);
	FreeNodeTree(tempTreeNode, preorder, 0);

	if (treeNode != NULL)
		return (*(struct node_tree **) treeNode)->ref;
	else
		return NULL;
}

// ---------------------------------------------------------------------
// Find and return a given link
// ---------------------------------------------------------------------
struct node_lis *
GetLink(struct node_gra *n1, int n2) {
	struct node_lis *pn = n1->neig;

	while ((pn->next)->node != n2)
		pn = pn->next;
	return pn->next;
}

// ---------------------------------------------------------------------
// Returns 1 if the network hanging from p already contains a node
// with label "label"
// ---------------------------------------------------------------------
int IsThereNode(char *label, struct node_gra *p) {

	while ((p = p->next) != NULL)
		if (p->label == label)
			return 1;

	return 0;
}

/*
 -----------------------------------------------------------------------------
 Returns 1 if there is a link from node n1 to node n2
 -----------------------------------------------------------------------------
 */
int IsThereLink(struct node_gra *n1, struct node_gra *n2) {
	struct node_lis *n1n = n1->neig;

	while ((n1n = n1n->next) != NULL) {
		if (n1n->ref == n2) {
			return 1;
		}
	}

	return 0;
}

// ---------------------------------------------------------------------
// Returns 1 if there is a link between n1 and a node with number
// n2_num, and 0 otherwise
// ---------------------------------------------------------------------
int IsThereLinkSoft(struct node_gra *n1, int n2_num) {
	struct node_lis *pn;

	pn = n1->neig;
	while ((pn = pn->next) != NULL) {
		if (pn->node == n2_num)
			return 1;
	}

	return 0;
}

// ---------------------------------------------------------------------
// Removes isolated nodes from the network and returns the number of
// removed nodes. When done removing, nodes are renumbered so that
// they continue having consecutive integers. NEEDS TESTING.
// ---------------------------------------------------------------------
int RemoveIsolatedNodes(struct node_gra *root) {
	struct node_gra *p = NULL, *temp = NULL;
	int nrem = 0;

	// Revome isolated nodes
	p = root;
	while (p->next != NULL) {
		if (CountLinks(p->next) == 0) {
			temp = p->next;
			p->next = (p->next)->next;
			free(temp);
			nrem++;
		} else {
			p = p->next;
		}
	}

	// Renumber the nodes and links in the network
	RenumberNodes(root);

	// Done
	return nrem;
}

// ---------------------------------------------------------------------
// Given a soft-linked network, remove all links that involve nodes
// that are not in the network.
// ---------------------------------------------------------------------
void CleanAdjacencies(struct node_gra *net) {
	struct node_lis *nei, *temp;
	struct node_gra *p = NULL;
	void *nodeDict;

	// Build a dictionary for fast access to nodes
	nodeDict = MakeLabelDict(net);

	// Clean the adjacencies
	p = net;
	while ((p = p->next) != NULL) {
		nei = p->neig;
		while (nei->next != NULL) {
			if (GetNodeDict(nei->next->nodeLabel, nodeDict) == NULL) {
				temp = nei->next;
				if (temp->next == NULL)
					nei->next = NULL;
				else
					nei->next = temp->next;
				FreeNodeLis(temp);
			} else {
				nei = nei->next;
			}
		}
	}

	// Free memory
	FreeLabelDict(nodeDict);

	// Done
	return;
}

/*
 -----------------------------------------------------------------------------
 Remove nLinks random links in the network
 -----------------------------------------------------------------------------
 */
void RemoveRandomLinks(struct node_gra *net, int nLinks, int symmetric_sw,
		gsl_rng *gen) {
	struct node_gra *p = net;
	struct node_lis *n = NULL;
	int *targetList, i, totalLinks, linkCounter = 0;
	int n1;

	/* Create the list with the links to be removed */
	totalLinks = TotalNLinks(net, symmetric_sw);
	targetList = allocate_i_vec(totalLinks);
	for (i = 0; i < totalLinks; i++) {
		targetList[i] = 0;
	}
	for (i = 0; i < nLinks; i++) {
		do {
			n1 = gsl_rng_uniform_int(gen, totalLinks);
		} while (targetList[n1] == 1);
		targetList[n1] = 1;
	}

	/* Go over all links and remove those marked for removal. If links
	 are undirected, we only try once per link (by imposing that the
	 origin node has to be smaller than the destination node) */
	while ((p = p->next) != NULL) {
		n = p->neig;
		while (n->next != NULL) {
			if ((p->num <= ((n->next)->ref)->num) || (symmetric_sw == 0)) {
				if (targetList[linkCounter] == 1) {
					RemoveLink(p, (n->next)->ref, symmetric_sw);
				} else {
					n = n->next;
				}
				linkCounter++;
			} else {
				n = n->next;
			}
		}
	}

	/* Done */
	free_i_vec(targetList);
	return;
}

/*
 -----------------------------------------------------------------------------
 Add nLinks random links to the network
 -----------------------------------------------------------------------------
 */
void AddRandomLinks(struct node_gra *net, int nLinks, int symmetric_sw,
		gsl_rng *gen) {
	int nnod, n;
	struct node_gra *p = net;
	struct node_gra **nlist;
	int n1, n2;

	/* Map the nodes to a list for faster access */
	nnod = CountNodes(net);
	nlist = (struct node_gra **) calloc(nnod, sizeof(struct node_gra *));
	p = net;
	while ((p = p->next) != NULL) {
		nlist[p->num] = p;
	}

	/* Add the links */
	for (n = 0; n < nLinks; n++) {
		do {
			n1 = gsl_rng_uniform_int(gen, nnod);
			n2 = gsl_rng_uniform_int(gen, nnod);
		} while ((n1 == n2) || IsThereLink(nlist[n1], nlist[n2]) == 1);
		AddAdjacency(nlist[n1], nlist[n2], 0, 0, 1.0, 0);
		AddAdjacency(nlist[n2], nlist[n1], 0, 0, 1.0, 0);
	}

	/* Done */
	free(nlist);
	return;
}

/*
 ---------------------------------------------------------------------
 ---------------------------------------------------------------------
 BFS list operations
 ---------------------------------------------------------------------
 ---------------------------------------------------------------------
 */

// ---------------------------------------------------------------------
// Returns the node_bfs in list that corresponds to the node_gra node
// ---------------------------------------------------------------------
struct node_bfs *
GetBFS(struct node_gra *node, struct node_bfs *list) {
	while (list != NULL) {
		if (list->ref == node) {
			return list;
		} else {
			list = list->next;
		}
	}

	return list;
}

// ---------------------------------------------------------------------
// ??????
// ---------------------------------------------------------------------
void AddPredecessor(struct node_bfs *node, struct node_bfs *pred) {
	struct pred *p = node->pred;

	while (p->next != NULL)
		p = p->next;

	p->next = (struct pred *) calloc(1, sizeof(struct pred));
	(p->next)->ref = pred;
	(p->next)->next = NULL;
}

// ---------------------------------------------------------------------
// Recursively remove all the predecessors in a predecessor list
// ---------------------------------------------------------------------
void ClearPredecessors(struct pred *p) {
	if (p->next != NULL)
		ClearPredecessors(p->next);
	free(p);
}

// ---------------------------------------------------------------------
// Count the number of predecessors of a given node in a BFS list
// ---------------------------------------------------------------------
int CountPredecessors(struct node_bfs *node) {
	struct pred *p = node->pred;
	int counter = 0;

	if ((p->ref)->ref != NULL) {  // Do not count the header as a
		// predecessor
		while (p != NULL) {
			counter++;
			p = p->next;
		}
	}

	return counter;
}

// ---------------------------------------------------------------------
// Add a node_bfs to a list
// ---------------------------------------------------------------------
void Enqueue(struct node_gra *node, struct node_bfs *predecessor,
		struct node_bfs *header, int *size, int dist) {
	struct node_bfs *temp;

	if (node->state == 0) {
		temp = (struct node_bfs *) calloc(1, sizeof(struct node_bfs));
		temp->d = dist;
		temp->next = NULL;
		temp->ref = node;
		temp->last = NULL;
		temp->pred = (struct pred *) calloc(1, sizeof(struct pred));
		(temp->pred)->ref = predecessor;
		(temp->pred)->next = NULL;
		*size += 1;
		node->state = 1;
		// Actualitzem l'apuntador a l'ultim element de la llista
		if (header->last == NULL) {
			header->next = header->last = temp;
			temp->prev = header;
		} else {
			temp->prev = header->last;
			(header->last)->next = temp;
			header->last = temp;
		}
	} else {
		temp = GetBFS(node, predecessor);
		if ((temp != NULL) && (temp->d == dist))
			AddPredecessor(temp, predecessor);
	}
}

// ---------------------------------------------------------------------
// Add all the neighbors of a given node to a BFS list
// ---------------------------------------------------------------------
void EnqueueAdjaList(struct node_bfs *lp, struct node_bfs *list, int *size,
		int d) {
	struct node_lis *p = (lp->ref)->neig;

	while ((p = p->next) != NULL)
		Enqueue(p->ref, lp, list, size, d);
}

// ---------------------------------------------------------------------
// ????????
// ---------------------------------------------------------------------
struct node_gra *
DequeueOne(struct node_bfs *list, struct node_bfs *one, int *size) {
	struct node_bfs *temp;
	struct node_bfs *p;
	struct node_gra *node;

	temp = one->next;

	if (list->last == temp) {
		p = list;
		while (p->next != NULL) {
			p->last = one;
			p = p->next;
		}
	}

	if (temp->next == NULL)
		one->next = NULL;
	else
		one->next = temp->next;

	*size -= 1;

	node = temp->ref;

	ClearPredecessors(temp->pred);
	free(temp);

	return node;
}

// ---------------------------------------------------------------------
// ???????
// ---------------------------------------------------------------------
struct node_gra *
Dequeue(struct node_bfs *list, int *size) {
	struct node_bfs *temp;
	struct node_gra *node;

	temp = list->next;
	list->next = temp->next;
	if (list->next == NULL)
		list->last = NULL;
	else
		(list->next)->prev = list;

	*size -= 1;

	node = temp->ref;

	ClearPredecessors(temp->pred);
	free(temp);

	return node;
}

// ---------------------------------------------------------------------
// Update a BFS list with all the nodes at the following distance
// ---------------------------------------------------------------------
struct node_bfs *
RenewQueue(struct node_bfs *list, struct node_bfs *lp, int *size, int d) {
	while ((lp->next != NULL) && ((lp->next)->d == d)) {
		EnqueueAdjaList(lp->next, list, size, d + 1);
		lp = lp->next;
	}
	return lp;
}

// ---------------------------------------------------------------------
// Dequeue all the nodes from a BFS list
// ---------------------------------------------------------------------
void ClearList(struct node_bfs *list, int *size) {
//	struct node_gra *temp = NULL;

	while (list->next != NULL) {
		Dequeue(list, size);
	}
}

// ---------------------------------------------------------------------
// ---------------------------------------------------------------------
// Network resetting
// ---------------------------------------------------------------------
// ---------------------------------------------------------------------

// ---------------------------------------------------------------------
// Set the state of all nodes to 0
// ---------------------------------------------------------------------
void ResetNodesState(struct node_gra *p) {
	while ((p = p->next) != NULL)
		p->state = 0;
}

// ---------------------------------------------------------------------
// Make the numbers of the nodes consecutive
// ---------------------------------------------------------------------
void RenumberNodes(struct node_gra *net) {
	struct node_gra *p = NULL;
	struct node_lis *n = NULL;
	int count = 0;

	// Renumber the nodes in the network
	p = net;
	while ((p = p->next) != NULL) {
		p->num = count++;
	}

	// Renumber the links (the adjacencies need to be pointed to the
	// reference nodes)
	p = net;
	while ((p = p->next) != NULL) {
		n = p->neig;
		while ((n = n->next) != NULL) {
			n->node = n->ref->num;
		}
	}
}

// ---------------------------------------------------------------------
// ---------------------------------------------------------------------
// Network randomization
// ---------------------------------------------------------------------
// ---------------------------------------------------------------------

/*
 ---------------------------------------------------------------------
 Randomize the links of a network using the Markov chain switching
 algorithm
 ---------------------------------------------------------------------
 */
struct node_gra *
RandomizeSymmetricNetwork(struct node_gra *net, double times, gsl_rng *gen) {
	int i;
	int nlink = 0;
	int target1 = 0, target2 = 0;
	struct node_gra *p = NULL;
	struct node_lis *l = NULL;
	struct node_gra *n1, *n2, *n3, *n4;
	struct node_gra **ori, **des;
	int coun = 0;
	int niter = 0;

	/* Build the link lists (one for link origins and one for ends) */
	nlink = TotalNLinks(net, 1);
	niter = ceil(times * (double) nlink + gsl_rng_uniform(gen));
	ori = (struct node_gra **) calloc(nlink, sizeof(struct node_gra *));
	des = (struct node_gra **) calloc(nlink, sizeof(struct node_gra *));
	p = net;
	while ((p = p->next) != NULL) {
		l = p->neig;
		while ((l = l->next) != NULL) {
			if (p->num > l->node) {
				ori[coun] = p;
				des[coun] = l->ref;
				coun++;
			}
		}
	}
	if (coun != nlink)
		fprintf(stderr, "Error in RandomizeNetwork: coun != nlink!!\n");

	/* Randomize the links */
	for (i = 0; i < niter; i++) {
		/* select the 4 nodes */
		do {
			do {
				target1 = floor(gsl_rng_uniform(gen) * (double) nlink);
				n1 = ori[target1];
				n2 = des[target1];

				target2 = floor(gsl_rng_uniform(gen) * (double) nlink);
				if (gsl_rng_uniform(gen) < 0.5) {
					n3 = des[target2];
					n4 = ori[target2];
				} else {
					n3 = ori[target2];
					n4 = des[target2];
				}
			} while (n3 == n1 || n3 == n2 || n4 == n1 || n4 == n2);
		} while (IsThereLinkSoft(n1, n4->num) == 1
				|| IsThereLinkSoft(n2, n3->num) == 1);

		/* switch the link */
		RemoveLink(n1, n2, 1);
		RemoveLink(n3, n4, 1);
		AddAdjacency(n1, n4, 0, 0, 1., 1);
		AddAdjacency(n4, n1, 0, 0, 1., 1);
		AddAdjacency(n3, n2, 0, 0, 1., 1);
		AddAdjacency(n2, n3, 0, 0, 1., 1);

		ori[target1] = n1;
		des[target1] = n4;
		ori[target2] = n3;
		des[target2] = n2;
	}

	/* Free memory and return the network */
	free(ori);
	free(des);
	return net;
}

// ---------------------------------------------------------------------
// ---------------------------------------------------------------------
// Network properties
// ---------------------------------------------------------------------
// ---------------------------------------------------------------------

// ---------------------------------------------------------------------
// Counts the number of nodes in a network
// ---------------------------------------------------------------------
int CountNodes(struct node_gra *p) {
	int nodes = 0;
	while ((p = p->next) != NULL)
		nodes++;
	return nodes;
}

// ---------------------------------------------------------------------
// Counts the degree of a node
// ---------------------------------------------------------------------
int CountLinks(struct node_gra *node) {
	struct node_lis *p = node->neig;
	int count = 0;

	while ((p = p->next) != NULL)
		count++;
	return count;
}

// ---------------------------------------------------------------------
// Sums the weights of the connections of a node
// (returns the strength)
// ---------------------------------------------------------------------
double SumWeights(struct node_gra *node) {
	struct node_lis *p = node->neig;
	int strength = 0;

	while ((p = p->next) != NULL)
		strength += p->weight;
	return strength;
}

/*
 ---------------------------------------------------------------------
 Computes the average degree of the network, if symmetric_sw == 1, it
 will return the average in/out degree (NOT the average total
 degree!)
 ---------------------------------------------------------------------
 */
double AverageDegree(struct node_gra *root, int symmetric_sw) {
	if (symmetric_sw == 0)
		return (double) TotalNLinks(root, symmetric_sw)
				/ (double) CountNodes(root);
	else
		return (double) (2 * TotalNLinks(root, symmetric_sw))
				/ (double) CountNodes(root);
}

/*
 ---------------------------------------------------------------------
 Computes the average of the squared degrees. If the network is
 directed, it will return the average of the square of the in/out
 degree (NOT the average total degree!)
 ---------------------------------------------------------------------
 */
double AverageSquaredDegree(struct node_gra *root) {
	struct node_gra *p = root;
	int k, nnod = 0, k2sum = 0;

	while ((p = p->next) != NULL) {
		nnod++;
		k = CountLinks(p);
		k2sum += k * k;
	}

	return k2sum / nnod;

}

// ---------------------------------------------------------------------
// Counts the number of links in the network. If symmetric_sw != 0,
// that is, if the network is symmetric, the number of links is
// divided by 2.
// ---------------------------------------------------------------------
int TotalNLinks(struct node_gra *p, int symmetric_sw) {
	int total = 0;

	while ((p = p->next) != NULL) {
		total += CountLinks(p);
	}

	if (symmetric_sw == 0)
		return total;
	else
		return total / 2;
}

// ---------------------------------------------------------------------
// Calculates the strength of a node, that is, the sum of the weights
// of all its links
// ---------------------------------------------------------------------
double NodeStrength(struct node_gra *node) {
	struct node_lis *p = node->neig;
	double count = 0.0;

	while ((p = p->next) != NULL)
		count += p->weight;
	return count;
}

// ---------------------------------------------------------------------
// Print to a file the distribution of path lengths between all pairs
// of nodes. NEEDS TESTING.
// ---------------------------------------------------------------------
void FPrintDistanceHistogram(FILE *file, struct node_gra *root) {
	double histogram[10000];
	int a, d, nodes, *size, i, counter, size_ant;
	struct node_gra *p = root;
	struct node_bfs *list, *lp;
	double av_dis, norm;
	int **max_dis_pairs;

	max_dis_pairs = allocate_i_mat(CountNodes(root), 2);

	list = CreateHeaderList();

	for (i = 0; i < 10000; i++)
		histogram[i] = 0.0;

	counter = 0;
	a = 0;
	size = &a;

	nodes = CountNodes(root);

	p = root;
	while (p->next != NULL) {
		counter++;
		d = 0;
		printf("%d %d %d %d\n", counter, nodes, (p->next)->num, *size);
		ResetNodesState(root);
		p = p->next;

		Enqueue(p, list, list, size, 0); //ATENCIO!! Posem el header com a
		//predecessor del primer!!!!!
		lp = list;
		do {
			size_ant = *size;
			lp = RenewQueue(list, lp, size, d);
			d++;
			if (*size != size_ant) {
				histogram[d] += (double) (*size - size_ant) / (double) nodes;
			}
		} while (*size != size_ant);

		ClearList(list, size);
	}

	// Output the histogram
	av_dis = norm = 0.0;
	for (i = 0; i < 10000; i++) {
		if (histogram[i] != 0.0) {
			fprintf(file, "%d %lf\n", i, histogram[i] / (double) (nodes - 1));
			av_dis += (double) (i) * histogram[i] / (double) (nodes - 1);
			norm += (double) (histogram[i]) / (double) (nodes - 1);
		}
	}
	fprintf(file, "#Average distance = %lf\n", av_dis);
	fprintf(file, "#Normalization = %lf\n", norm);
	fprintf(file, "#z = %lf\n", histogram[1]);

	free_i_mat(max_dis_pairs, CountNodes(root));
	free(list);
}

// ---------------------------------------------------------------------
// Print to a file the distribution of path lengths between a node and
// all other nodes. NEEDS TESTING.
// ---------------------------------------------------------------------
void FPrintDistanceHistogramFromNode(FILE *file, struct node_gra *root,
		int orinode) {
	double histogram[10000];
	int a, d, nodes, *size, i, counter, size_ant;
	struct node_gra *p = root;
	struct node_bfs *list, *lp;
	double av_dis, norm;

	list = CreateHeaderList();

	for (i = 0; i < 10000; i++)
		histogram[i] = 0.0;

	counter = 0;
	a = 0;
	size = &a;

	nodes = CountNodes(root);

	p = root;
	while (p->next != NULL) {
		counter++;
		d = 0;
		p = p->next;

		if (p->num == orinode) {
			ResetNodesState(root);

			Enqueue(p, list, list, size, 0); //ATENCIO!! Posem el header com a
			//predecessor del primer!!!!!
			lp = list;
			do {
				size_ant = *size;
				lp = RenewQueue(list, lp, size, d);
				d++;
				if (*size != size_ant) {
					histogram[d] += (double) (*size - size_ant);
				}
			} while (*size != size_ant);

			ClearList(list, size);
		}
	}

	av_dis = norm = 0.0;
	for (i = 0; i < 10000; i++) {
		if (histogram[i] != 0.0) {
			/*       fprintf(file,"%d %lf\n",i,histogram[i]); */
			av_dis += (double) (i) * histogram[i] / (double) (nodes - 1);
			norm += (double) (histogram[i]) / (double) (nodes - 1);
		}
	}
	fprintf(file, "#Average distance = %lf\n", av_dis);
	/*   fprintf(file,"#Normalization = %lf\n",norm); */
	fprintf(file, "#z = %lf\n", histogram[1]);

	free(list);
}

// ---------------------------------------------------------------------
// Calculates the average path length between nodes in a network
// ---------------------------------------------------------------------
double AveragePathLength(struct node_gra *root) {
	double histogram[10000];
	int a, d, nodes, *size, i, counter, size_ant;
	struct node_gra *p = root;
	struct node_bfs *list, *lp;
	double av_dis, norm;

	list = CreateHeaderList();

	for (i = 0; i < 10000; i++)
		histogram[i] = 0.0;

	counter = 0;
	a = 0;
	size = &a;

	nodes = CountNodes(root);

	p = root;
	while (p->next != NULL) {
		counter++;
		d = 0;
		ResetNodesState(root);
		p = p->next;

		Enqueue(p, list, list, size, 0); //ATENCIO!! Posem el header com a
		//predecessor del primer!!!!!
		lp = list;
		do {
			size_ant = *size;
			lp = RenewQueue(list, lp, size, d);
			d++;
			if (*size != size_ant) {
				histogram[d] += (double) (*size - size_ant) / (double) nodes;
			}
		} while (*size != size_ant);

		if (*size != nodes) {
			printf("Sorry, the network is not connected!\n");
			ClearList(list, size);
			free(list);
			return -1;
		}

		ClearList(list, size);
	}

	av_dis = norm = 0.0;
	for (i = 0; i < 10000; i++) {
		if (histogram[i] != 0.0) {
			av_dis += (double) (i) * histogram[i] / (double) (nodes - 1);
		}
	}

	free(list);

	return av_dis;
}

// ---------------------------------------------------------------------
// Calculates the average of the inverse of the path length between
// nodes in a network
// ---------------------------------------------------------------------
double AverageInverseDistance(struct node_gra *root) {
	double histogram[10000];
	int a, d, nodes, *size, i, counter, size_ant;
	struct node_gra *p = root;
	struct node_bfs *list, *lp;
	double av_dis, norm;

	list = CreateHeaderList();

	for (i = 0; i < 10000; i++)
		histogram[i] = 0.0;

	counter = 0;
	a = 0;
	size = &a;

	nodes = CountNodes(root);

	p = root;
	while (p->next != NULL) {
		counter++;
		d = 0;
		ResetNodesState(root);
		p = p->next;

		Enqueue(p, list, list, size, 0); //ATENCIO!! Posem el header com a
		//predecessor del primer!!!!!
		lp = list;
		do {
			size_ant = *size;
			lp = RenewQueue(list, lp, size, d);
			d++;
			if (*size != size_ant) {
				histogram[d] += (double) (*size - size_ant) / (double) nodes;
			}
		} while (*size != size_ant);

		ClearList(list, size);
	}

	// Calculate the average inverse distance
	av_dis = norm = 0.0;
	for (i = 0; i < 10000; i++) {
		if (histogram[i] != 0.0) {
			av_dis += histogram[i] / (double) (i * (nodes - 1));
		}
	}

	free(list);

	return av_dis;
}

// ---------------------------------------------------------------------
// ??????????
// ---------------------------------------------------------------------
int SumCommonLinks(struct node_gra *node, struct node_gra *root) {
	int sum = 0;
	struct node_lis *p;

	p = node->neig;
	while ((p = p->next) != NULL) {
		if ((p->ref)->state == 1) {
			sum++;
		}
	}

	return sum;
}

// ---------------------------------------------------------------------
// ??????????
// ---------------------------------------------------------------------
int CalculateLinksBetweenNeig(struct node_bfs *p, struct node_gra *root) {
	int sum = 0;

	while (p->next != NULL) {
		p = p->next;
		sum += SumCommonLinks(p->ref, root);
	}

	return sum;
}

// ---------------------------------------------------------------------
// Calculates the clustering coefficent of a network as the average of
// the nodes individual clustering coefficient
// ---------------------------------------------------------------------
double ClusteringCoefficient(struct node_gra *root) {
	int nodes, *size, res_size;
	struct node_bfs *list;
	struct node_gra *p = root;
	double C_av;
	int k_v;
	int C_v;

	C_av = 0.0;
	res_size = 0;
	size = &res_size;
	list = CreateHeaderList();

	nodes = CountNodes(root);

	while (p->next != NULL) {
		p = p->next;
		ResetNodesState(root);

		Enqueue(p, list, list, size, 0); //Posem el header com a predecessor
		//pero no afecta res!
		RenewQueue(list, list, size, 0);
		Dequeue(list, size);
		k_v = *size;
		if (k_v > 1) {
			p->state = 0;
			C_v = CalculateLinksBetweenNeig(list, root);
			C_av += (double) C_v / (double) (k_v * (k_v - 1));
		} else {
			nodes--;
		}
		ClearList(list, size);
	}

	C_av = C_av / (double) nodes;

	free(list);
	return C_av;
}

// ---------------------------------------------------------------------
// Calculates the clustering coefficent of a network as the total
// number of triangles in the network over the maximum number of
// possible triangles.
// ---------------------------------------------------------------------
double ClusteringCoefficient2(struct node_gra *root) {
	int nodes, *size, res_size;
	struct node_bfs *list;
	struct node_gra *p = root;
	int tri, ctr;  //#triangles and #connected triplets
	int k_v;
	double C;

	tri = ctr = 0;
	res_size = 0;
	size = &res_size;
	list = CreateHeaderList();

	nodes = CountNodes(root);

	while (p->next != NULL) {
		p = p->next;
		ResetNodesState(root);

		Enqueue(p, list, list, size, 0); //Posem el header com a predecessor
		//pero no afecta res!
		RenewQueue(list, list, size, 0);
		Dequeue(list, size);
		k_v = *size;
		if (k_v > 1) {
			p->state = 0;
			tri += CalculateLinksBetweenNeig(list, root);
			ctr += k_v * (k_v - 1);
		} else
			nodes--;
		ClearList(list, size);
	}

	C = (double) tri / (double) ctr;

	free(list);
	return C;
}

// ---------------------------------------------------------------------
// Same as the clustering coefficient, but counting squares rather
// than triangles.
// ---------------------------------------------------------------------
double SquareClustering(struct node_gra *root) {
	int nodes, *size, res_size;
	struct node_bfs *list;
	struct node_bfs *lp;
	struct node_bfs *pl;
	struct node_gra *p = root;
	double C_av;
	int k1, k2;
	int C_v;
	int npre;
	int totnodes;
	int k1b;

	C_av = 0.0;
	res_size = 0;
	size = &res_size;
	list = CreateHeaderList();

	totnodes = nodes = CountNodes(root);

	while (p->next != NULL) {
		p = p->next;
		ResetNodesState(root);

		Enqueue(p, list, list, size, 0); //Posem el header com a predecessor
		//pero no afecta res!
		lp = list;
		if (*size < totnodes)
			lp = RenewQueue(list, lp, size, 0); // First neighbors
		else { // If the size of the cluster is 1
			return -1.0;
		}
		k1b = *size - 1;
		if (*size < totnodes) {
			lp = RenewQueue(list, lp, size, 1); // Second neighbors

			k1 = k2 = 0;
			pl = (list->next)->next; // Pointer to the first neighbor
			while (pl->d < 2) {
				pl = pl->next;
				k1++;
			}   // count first neighbors and place the pointer at the first
			// second neighbor
			printf("%d %d = %d %d\n", p->num + 1, k1, k1b, totnodes);

			C_v = 0;
			while (pl != NULL) {
				k2++;
				npre = CountPredecessors(pl);
				C_v += npre * (npre - 1);
				pl = pl->next;
			}

			if (k1 > 1) {
				C_av += (double) (C_v) / (double) (k2 * k1 * (k1 - 1));
			} else
				nodes--;
		} else
			nodes--;

		ClearList(list, size);
	}

	C_av = C_av / (double) nodes;

	free(list);

	return C_av;
}

// ---------------------------------------------------------------------
// Compute the clustering coefficient of a single node
// ---------------------------------------------------------------------
double OneNodeClusteringCoefficient(struct node_gra *node,
		struct node_gra *root) {
	int *size, res_size;
	struct node_bfs *list;
	int k_v;
	int C_v;
	double C;

	res_size = 0;
	size = &res_size;
	list = CreateHeaderList();

	ResetNodesState(root);

	Enqueue(node, list, list, size, 0); // Posem el header com a predecessor
	// pero no afecta res!
	RenewQueue(list, list, size, 0);
	Dequeue(list, size);
	k_v = *size;
	if (k_v > 1) {
		node->state = 0;
		C_v = CalculateLinksBetweenNeig(list, root);
		C = (double) C_v / ((double) k_v * (double) (k_v - 1));
	} else
		C = -1.0000;

	ClearList(list, size);
	free(list);

	return C;
}

// ---------------------------------------------------------------------
// Compute the square clustering coefficient of a single node
// ---------------------------------------------------------------------
double OneNodeSquareClustering(struct node_gra *node, struct node_gra *root) {
	int *size, res_size;
	struct node_bfs *list;
	struct node_bfs *lp;
	struct node_bfs *pl;
	int k1, k2;
	int C_v;
	int npre;
	double T;
	int sizeant;

	res_size = 0;
	size = &res_size;
	list = CreateHeaderList();

	if (CountLinks(node) == 0)
		return -1;

	ResetNodesState(root);

	Enqueue(node, list, list, size, 0); //Posem el header com a predecessor
	//pero no afecta res!
	lp = list;
	lp = RenewQueue(list, lp, size, 0); // First neighbors

	sizeant = *size;

	lp = RenewQueue(list, lp, size, 1); // Second neighbors

	if (*size != sizeant) {

		k1 = k2 = 0;
		pl = (list->next)->next; // Pointer to the first neighbor
		while (pl->d < 2) {
			pl = pl->next;
			k1++;
		}   // count first neighbors and place the pointer at the first
		// second neighbor

		C_v = 0;
		while (pl != NULL) {
			k2++;
			npre = CountPredecessors(pl);
			C_v += npre * (npre - 1);
			pl = pl->next;
		}

		if (k1 <= 1)
			return -2; // only 1 first neighbor!!
	} else
		return -3; // all nodes are first neighbors!!

	T = (double) C_v / ((double) k2 * (double) k1 * (double) (k1 - 1));

	ClearList(list, size);
	free(list);

	return T;
}

/*
 ---------------------------------------------------------------------
 Calculates the betweenness of each link and stores in the btw field
 of the node_lis
 ---------------------------------------------------------------------
 */
void CalculateLinkBetweenness(struct node_gra *root) {
	int a, d, *size, i, counter, size_ant;
	struct node_gra *p = root;
	struct node_bfs *list, *lp;
	double *bet_loc;
	int n_pred;
	struct pred *ppre;
	int *ocupacio;
	struct node_lis *tar, *temp;
	int nnod = CountNodes(root);

	ocupacio = allocate_i_vec(nnod);
	bet_loc = allocate_d_vec(nnod);

	list = CreateHeaderList();

	for (i = 0; i < nnod; i++) {
		ocupacio[i] = 0;
	}
	counter = 0;
	a = 0;
	size = &a;

//	nodes = CountNodes(root);

	// set the btw of all links to 0
	while (p->next != NULL) {
		p = p->next;
		ocupacio[p->num] = 1;
		temp = p->neig;
		while (temp->next != NULL) {
			temp = temp->next;
			temp->btw = 0.0;
		}
	}

	p = root;
	while (p->next != NULL) {
		counter++;
		d = 0;
		ResetNodesState(root);
		p = p->next;

		Enqueue(p, list, list, size, 0); //ATENCIO!! Posem el header com a
		//predecessor del primer!!!!!
		lp = list;
		do {
			size_ant = *size;
			lp = RenewQueue(list, lp, size, d);
			d++;
		} while (*size != size_ant);

		//Update the betweenness
		for (i = 0; i < nnod; i++) {
			bet_loc[i] = (double) ocupacio[i];
		}

		lp = list->last;
		while ((n_pred = CountPredecessors(lp)) != 0) {
			ppre = lp->pred;
			while (ppre != NULL) {
				bet_loc[((ppre->ref)->ref)->num] += bet_loc[(lp->ref)->num]
						/ (double) n_pred;

				tar = ((lp->ref)->neig)->next;
				while ((tar->node) != ((ppre->ref)->ref)->num)
					tar = tar->next;
				tar->btw += bet_loc[(lp->ref)->num] / (double) n_pred;

				tar = (((ppre->ref)->ref)->neig)->next;
				while ((tar->node) != (lp->ref)->num)
					tar = tar->next;
				tar->btw += bet_loc[(lp->ref)->num] / (double) n_pred;

				ppre = ppre->next;
			}
			lp = lp->prev;
		}

		ClearList(list, size);
	}

	free_i_vec(ocupacio);
	free_d_vec(bet_loc);
	free(list);
}

// ---------------------------------------------------------------------
// Calculates the betweenness of each link and writes in n1 and n2 the
// nodes corresponding to the largest betweenness in the network.
// ---------------------------------------------------------------------
void CalculateBiggestLinkBetweenness(struct node_gra *root, int *n1, int *n2) {
	int a, d, *size, i, counter, size_ant;
	struct node_gra *p = root;
	struct node_bfs *list, *lp;
	double *bet_loc;
	int n_pred;
	struct pred *ppre;
	int *ocupacio;
	struct node_lis *big = NULL;
	struct node_lis *tar, *temp;
	int nnod = CountNodes(root);

	ocupacio = allocate_i_vec(nnod);
	bet_loc = allocate_d_vec(nnod);
	list = CreateHeaderList();

	for (i = 0; i < nnod; i++) {
		ocupacio[i] = 0;
	}
	counter = 0;
	a = 0;
	size = &a;

//	nodes = CountNodes(root);

	while (p->next != NULL) {
		p = p->next;
		ocupacio[p->num] = 1;
		temp = p->neig;
		while (temp->next != NULL) {
			temp = temp->next;
			temp->btw = 0.0;
		}
	}

	big = ((root->next)->neig)->next;
	p = root;
	while (p->next != NULL) {
		counter++;
		d = 0;
		ResetNodesState(root);
		p = p->next;

		Enqueue(p, list, list, size, 0); //ATENCIO!! Posem el header com a
		//predecessor del primer!!!!!
		lp = list;
		do {
			size_ant = *size;
			lp = RenewQueue(list, lp, size, d);
			d++;
		} while (*size != size_ant);

		//Actualize the betweenness
		for (i = 0; i < nnod; i++) {
			bet_loc[i] = (double) ocupacio[i];
		}

		lp = list->last;
		while ((n_pred = CountPredecessors(lp)) != 0) {
			ppre = lp->pred;
			while (ppre != NULL) {
				bet_loc[((ppre->ref)->ref)->num] += bet_loc[(lp->ref)->num]
						/ (double) n_pred;

				tar = ((lp->ref)->neig)->next;
				while ((tar->node) != ((ppre->ref)->ref)->num)
					tar = tar->next;
				tar->btw += bet_loc[(lp->ref)->num] / (double) n_pred;
				if (big == NULL || tar->btw > big->btw) {
					big = tar;
					*n2 = (lp->ref)->num;
					*n1 = ((ppre->ref)->ref)->num;
				}

				tar = (((ppre->ref)->ref)->neig)->next;
				while ((tar->node) != (lp->ref)->num)
					tar = tar->next;
				tar->btw += bet_loc[(lp->ref)->num] / (double) n_pred;

				ppre = ppre->next;
			}
			lp = lp->prev;
		}

		ClearList(list, size);
	}

	free_i_vec(ocupacio);
	free_d_vec(bet_loc);
	free(list);
}

/*
 ----------------------------------------------------------------------------
 Calculates the betweenness of all nodes in a network. Results are
 stored in the dvar1 attribute of each node. The algorithm is
 directly taken from the pseudo-code in Algorithm 1 of the paper "A
 faster algorithm for betweenness centrality," by Ulrik Brandes.
 ----------------------------------------------------------------------------
 */
void CalculateNodeBetweenness(struct node_gra *net) {
	struct node_gra *nodep, *s, *v, *w;
	struct node_lis *wp;
	struct stack *S;
	struct queue *Q;
	struct queue **P;
	int *sigma, *d;
	double *delta;
	int nnod = CountNodes(net);
	int i;

	/* Reset dvar1 to 0 for all nodes */
	nodep = net;
	while ((nodep = nodep->next) != NULL)
		nodep->dvar1 = 0.0;

	/* Brandes algorithm */
	s = net;
	while ((s = s->next) != NULL) {
		S = stack_create();
		P = (struct queue **) calloc(nnod, sizeof(struct queue *));
		sigma = allocate_i_vec(nnod);
		d = allocate_i_vec(nnod);
		delta = allocate_d_vec(nnod);
		Q = queue_create();
		for (i = 0; i < nnod; i++) {
			P[i] = queue_create();
			sigma[i] = 0;
			d[i] = -1;
			delta[i] = 0.0;
		}
		sigma[s->num] = 1;
		d[s->num] = 0;
		queue_enqueue(Q, (void *) s);
		while (!queue_empty(Q)) {
			v = (struct node_gra *) queue_dequeue(Q);
			stack_push(S, (void *) v);
			wp = v->neig;
			while ((wp = wp->next) != NULL) {
				w = wp->ref;
				/* w found for the first time? */
				if (d[w->num] < 0) {
					queue_enqueue(Q, (void *) w);
					d[w->num] = d[v->num] + 1;
				}
				/* Shortest path to w via v? */
				if (d[w->num] == d[v->num] + 1) {
					sigma[w->num] = sigma[w->num] + sigma[v->num];
					queue_enqueue(P[w->num], (void *) v);
				}
			}
		}

		/* S returns vertices in order of non-increasing distance from s */
		while (!stack_empty(S)) {
			w = (struct node_gra *) stack_pop(S);
			while (!queue_empty(P[w->num])) {
				v = (struct node_gra *) queue_dequeue(P[w->num]);
				delta[v->num] += (1. + delta[w->num]) * sigma[v->num]
						/ sigma[w->num];
			}
			if (w->num != s->num)
				w->dvar1 += delta[w->num];
		}

		/* Free all memory */
		stack_free(S);
		for (i = 0; i < nnod; i++) {
			queue_free(P[i]);
		}
		free(P);
		free_i_vec(sigma);
		free_i_vec(d);
		free_d_vec(delta);
		queue_free(Q);
	}
}

/*
 ---------------------------------------------------------------------
 Get some statistical properties (mean, std dev, min, and max) for
 the betweennesses of the nodes in the network.
 ---------------------------------------------------------------------
 */
void NodeBetweennessStatistics(struct node_gra *net, double *theMean,
		double *theStddev, double *theMin, double *theMax) {
	int nnod = CountNodes(net);
	double *betws = NULL;
//	int count = 0;
	struct node_gra *p = net;

	/* Allocate memory */
	betws = allocate_d_vec(nnod);

	/* Get betweennesses */
	CalculateNodeBetweenness(net);
	while ((p = p->next) != NULL)
		betws[p->num] = p->dvar1;

	/* Get the statistical properties */
	(*theMean) = mean(betws, nnod);
	(*theStddev) = stddev(betws, nnod);
	(*theMin) = min(betws, nnod);
	(*theMax) = max(betws, nnod);

	/* Free memory and return */
	free_d_vec(betws);
	return;
}

// ---------------------------------------------------------------------
// Calculates the assortativity of a network
// ---------------------------------------------------------------------
double Assortativity(struct node_gra *net) {
	struct node_gra *p;
	struct node_lis *li;
	int *deg;
	int jk, jpk, j2pk2;
	int M;
	double r;

	// Initialize variables
	deg = allocate_i_vec(CountNodes(net));
	M = 0;
	jk = 0;
	jpk = 0;
	j2pk2 = 0;

	// Calculate nodes degrees
	p = net;
	while ((p = p->next) != NULL) {
		deg[p->num] = CountLinks(p);
		M += deg[p->num];
	}

	// Calculate assortativity
	p = net;
	while ((p = p->next) != NULL) {
		li = p->neig;
		while ((li = li->next) != NULL) {
			jk += deg[p->num] * deg[(li->ref)->num];
			jpk += deg[p->num] + deg[(li->ref)->num];
			j2pk2 += deg[p->num] * deg[p->num]
					+ deg[(li->ref)->num] * deg[(li->ref)->num];
		}
	}

	r = ((double) jk / (double) M
			- ((double) jpk / (double) (2 * M))
					* ((double) jpk / (double) (2 * M)))
			/ ((double) j2pk2 / (double) (2 * M)
					- ((double) jpk / (double) (2 * M))
							* ((double) jpk / (double) (2 * M)));

	// Free memory and return
	free_i_vec(deg);
	return r;
}

// ---------------------------------------------------------------------
// Calculate the average degree of the neighbors of a node
// ---------------------------------------------------------------------
double CalculateKnn(struct node_gra *node) {
	struct node_lis *p = node->neig;
	int nneig = 0, totdeg = 0;

	while ((p = p->next) != NULL) {
		totdeg += CountLinks(p->ref);
		nneig++;
	}

	return (double) totdeg / (double) nneig;
}

// ---------------------------------------------------------------------
// Returns 1 if the graph is connected and 0 if the graph has more
// than one component.
// ---------------------------------------------------------------------
int IsGraphConnected(struct node_gra *p) {
	struct node_bfs *list, *lp;
	int *size, r1;
	int size_ant;
	int d;
	int N = CountNodes(p);

	r1 = 0;
	size = &r1;

	ResetNodesState(p);
	p = p->next;
	list = CreateHeaderList();

	Enqueue(p, list, list, size, 0);
	lp = list;
	d = 0;
	do {
		size_ant = *size;
		lp = RenewQueue(list, lp, size, d);
		d++;
	} while (*size != size_ant);

	ClearList(list, size);

	free(list);

	if (size_ant == N)
		return 1;
	else
		return 0;
}

// ---------------------------------------------------------------------
// ???????????
// ---------------------------------------------------------------------
int AreConnectedList(struct node_gra *root, struct node_gra *n1,
		int cluslis[]) {
	struct node_bfs *list, *lp, *lp2;
	int *size, res1;
	int size_ant;
	int d;

	res1 = 0;
	size = &res1;

	list = CreateHeaderList();

	d = 0;
	ResetNodesState(root);
	Enqueue(n1, list, list, size, d); //ATENCIO!! Posem el header com a
	//predecessor del primer!!!!!
	lp = list;
	do {
		size_ant = *size;
		lp = RenewQueue(list, lp, size, d);
		d++;
		lp2 = lp;
		while (lp2->next != NULL) {
			lp2 = lp2->next;
			if (cluslis[(lp2->ref)->num] == 1) {
				ClearList(list, size);
				free(list);
				return 1;
			}
		}
	} while (*size != size_ant);

	ClearList(list, size);
	free(list);
	return 0;
}

// ---------------------------------------------------------------------
// Counts the number of strongly connected sets in the network
// ---------------------------------------------------------------------
int CountStronglyConnectedSets(struct node_gra *root) {
	struct node_gra *root_cop = NULL;
	struct node_gra *p;
	struct node_bfs *list, *lp, *lp2;
	int nnod = CountNodes(root);
	int anod = 0;
	int *size, res1;
	int *selected;
	int *this_net;
	int i;
	int size_ant;
	int d;
	int nclus = 0;

	selected = allocate_i_vec(nnod);
	this_net = allocate_i_vec(nnod);

	for (i = 0; i < nnod; i++)
		selected[i] = 0;

	root_cop = CopyNetwork(root);

	res1 = 0;
	size = &res1;

	list = CreateHeaderList();

	do {
		p = root->next;
		while (selected[p->num] != 0)
			p = p->next;
		selected[p->num] = 1;

		for (i = 0; i < nnod; i++)
			this_net[i] = 0;
		d = 0;

		ResetNodesState(root);
		Enqueue(p, list, list, size, d);
		anod++;
		lp = list;
		this_net[p->num] = 1;

		do {
			size_ant = *size;
			lp = RenewQueue(list, lp, size, d);
			lp2 = lp;
			while (lp2->next != NULL) {
				if (AreConnectedList(root_cop,
						GetNode(((lp2->next)->ref)->num, root_cop), this_net)
						== 0) {
					DequeueOne(list, lp2, size);
				} else {
					this_net[((lp2->next)->ref)->num] = 1;
					selected[((lp2->next)->ref)->num] = 1;
					anod++;
					lp2 = lp2->next;
				}
			}
			d++;
		} while (*size != size_ant);

		ClearList(list, size);

		nclus++;

	} while (anod < nnod);

	free(list);
	RemoveGraph(root_cop);

	free_i_vec(selected);
	free_i_vec(this_net);
	return nclus;
}

/*
 ---------------------------------------------------------------------
 Creates a network that contains only the giant component of root
 ---------------------------------------------------------------------
 */
struct node_gra *
GetLargestStronglyConnectedSet(struct node_gra *root, int thres) {
	struct node_gra *root_cop = NULL;
	struct node_gra *root_loc = NULL;
	struct node_gra *p;
	struct node_gra *temp;
	struct node_bfs *list, *lp, *lp2;
	int nnod = CountNodes(root);
	int anod = 0;
	int *size, res1;
	int *selected;
	int *this_net;
	int i;
	int size_ant;
	int d;
	int maxS = 0;
	struct node_gra *giant = NULL;

	selected = allocate_i_vec(nnod);
	this_net = allocate_i_vec(nnod);

	for (i = 0; i < nnod; i++)
		selected[i] = 0;

	root_cop = CopyNetwork(root);

	res1 = 0;
	size = &res1;

	list = CreateHeaderList();

	do {
		root_loc = CreateHeaderGraph();
		p = root->next;
		while (selected[p->num] != 0)
			p = p->next;
		selected[p->num] = 1;

		for (i = 0; i < nnod; i++)
			this_net[i] = 0;
		d = 0;

		ResetNodesState(root);
		Enqueue(p, list, list, size, d);
		anod++;
		lp = list;
		temp = CreateNodeGraph(root_loc, p->label);
		temp->num = p->num;
		CopyAdjacencyList(p, temp);
		this_net[p->num] = 1;

		do {
			size_ant = *size;
			lp = RenewQueue(list, lp, size, d);
			lp2 = lp;
			while (lp2->next != NULL) {
				if (AreConnectedList(root_cop,
						GetNode(((lp2->next)->ref)->num, root_cop), this_net)
						== 0) {
					DequeueOne(list, lp2, size);
				} else {
					temp = CreateNodeGraph(root_loc, ((lp2->next)->ref)->label);
					temp->num = lp2->next->ref->num;
					CopyAdjacencyList(GetNode(((lp2->next)->ref)->num, root),
							temp);
					this_net[temp->num] = 1;
					selected[temp->num] = 1;
					anod++;
					lp2 = lp2->next;
				}
			}
			d++;
		} while (*size != size_ant);

		CleanAdjacencies(root_loc);
		RewireAdjacencyByLabel(root_loc);
		RenumberNodes(root_loc);

		if (CountNodes(root_loc) > maxS) {
			maxS = CountNodes(root_loc);
			if (giant != NULL) {
				RemoveGraph(giant);
			}
			giant = root_loc;
			if (maxS > nnod / 2 || maxS > thres) {
				ClearList(list, size);
				RemoveGraph(root_cop); // WAS COMMENTED OUT?!?!?!?!
				return giant;
			}
		} else
			RemoveGraph(root_loc);

		ClearList(list, size);

	} while (anod < nnod);

	RemoveGraph(root_cop);

	free(list);
	free_i_vec(selected);
	free_i_vec(this_net);

	return giant;
}

struct node_gra *
GetLargestWeaklyConnectedSet(struct node_gra *root, int thres) {
	struct node_gra *root_cop = NULL;
	struct node_gra *root_loc = NULL;
	struct node_gra *p, *p3;
	struct node_gra *temp;
	struct node_bfs *list, *lp, *lp2;
	int nnod = CountNodes(root);
	int anod = 0;
	int *size, res1;
	int *selected;
	int *this_net;
	int i;
	int size_ant;
	int d;
	int maxS = 0;
	struct node_gra *giant = NULL;

	selected = allocate_i_vec(nnod);
	this_net = allocate_i_vec(nnod);

	for (i = 0; i < nnod; i++)
		selected[i] = 0;

	root_cop = CopyNetwork(root);

	res1 = 0;
	size = &res1;

	list = CreateHeaderList();

	// Reachable from p
	do {
		root_loc = CreateHeaderGraph();
		p = root->next;

		while (selected[p->num] != 0)
			p = p->next;
		selected[p->num] = 1;

		for (i = 0; i < nnod; i++)
			this_net[i] = 0;
		d = 0;

		ResetNodesState(root);
		Enqueue(p, list, list, size, d);
		anod++;
		lp = list;
		temp = CreateNodeGraph(root_loc, p->label);
		temp->num = p->num;
		CopyAdjacencyList(p, temp);
		this_net[p->num] = 1;

		do {
			size_ant = *size;
			lp = RenewQueue(list, lp, size, d);
			lp2 = lp;
			while (lp2->next != NULL) {
				temp = CreateNodeGraph(root_loc, ((lp2->next)->ref)->label);
				temp->num = lp2->next->ref->num;
				CopyAdjacencyList(GetNode(((lp2->next)->ref)->num, root), temp);
				this_net[temp->num] = 1;
				selected[temp->num] = 1;
				anod++;
				lp2 = lp2->next;
			}
			d++;
		} while (*size != size_ant);

		// Nodes that enable one to reach any node reachable from p
		p3 = p;

		while (p3->next != NULL) {
			p3 = p3->next;

			if ((AreConnectedList(root_cop, GetNode(p3->num, root_cop),
					this_net) == 1) && (selected[p3->num] == 0)) {

				temp = CreateNodeGraph(root_loc, p3->label);
				temp->num = p3->num;
				CopyAdjacencyList(p3, temp);
				this_net[temp->num] = 1;
				selected[temp->num] = 1;
				anod++;

				Enqueue(p3, list, list, size, d);

				do {
					size_ant = *size;
					lp = RenewQueue(list, lp, size, d);
					lp2 = lp;
					while (lp2->next != NULL) {
						temp = CreateNodeGraph(root_loc,
								((lp2->next)->ref)->label);
						temp->num = lp2->next->ref->num;
						CopyAdjacencyList(
								GetNode(((lp2->next)->ref)->num, root), temp);
						this_net[temp->num] = 1;
						selected[temp->num] = 1;
						anod++;
						lp2 = lp2->next;
					}
					d++;
				} while (*size != size_ant);

			}
		}

		// Rewire the cluster
		CleanAdjacencies(root_loc);
		RewireAdjacencyByLabel(root_loc);
		RenumberNodes(root_loc);

		// Check if this is the largest component
		if (CountNodes(root_loc) > maxS) {
			maxS = CountNodes(root_loc);
			if (giant != NULL) {
				RemoveGraph(giant);
			}
			giant = root_loc;
			if (maxS > nnod / 2 || maxS > thres) {
				ClearList(list, size);
				/* 	RemoveGraph(root_cop); */
				return giant;
			}
		} else
			RemoveGraph(root_loc);

		ClearList(list, size);

	} while (anod < nnod);

	RemoveGraph(root_cop);

	free(list);
	free_i_vec(selected);
	free_i_vec(this_net);
	return giant;
}

//Function to remove those links that go to other components
////It is necessary for the next function
void ClearAdjacencies(struct node_gra *p, int *net) {
	struct node_lis *nei, *temp;

	while (p->next != NULL) {
		p = p->next;
		nei = p->neig;
		while (nei->next != NULL) {
			if (net[(nei->next)->node] == 0) {
				temp = nei->next;
				if (temp->next == NULL)
					nei->next = NULL;
				else
					nei->next = temp->next;
				free(temp);
			} else {
				nei = nei->next;
			}
		}
	}
}

// Returns the number of connected components found. 
// net_list must have been initialized, eg. struct node_gra *llista[1000];
int GetAllConnectedSets(struct node_gra *network, struct node_gra **net_list) {
	struct node_gra *network_cop = NULL;
	struct node_gra *network_loc = NULL;
	struct node_gra *p;
	struct node_gra *temp, *temp2;
	struct node_bfs *list, *lp, *lp2;
	int numNodes = 0;
	int anod = 0;
	int *size, res1;
	int *selected;
	int *thisNet;
	int i;
	int sizeAnt;
	int d;

	int numComponents = 0;
	int MAX_SIZE_NET = 10001;

	selected = (int *) malloc(sizeof(int) * MAX_SIZE_NET);
	thisNet = (int *) malloc(sizeof(int) * MAX_SIZE_NET);

	for (i = 0; i < MAX_SIZE_NET; i++)
		selected[i] = 0;

	network_cop = CopyNetwork(network);

	res1 = 0;
	size = &res1;

	numNodes = CountNodes(network);
	//printf("Network has %i nodes\nDetecting connected components\n",numNodes);
	list = CreateHeaderList();

	do {
		network_loc = CreateHeaderGraph();
		p = network->next;
		while (selected[p->num] != 0)  //Busquem 1 node no tractat encara
			p = p->next;
		selected[p->num] = 1;

		for (i = 0; i < MAX_SIZE_NET; i++)
			thisNet[i] = 0;
		d = 0;

		ResetNodesState(network);
		Enqueue(p, list, list, size, d);
		anod++;
		//printf("Starting network with node %d    Total: %d/%d\n",p->num,anod,numNodes);

		lp = list;
		temp = CreateNodeGraph(network_loc, p->label);
		temp->num = p->num;
		temp->state = p->state;
		CopyAdjacencyList(p, temp);
		thisNet[p->num] = 1;

		do {

			sizeAnt = *size;
			lp = RenewQueue(list, lp, size, d);

			lp2 = lp;
			while (lp2->next != NULL) {
				if (AreConnectedList(network_cop,
						GetNode(((lp2->next)->ref)->num, network_cop), thisNet)
						== 0) {
					DequeueOne(list, lp2, size);
				} else {
					temp = CreateNodeGraph(network_loc,
							((lp2->next)->ref)->label);
					temp2 = GetNode(((lp2->next)->ref)->num, network);
					temp->num = temp2->num;
					temp->state = temp2->state;
					CopyAdjacencyList(temp2, temp);
					thisNet[temp->num] = 1;
					selected[temp->num] = 1;
					anod++;
					//printf("   adding %d    Total: %d/%d\n",temp->num,anod,numNodes);
					lp2 = lp2->next;
				}
			}
			d++;
		} while (*size != sizeAnt);

		ClearAdjacencies(network_loc, thisNet);
		RewireAdjacencyByLabel(network_loc);

		net_list[numComponents] = network_loc;

		//printf("Component %3i: Size %i\n",numComponents+1,CountNodes(net_list[numComponents]));
		numComponents++;
		ClearList(list, size);
	} while (anod < numNodes);

	free(list);
	RemoveGraph(network_cop);

	return numComponents;

}

/*
 ---------------------------------------------------------------------
 ---------------------------------------------------------------------
 Node and network comparison
 ---------------------------------------------------------------------
 ---------------------------------------------------------------------
 */

/*
 ---------------------------------------------------------------------
 Calculates the number of common neighbors between two nodes.
 ---------------------------------------------------------------------
 */
int CommonNeighbors(struct node_gra *n1, struct node_gra *n2) {
	int ncom = 0;
	struct node_lis *p;

	p = n1->neig;
	while ((p = p->next) != NULL)
		ncom += IsThereLink(p->ref, n2);

	return ncom;
}

/*
 ---------------------------------------------------------------------
 Calculates Jaccard index between two nodes.
 ---------------------------------------------------------------------
 */
double JaccardIndex(struct node_gra *n1, struct node_gra *n2) {
	int ncom = 0;
	struct node_lis *p;
	int k1, k2;

	/* Degrees of both nodes */
	k1 = CountLinks(n1);
	k2 = CountLinks(n2);

	/* Count the number of common neighbors */
	p = n1->neig;
	while ((p = p->next) != NULL) {
		if (p->ref == n2) {
			k1--;
			k2--;
		} else {
			ncom += IsThereLink(p->ref, n2);
		}
	}

	/* Evaluate Jaccard index */
	if (ncom == 0)
		return 0.0;
	else
		return (double) ncom / (double) (k1 + k2 - ncom);
}

/*
 ---------------------------------------------------------------------
 Calculates the topological overlap, as defined by Ravasz et al.,
 between two nodes.
 ---------------------------------------------------------------------
 */
double TopologicalOverlap(struct node_gra *n1, struct node_gra *n2) {
	double overlap;
	int ncom = 0;
	int minim;
	struct node_gra *node;
	struct node_lis *p;
	int k1, k2;

	/* Degrees of both nodes */
	k1 = CountLinks(n1);
	k2 = CountLinks(n2);

	/* Determine the node with less neighbors */
	if (k1 < k2) {
		minim = k1;
		p = n1->neig;
		node = n2;
	} else {
		minim = k2;
		p = n2->neig;
		node = n1;
	}

	/* Count the number of common neighbors */
	while (p->next != NULL) {
		p = p->next;
		if (p->ref == node)
			ncom++;
		else
			ncom += IsThereLinkSoft(node, p->node);
	}

	/* Evaluate overlap */
	overlap = (double) ncom / (double) minim;

	return overlap;
}

/*
 -----------------------------------------------------------------------------
 Given two networks whose nodes are comparable (that is, their labels
 are the same in both networks), the subroutine returns a number of
 conditional probabilities.
 -----------------------------------------------------------------------------
 */
void CompareTwoNetworks(struct node_gra *netA, struct node_gra *netB,
		int *nA_nod, int *nB_nod, int *ncom_nod, double *p_nAB, double *p_nBA,
		int *nA_lin, int *nB_lin, int *ncom_lin, double *p_lAB, double *p_lBA) {
	struct node_gra *pA, *pB, *n1, *n2;
	struct node_lis *lA, *lB;
	int ntot_lin = 0;
	void *node_dictA = NULL, *node_dictB = NULL;
	struct node_tree *n_tree = NULL, *ntreeA = NULL, *ntreeB = NULL;

	/* Initialize variables */
	*ncom_nod = 0;
	*nA_nod = 0;
	*nB_nod = 0;
	*ncom_lin = 0;
	*nA_lin = 0;
	*nB_lin = 0;

	/*
	 Calculate node overlap
	 */
	/* Go through the first network and build its dictionary */
	pA = netA;
	while ((pA = pA->next) != NULL) {
		n_tree = CreateNodeTree();
		strcpy(n_tree->label, pA->label);
		ntreeA = *(struct node_tree **) tsearch((void *) n_tree, &node_dictA,
				NodeTreeLabelCompare);
		ntreeA->ref = pA;
		(*nA_nod) += 1;
	}

	/* Go through the second network and build its
	 dictionary. Additionally, keep counting the number of common
	 nodes (that is, how many nodes in B are also in A). */
	pB = netB;
	while ((pB = pB->next) != NULL) {
		n_tree = CreateNodeTree();
		strcpy(n_tree->label, pB->label);
		ntreeB = *(struct node_tree **) tsearch((void *) n_tree, &node_dictB,
				NodeTreeLabelCompare);
		ntreeB->ref = pB;
		(*nB_nod) += 1;

		/* Is this node in A? */
		if (GetNodeDict(pB->label, node_dictA) != NULL) {
			(*ncom_nod) += 1;
		}
	}

	/* Calculate conditional node probabilities*/
	*p_nAB = (double) (*ncom_nod) / (double) (*nB_nod);
	*p_nBA = (double) (*ncom_nod) / (double) (*nA_nod);

	/* Calculate number of links (that could exist in both networks,
	 that is, disregarding those whose endpoint nodes are not in both
	 networks) and link overlap */
	pA = netA;
	while ((pA = pA->next) != NULL) {
		lA = pA->neig;
		while ((lA = lA->next) != NULL) {
			/* If both nodes exist in both networks... */
			if (((n1 = GetNodeDict(pA->label, node_dictB)) != NULL) && ((n2 =
					GetNodeDict(lA->ref->label, node_dictB)) != NULL)) {
				ntot_lin++;
				(*nA_lin) += 1;
				if (IsThereLink(n1, n2) == 1) {
					(*ncom_lin) += 1;
				} else {
					fprintf(stderr, ">> %s %s\n", n1->label, n2->label);
				}
			}
		}
	}

	pB = netB;
	while ((pB = pB->next) != NULL) {
		lB = pB->neig;
		while ((lB = lB->next) != NULL) {
			/* If both nodes exist in both networks... */
			if (((n1 = GetNodeDict(pB->label, node_dictA)) != NULL) && ((n2 =
					GetNodeDict(lB->ref->label, node_dictA)) != NULL)) {
				(*nB_lin) += 1;
				if (IsThereLink(n1, n2) != 1) {
					ntot_lin++;
					fprintf(stderr, "<< %s %s\n", n1->label, n2->label);
				}
			}
		}
	}

	(*nA_lin) /= 2;
	(*nB_lin) /= 2;
	(*ncom_lin) /= 2;

	/* Calculate node conditional probabilities */
	*p_lAB = (double) (*ncom_lin) / (double) (*nB_lin);
	*p_lBA = (double) (*ncom_lin) / (double) (*nA_lin);

	/* Free memory and return */
	FreeLabelDict(node_dictA);
	FreeLabelDict(node_dictB);
	return;
}

/*
 -----------------------------------------------------------------------------
 Given two networks, the subroutine returns the "sum" of the
 networks. The sum network contains all nodes and links that appear
 in netA and/or netB.
 -----------------------------------------------------------------------------
 */
struct node_gra *
AddTwoNetworks(struct node_gra *netA, struct node_gra *netB) {
	struct node_gra *netSum = CopyNetwork(netA);
	void *nodeDictA, *nodeDictSum;
	struct node_gra *p;
	struct node_lis *n;

	/* Add nodes in B missing from A */
	nodeDictA = MakeLabelDict(netA);
	p = netB;
	while ((p = p->next) != NULL)
		if (GetNodeDict(p->label, nodeDictA) == NULL)
			CreateNodeGraph(netSum, p->label);
	FreeLabelDict(nodeDictA);

	/* Add all links in B (repetitions are taken care of by
	 AddAdjacency) */
	nodeDictSum = MakeLabelDict(netSum);
	p = netB;
	while ((p = p->next) != NULL) {
		n = p->neig;
		while ((n = n->next) != NULL) {
			AddAdjacency(GetNodeDict(p->label, nodeDictSum),
					GetNodeDict(n->ref->label, nodeDictSum), 1, 0, 1, 0);
		}
	}
	FreeLabelDict(nodeDictSum);

	/* Done */
	return netSum;
}
