# Supplementary material for: LinkPred: a high performance library for link prediction in complex networks
Source: PeerJ Comput Sci. 2021 May 21;7:e521. doi: 10.7717/peerj-cs.521 (PMC8157017; doi:10.7717/peerj-cs.521)
Supplement: Supplemental Information 1 [file peerj-cs-07-521-s001.zip › LinkPred/src/predictors/undirected/usbmpredictor/bipartite.cpp]

/*
 bipartite.c
 $LastChangedDate: 2010-04-28 16:05:59 +0200 (Wed, 28 Apr 2010) $
 $Revision: 219 $
 */

#include <stdlib.h>
#include <math.h>
#include <string.h>
#include <search.h>
#include <string>
#include <gsl/gsl_rng.h>
#include <stdexcept>

#include "linkpred/predictors/undirected/usbmpredictor/tools.h"
#include "linkpred/predictors/undirected/usbmpredictor/graph.h"
#include "linkpred/predictors/undirected/usbmpredictor/modules.h"
#include "linkpred/predictors/undirected/usbmpredictor/bipartite.h"

#define EPSILON_MOD_B 1.e-6

/*
 ---------------------------------------------------------------------
 ---------------------------------------------------------------------
 Network creation and removal
 ---------------------------------------------------------------------
 ---------------------------------------------------------------------
 */

/*
 ---------------------------------------------------------------------
 Create an empty binet, whose networks point to NULL
 ---------------------------------------------------------------------
 */
struct binet *
CreateBipart() {
	struct binet *temp;

	temp = (struct binet *) calloc(1, sizeof(struct binet));
	temp->net1 = NULL;
	temp->net2 = NULL;
	return temp;
}

/*
 ---------------------------------------------------------------------
 Create a bipartite network from a file.
 ---------------------------------------------------------------------
 */
struct binet *
FBuildNetworkBipart(FILE *inFile, int weight_sw, int add_weight_sw) {
	struct node_gra *root1 = NULL, *root2 = NULL;
	void *dict1 = NULL, *dict2 = NULL;
	char label1[MAX_LABEL_LENGTH], label2[MAX_LABEL_LENGTH];
	struct node_gra *last1 = NULL, *last2 = NULL;
	struct node_gra *n1 = NULL, *n2 = NULL;
	struct binet *net = NULL;
	double weight;
	struct node_tree *nodeTree = NULL, *ntree1 = NULL, *ntree2 = NULL;

	/* Initialize the subnetworks */
	last1 = root1 = CreateHeaderGraph();
	last2 = root2 = CreateHeaderGraph();

	/* Go through the file */
	while (!feof(inFile)) {

		/* Read the labels (and weight, if necessary) */
		if (weight_sw == 0) {
			if (fscanf(inFile, "%s %s\n", label1, label2) == EOF) {
				throw std::runtime_error("Could not read from file");
			}
			weight = 1.;
		} else {
			if (fscanf(inFile, "%s %s %lf\n", label1, label2, &weight) == EOF) {
				throw std::runtime_error("Could not read from file");
			}
		}

		/* Check if the nodes already exist, and create them otherwise */
		nodeTree = CreateNodeTree();
		strcpy(nodeTree->label, label1);
		ntree1 = *(struct node_tree **) tsearch((void *) nodeTree, &dict1,
				NodeTreeLabelCompare);
		if (ntree1->ref == NULL)
			ntree1->ref = last1 = CreateNodeGraph(last1, label1);
		else
			FreeNodeTree(nodeTree, preorder, 0);
		n1 = ntree1->ref;

		nodeTree = CreateNodeTree();
		strcpy(nodeTree->label, label2);
		ntree2 = *(struct node_tree **) tsearch((void *) nodeTree, &dict2,
				NodeTreeLabelCompare);
		if (ntree2->ref == NULL)
			ntree2->ref = last2 = CreateNodeGraph(last2, label2);
		else
			FreeNodeTree(nodeTree, preorder, 0);
		n2 = ntree2->ref;

		/* Create the links */
		AddAdjacency(n1, n2, 0, add_weight_sw, weight, 0);
		AddAdjacency(n2, n1, 0, add_weight_sw, weight, 0);
	}

	/* Free memory */
	tdestroy((void*) dict1, (void (*)(void *))FreeNodeTree);tdestroy
	((void*) dict2, (void (*)(void *))FreeNodeTree);

	/* Create the bipartite network and return */
net	= CreateBipart();
	net->net1 = root1;
	net->net2 = root2;
	return net;
}

/*
 ---------------------------------------------------------------------
 Build a modular bipartine network.

 modSizes: vector with the sizes of the modules (if NULL, then the
 modules are all of the same size nodpermod).

 nodpermod: number of nodes per module (NOTE: only used if
 modSizes==NULL)

 nmod: number of modules

 S2: number of 'teams'

 mmin (mmax): minimum (maximum) number of 'agents' per 'team'. Team
 size is determined by drawing a randomly generated integer uniformly
 distributed between mmin and mmax.

 p: probability of selecting agents of a given color for a team
 ---------------------------------------------------------------------
 */
struct binet *
BuildModularBipartiteNetwork(int *modSizes, int nodpermod, int nmod,
		double *col_prob, int S2, int mmin, int mmax, double geom_p, double p,
		gsl_rng *gen) {
	int i, j;
	struct binet *net = NULL;
	struct node_gra *root1, *root2;
	struct node_gra **list1, **list2;
	struct node_gra *last_add1 = NULL, *last_add2 = NULL;
//	int orig, dest;
	int teamcol, target;
	int S1 = 0;
	int *module, *mod_starting, n_team_col;
	int m;
	int free_modSizes = 0;
	double dice, cum;
	char label[MAX_LABEL_LENGTH];

	/* Define modSizes if not defined yet */
	if (modSizes == NULL) {
		free_modSizes = 1; /* Remember to free memory at the end */
		modSizes = allocate_i_vec(nmod);
		for (i = 0; i < nmod; i++) {
			modSizes[i] = nodpermod;
		}
	}

	/* Calculate the number of nodes S1 and allocate memory for the
	 lists */
	S1 = 0;
	for (i = 0; i < nmod; i++) {
		S1 += modSizes[i];
	}
	module = allocate_i_vec(S1);
	list1 = (struct node_gra **) calloc(S1, sizeof(struct node_gra *));
	list2 = (struct node_gra **) calloc(S2, sizeof(struct node_gra *));

	/* Assign each node to a module */
	S1 = 0;
	mod_starting = allocate_i_vec(nmod);
	for (i = 0; i < nmod; i++) {
		mod_starting[i] = S1; /* Number of the first node in the module */
		for (j = 0; j < modSizes[i]; j++) {
			module[S1++] = i;
		}
	}

	/* Create the two networks */
	last_add1 = root1 = CreateHeaderGraph();
	last_add2 = root2 = CreateHeaderGraph();

	for (i = 0; i < S1; i++) {
		sprintf(label, "A%d", i + 1);
		last_add1 = list1[i] = CreateNodeGraph(last_add1, label);
		list1[i]->inGroup = module[i];
		list1[i]->ivar1 = 0;
	}
	for (i = 0; i < S2; i++) {
		sprintf(label, "B%d", i + 1);
		last_add2 = list2[i] = CreateNodeGraph(last_add2, label);
		list2[i]->ivar1 = 1;
	}

	/* Create the links */
	for (i = 0; i < S2; i++) { /* loop over teams */

		/* Determine randomly which is the "color" of the team (according
		 to the probabilities in col_prob if available, or with equal
		 probability for all colors otherwise), that is, the module that
		 will contribute, in principle, more nodes. */
		if (col_prob != NULL) {
			dice = gsl_rng_uniform(gen);
			cum = 0.0;
			teamcol = -1;
			while (cum < dice) {
				teamcol++;
				cum += col_prob[teamcol];
			}
		} else {
			teamcol = floor(gsl_rng_uniform(gen) * nmod);
		}
		list2[i]->inGroup = teamcol;
		n_team_col = 0; /* No nodes of the team color added so far */

		/* Determine the number of actors in the team */
		if (mmin < 0) { /* use a geometric distribution */
			m = geometric_dist_val(geom_p, gen);
		} else if (mmax != mmin) /* use uniform distribution */
			m = floor(gsl_rng_uniform(gen) * (double) (mmax + 1 - mmin) + mmin);
		else
			/* all teams have the same size */
			m = mmin;

		for (j = 0; j < m; j++) { /* loop over spots in a team */

			if (gsl_rng_uniform(gen) < p && n_team_col < modSizes[teamcol]) { /* select node with the
			 module's color */
				n_team_col++;
				do {
					target = mod_starting[teamcol]
							+ floor(gsl_rng_uniform(gen) * modSizes[teamcol]);
				} while (IsThereLink(list1[target], list2[i]) == 1);
			} else { /* choose node at random */
				do {
					target = floor(gsl_rng_uniform(gen) * S1);
				} while (IsThereLink(list1[target], list2[i]) == 1);
				if (module[target] == teamcol) {
					n_team_col++;
				}
			}
			// Make the link
			AddAdjacency(list1[target], list2[i], 0, 0, 0, 0);
			AddAdjacency(list2[i], list1[target], 0, 0, 0, 0);
		} /* end of loop over spots */
	} /* end of loop over teams */

	/* Create the bipartite network */
	net = CreateBipart();
	net->net1 = root1;
	net->net2 = root2;

	/* Free memory */
	free(list1);
	free(list2);
	free_i_vec(module);
	free_i_vec(mod_starting);
	if (free_modSizes == 1) {
		free_i_vec(modSizes);
		modSizes = NULL;
	}

	/* Done */
	return net;
}

/*
 ---------------------------------------------------------------------
 Free the memory allocated to a bipartite network
 ---------------------------------------------------------------------
 */
void RemoveBipart(struct binet *net) {
	RemoveGraph(net->net1);
	RemoveGraph(net->net2);
	free(net);
	return;
}

/*
 ---------------------------------------------------------------------
 ---------------------------------------------------------------------
 Node and multinode operations
 ---------------------------------------------------------------------
 ---------------------------------------------------------------------
 */
/*
 ---------------------------------------------------------------------
 Calculates the number of common links between two nodes. The two
 nodes have to be in the same subnetwork; otherwise the subroutine
 returns 0.
 ---------------------------------------------------------------------
 */
int NCommonLinksBipart(struct node_gra *n1, struct node_gra *n2) {
	int ncom = 0;
	struct node_lis *l1 = n1->neig;
	struct node_lis *l2;

	while ((l1 = l1->next) != NULL) {
		l2 = n2->neig;
		while ((l2 = l2->next) != NULL) {
			if (l1->ref == l2->ref)
				ncom++;
		}
	}

	return ncom;
}

/*
 ---------------------------------------------------------------------
 Calculates Sum_a(w_ia*w_ja) for two nodes i and j. a is a node of the
 opposite subnetwork. The sum is over all nodes of that opposite subnetwork.
 The two nodes have to be in the same subnetwork; otherwise the subroutine
 returns 0.
 ---------------------------------------------------------------------
 */
double SumProductsOfCommonWeightsBipart(struct node_gra *n1,
		struct node_gra *n2) {
	double w_ia = 0.0, w_ja = 0.0, sww = 0.0;
	struct node_lis *l1 = n1->neig;
	struct node_lis *l2;

	while ((l1 = l1->next) != NULL) {
		w_ia = l1->weight;
		l2 = n2->neig;
		while ((l2 = l2->next) != NULL) {
			if (l1->ref == l2->ref) {
				w_ja = l2->weight;
				sww += w_ia * w_ja;
			}
		}
	}

	return sww;
}

/*
 ---------------------------------------------------------------------
 Removes a node from the bipartite network. Variable set (1 or 2)
 indicates if the node lives in binet->net1 or binet->net2.
 ---------------------------------------------------------------------
 */
void RemoveNodeBipart(struct binet *binet, char *label, int set) {
	struct node_gra *p;
	struct node_gra *node;
	struct node_lis *nei;
	int count = 0;

	/* Get to the target node */
	if (set == 1)
		p = binet->net1;
	else
		p = binet->net2;
	while (strcmp(p->next->label, label) != 0)
		p = p->next;
	node = p->next;

	/* Remove all links from/to the node */
	nei = node->neig;
	while (nei->next != NULL) {
		RemoveLink(node, nei->next->ref, 1);
		fprintf(stderr, "degree: %d\n", CountLinks(node));
	}

	/* Remove the node */
	p->next = node->next;
	FreeNode(node);

	/* Renumber the nodes */
	if (set == 1)
		p = binet->net1;
	else
		p = binet->net2;
	while ((p = p->next) != NULL) {
		p->num = count++;
	}

	/* Renumber the node_lis nodes (adjacencies) */
	if (set == 1)
		p = binet->net2;
	else
		p = binet->net1;
	while ((p = p->next) != NULL) {
		nei = p->neig;
		while ((nei = nei->next) != NULL) {
			nei->node = nei->ref->num;
		}
	}

	return;
}

/*
 ---------------------------------------------------------------------
 ---------------------------------------------------------------------
 Network operations
 ---------------------------------------------------------------------
 ---------------------------------------------------------------------
 */

/*
 ---------------------------------------------------------------------
 Create a copy of a bipartite network
 ---------------------------------------------------------------------
 */
struct binet *
CopyBipart(struct binet *binet) {
	struct binet *copy = NULL;
	struct node_gra *p1 = NULL, *p2 = NULL;
	struct node_gra *last1 = NULL, *last2 = NULL;
	struct node_lis *l = NULL;
	void *dict1 = NULL, *dict2 = NULL;
	struct node_tree *ntree1 = NULL, *ntree2 = NULL;

	/* Create the copy binet */
	copy = CreateBipart();
	last1 = copy->net1 = CreateHeaderGraph();
	last2 = copy->net2 = CreateHeaderGraph();

	/* Copy the nodes in each of the subnetworks and, simultaneously,
	 create the label dictionaries for faster access to nodes */
	p1 = binet->net1;
	while ((p1 = p1->next) != NULL) {
		ntree1 = CreateNodeTree();
		strcpy(ntree1->label, p1->label);
		ntree1 = *(struct node_tree **) tsearch((void *) ntree1, &dict1,
				NodeTreeLabelCompare);
		ntree1->ref = last1 = CreateNodeGraph(last1, p1->label);
		last1->num = p1->num;
		last1->coorX = p1->coorX;
		last1->coorY = p1->coorY;
		last1->coorZ = p1->coorZ;
		last1->state = p1->state;
		last1->inGroup = p1->inGroup;
		last1->ivar1 = p1->ivar1;
		last1->dvar1 = p1->dvar1;
	}

	p2 = binet->net2;
	while ((p2 = p2->next) != NULL) {
		ntree2 = CreateNodeTree();
		strcpy(ntree2->label, p2->label);
		ntree2 = *(struct node_tree **) tsearch((void *) ntree2, &dict2,
				NodeTreeLabelCompare);
		ntree2->ref = last2 = CreateNodeGraph(last2, p2->label);
		last2->num = p2->num;
		last2->coorX = p2->coorX;
		last2->coorY = p2->coorY;
		last2->coorZ = p2->coorZ;
		last2->state = p2->state;
		last2->inGroup = p2->inGroup;
		last2->ivar1 = p2->ivar1;
		last2->dvar1 = p2->dvar1;
	}

	/* Copy the links */
	p1 = binet->net1;
	while ((p1 = p1->next) != NULL) {
		l = p1->neig;
		while ((l = l->next) != NULL) {
			AddAdjacency(GetNodeDict(p1->label, dict1),
					GetNodeDict(l->nodeLabel, dict2), 0, 0, l->weight, 0);
			AddAdjacency(GetNodeDict(l->nodeLabel, dict2),
					GetNodeDict(p1->label, dict1), 0, 0, l->weight, 0);
		}
	}

	/* Free memory */
	tdestroy((void*) dict1, (void (*)(void *))FreeNodeTree);tdestroy
	((void*) dict2, (void (*)(void *))FreeNodeTree);

	/* Done */
	return copy	;
}

/*
 ---------------------------------------------------------------------
 Invert the networks in binet
 ---------------------------------------------------------------------
 */
struct binet *
InvertBipart(struct binet *net) {
	struct node_gra *temp;

	temp = net->net1;
	net->net1 = net->net2;
	net->net2 = temp;

	return net;
}

/*
 ---------------------------------------------------------------------
 Counts the links in a bipartite network
 ---------------------------------------------------------------------
 */
int NLinksBipart(struct binet *binet) {
	struct node_gra *p = binet->net1;
	int nlink = 0;

	while ((p = p->next) != NULL)
		nlink += CountLinks(p);

	return nlink;
}

/*
 ---------------------------------------------------------------------
 Project a binet into a weighted one mode network. The network is
 projected into the space of net1, and the weights in the projection
 are the number of common links in the binet->
 ---------------------------------------------------------------------
 */
struct node_gra *
ProjectBipart(struct binet *binet) {
	struct node_gra *projnet = NULL;
	struct node_gra *last = NULL;
	struct node_gra *p1 = NULL, *p2 = NULL;
	void *dict = NULL;
	struct node_tree *ntree = NULL;
	int weight;

	/* Create the header of the projection network */
	last = projnet = CreateHeaderGraph();

	/* Create the nodes */
	p1 = binet->net1;
	while ((p1 = p1->next) != NULL) {
		ntree = CreateNodeTree();
		strcpy(ntree->label, p1->label);
		ntree = *(struct node_tree **) tsearch((void *) ntree, &dict,
				NodeTreeLabelCompare);
		ntree->ref = last = CreateNodeGraph(last, p1->label);
	}

	/* Create the links */
	p1 = binet->net1;
	while ((p1 = p1->next) != NULL) {
		p2 = p1;
		while ((p2 = p2->next) != NULL) {
			weight = NCommonLinksBipart(p1, p2);
			if (weight > 0) {
				AddAdjacency(GetNodeDict(p1->label, dict),
						GetNodeDict(p2->label, dict), 0, 0, (double) weight, 0);
				AddAdjacency(GetNodeDict(p2->label, dict),
						GetNodeDict(p1->label, dict), 0, 0, (double) weight, 0);
			}
		}
	}

	/* Free memory and return */
	tdestroy((void*) dict, (void (*)(void *))FreeNodeTree);return
projnet	;
}

/*
 ---------------------------------------------------------------------
 Randomize links in a bipartite network
 ---------------------------------------------------------------------
 */
struct binet *
RandomizeBipart(struct binet *binet, double times, gsl_rng *gen) {
	int i;
	int nlink, niter, coun = 0;
	int target1, target2;
	struct node_gra *p = NULL;
	struct node_lis *l = NULL;
	struct node_gra *n1, *n2, *n3, *n4;
	struct node_gra **ori, **des;

	/* Build the link lists (one for link origins and one for ends) */
	nlink = NLinksBipart(binet);
	niter = ceil(times * (double) nlink);
	ori = (struct node_gra **) calloc(nlink, sizeof(struct node_gra *));
	des = (struct node_gra **) calloc(nlink, sizeof(struct node_gra *));

	p = binet->net1;
	while ((p = p->next) != NULL) {
		l = p->neig;
		while ((l = l->next) != NULL) {
			ori[coun] = p;
			des[coun] = l->ref;
			coun++;
		}
	}

	if (coun != nlink)
		fprintf(stderr, "Error in RandomizeBipart: coun !=  nlink!!\n");

	/* Randomize the network */
	for (i = 0; i < niter; i++) {

		/* select the two links (four nodes) to swap */
		do {
			target1 = floor(gsl_rng_uniform(gen) * (double) nlink);
			n1 = ori[target1];
			n2 = des[target1];

			do {
				target2 = floor(gsl_rng_uniform(gen) * (double) nlink);
				n3 = ori[target2];
				n4 = des[target2];
			} while (n1 == n3 || n2 == n4);

		} while (IsThereLink(n1, n4) == 1 || IsThereLink(n2, n3) == 1);

		/* switch the link */
		RemoveLink(n1, n2, 1);
		RemoveLink(n3, n4, 1);
		AddAdjacency(n1, n4, 0, 0, 0, 1);
		AddAdjacency(n4, n1, 0, 0, 0, 1);
		AddAdjacency(n3, n2, 0, 0, 0, 1);
		AddAdjacency(n2, n3, 0, 0, 0, 1);

		ori[target1] = n1;
		des[target1] = n4;
		ori[target2] = n3;
		des[target2] = n2;
	}

	free(ori);
	free(des);

	return binet;
}

/*
 ---------------------------------------------------------------------
 ---------------------------------------------------------------------
 Network output
 ---------------------------------------------------------------------
 ---------------------------------------------------------------------
 */

/*
 ---------------------------------------------------------------------
 Print a bipartite network in Pajek format. Node coordinates are
 printed if coor_sw is not 0. Weight is printed if weight_sw is not
 0. If symmetric_sw == 1, the link is only printed once (a-b),
 otherwise it will be printed twice if necessary (a-b, and b-a).
 ---------------------------------------------------------------------
 */
void FPrintPajekFileBipart(char *fname, struct binet *binet, int coor_sw,
		int weight_sw) {
	struct node_gra *p = NULL;
	struct node_lis *n = NULL;
	FILE *outF;
	int Stot, S1, S2;

	/* Preliminaries */
	S1 = CountNodes(binet->net1);
	S2 = CountNodes(binet->net2);
	Stot = S1 + S2;

	outF = fopen(fname, "w");

	fprintf(outF, "*Vertices %d %d\n", Stot, S1);

	/* Print the nodes */
	p = binet->net1;
	while ((p = p->next) != NULL) {
		if (coor_sw == 1) {
			fprintf(outF, "%d \"%s\"           %lf %lf %lf\n", p->num + 1,
					p->label, p->coorX, p->coorY, p->coorZ);
		} else {
			fprintf(outF, "%d \"%s\"\n", p->num + 1, p->label);
		}
	}

	p = binet->net2;
	while ((p = p->next) != NULL) {
		if (coor_sw == 1) {
			fprintf(outF, "%d \"%s\"           %lf %lf %lf\n", p->num + S1 + 1,
					p->label, p->coorX, p->coorY, p->coorZ);
		} else {
			fprintf(outF, "%d \"%s\"\n", p->num + S1 + 1, p->label);
		}
	}

	/* Print the links title */
	fprintf(outF, "*Edges\n");

	/* Print the links */
	p = binet->net1;
	while ((p = p->next) != NULL) {
		n = p->neig;
		while ((n = n->next) != NULL) {
			if (weight_sw == 0)
				fprintf(outF, "%d   %d\n", p->num + 1, n->ref->num + S1 + 1);
			else
				fprintf(outF, "%d   %d   %g\n", p->num + 1,
						n->ref->num + S1 + 1, n->weight);
		}
	}

	/* Done */
	fclose(outF);
}

/*
 ---------------------------------------------------------------------
 ---------------------------------------------------------------------
 Network modularity
 ---------------------------------------------------------------------
 ---------------------------------------------------------------------
 */

/*
 ---------------------------------------------------------------------
 Calculate the modularity of a partition of a bipartite network
 ---------------------------------------------------------------------
 */
double ModularityBipart(struct binet *binet, struct group *part) {
	struct node_gra *p = binet->net2;
	struct node_lis *n1, *n2;
	double bimod = 0.0;
	int c12;
	int t1, t2;
	double sms, sms2;

	sms = sms2 = 0.0;

	/* Calculate sms=sum(m_s) and sms2=sum(m_s^2) */
	while (p->next != NULL) {
		p = p->next;
		sms += (double) CountLinks(p);
		sms2 += (double) (CountLinks(p) * CountLinks(p));
	}

	/* Calculate the modularity */
	while (part->next != NULL) {
		part = part->next;

		n1 = part->nodeList;
		while ((n2 = n1 = n1->next) != NULL) {
			while ((n2 = n2->next) != NULL) {
				c12 = NCommonLinksBipart(n1->ref, n2->ref);
				t1 = CountLinks(n1->ref);
				t2 = CountLinks(n2->ref);

				bimod += (double) c12 / (sms2 - sms)
						- (double) (t1 * t2) / (sms * sms);
			}
		}
	}
	bimod *= 2.;

	/* Done */
	return bimod;
}

/*
 ---------------------------------------------------------------------
 Calculate the modularity of a partition of a weighted bipartite network
 ---------------------------------------------------------------------
 */
double ModularityBipartWeighted(struct binet *binet, struct group *part) {
	struct node_gra *p = binet->net2;
	struct node_lis *n1, *n2;
	double bimod = 0.0;
	double sww12;
	double s1, s2;
	double sWa = 0.0, s2Wa = 0.0, sWa2 = 0.0;

	/* Calculate s2Wa=(sum W_a)^2 and sWa2=sum(W_a^2) */
	while ((p = p->next) != NULL) {
		sWa += (double) SumWeights(p);
		sWa2 += (double) (SumWeights(p) * SumWeights(p));
	}
	s2Wa = sWa * sWa;

	/* Calculate the modularity */
	while ((part = part->next) != NULL) {

		n1 = part->nodeList;
		while ((n2 = n1 = n1->next) != NULL) {
			while ((n2 = n2->next) != NULL) {
				sww12 = SumProductsOfCommonWeightsBipart(n1->ref, n2->ref);
				s1 = SumWeights(n1->ref);
				s2 = SumWeights(n2->ref);

				bimod += sww12 / sWa2 - (s1 * s2) / s2Wa;
			}
		}
	}
	bimod *= 2.;

	/* Done */
	return bimod;
}

/*
 ---------------------------------------------------------------------
 Splits one group into two new groups (thermalized with the outer
 SA), checking first if the network contains disconnected clusters.
 ---------------------------------------------------------------------
 */
void SAGroupSplitBipart(struct group *target_g, struct group *empty_g,
		double Ti, double Tf, double Ts, double cluster_prob, double **cmat,
		double msfac, gsl_rng *gen) {
	struct group *glist[2], *g = NULL, *split = NULL;
	struct node_gra **nlist;
	struct node_lis *p = NULL;
	int nnod = 0;
	int i;
	int n1, n2, t1, t2;
	int target, oldg, newg;
	double dE = 0.0;
	double T;
	double dice;
	struct node_gra *net;
	struct binet *binet;
	int S1 = target_g->size;
	int cluster_sw;
	void *dict = NULL;
	double energy, energyant;
	int count = 0, limit = 5;

	/* Initialize */
	glist[0] = target_g;
	glist[1] = empty_g;

	/* Are we going to use clusters? */
	if (gsl_rng_uniform(gen) < cluster_prob)
		cluster_sw = 1;

	/*
	 If cluster_sw, check if the network is disconnected
	 */
	if (cluster_sw == 1) {
		/* Build a network from the nodes in the target group and find
		 disconected clusters  */
		binet = CreateBipart();
		binet->net1 = BuildNetFromGroup(target_g);
		binet->net2 = CreateHeaderGraph();
		net = ProjectBipart(binet); /* This trick to generate the projection
		 works, although it is not elegant */
		split = ClustersPartition(net);
	}

	/*
	 If cluster_sw==1 and the network is disconnected, then use the
	 clusters
	 */
	if (cluster_sw == 1 && NGroups(split) > 1) {
		/* Build a dictionary for fast access to nodes */
		dict = MakeLabelDict(binet->net1);

		/* Move the nodes in some (half) of the clusters to empty module */
		g = split;
		while ((g = g->next) != NULL) {
			if (gsl_rng_uniform(gen) < 0.500000) { // With prob=0.5 move to empty
				p = g->nodeList;
				while ((p = p->next) != NULL) {
					MoveNode(GetNodeDict(p->nodeLabel, dict), target_g,
							empty_g);
				}
			}
		}
	}

	/*
	 Else if the network is connected or cluster_sw... go SA!
	 */
	else {
		/* Allocate memory for a list of nodes for faster access */
		nlist = (struct node_gra **) calloc(S1, sizeof(struct node_gra *));
		nnod = 0;

		/* Randomly assign the nodes to the groups */
		p = target_g->nodeList;
		while (p->next != NULL) {
			nlist[nnod++] = p->next->ref;
			dice = gsl_rng_uniform(gen);
			if (dice < 0.500000) {
				MoveNode(p->next->ref, target_g, empty_g);
			} else {
				p = p->next;
			}
		}

		/* Do SA to "optimize" the splitting */
		T = Ti;
		energy = energyant = 0.0;
		while ((T >= Tf) && (count < limit)) {

			/* Do nnod moves */
			for (i = 0; i < nnod; i++) {

				/* Determine target node */
				target = floor(gsl_rng_uniform(gen) * (double) nnod);
				if (nlist[target]->inGroup == target_g->label)
					oldg = 0;
				else
					oldg = 1;
				newg = 1 - oldg;

				/* Calculate the change of energy */
				dE = 0.0;
				n1 = nlist[target]->num;
				t1 = CountLinks(nlist[target]);
				/* 1-Old group */
				p = glist[oldg]->nodeList;
				while ((p = p->next) != NULL) {
					n2 = p->node;
					if (n2 != n1) {
						t2 = CountLinks(p->ref);
						dE -= 2. * (cmat[n1][n2] - t1 * t2 * msfac);
					}
				}
				/* 2-New group */
				p = glist[newg]->nodeList;
				while ((p = p->next) != NULL) {
					n2 = p->node;
					t2 = CountLinks(p->ref);
					dE += 2. * (cmat[n1][n2] - t1 * t2 * msfac);
				}

				/* Accept the change according to the Boltzman factor */
				if (gsl_rng_uniform(gen) < exp(dE / T)) {
					MoveNode(nlist[target], glist[oldg], glist[newg]);
					energy += dE;
				}
			}

			/* Update the no-change counter */
			if (fabs(energy - energyant) / fabs(energyant) < EPSILON_MOD_B
					|| fabs(energyant) < EPSILON_MOD_B)
				count++;
			else
				count = 0;

			/* Update the last energy */
			energyant = energy;

			/* Update the temperature */
			T = T * Ts;

		} /* End of temperature loop */

	} /* End of else (network is connected) */

	if (cluster_sw == 1) {
		RemovePartition(split);
		RemoveGraph(net);
		RemoveBipart(binet);
		tdestroy((void*) dict, (void (*)(void *))FreeNodeTree);} else {
			free(nlist);
		}

		/* Done */
	return;
}

/*
 ---------------------------------------------------------------------
 Splits one group into two new groups (thermalized with the outer
 SA), checking first if the network contains disconnected clusters.
 For Weighted Bipartite Networks.
 ---------------------------------------------------------------------
 */
void SAGroupSplitBipartWeighted(struct group *target_g, struct group *empty_g,
		double Ti, double Tf, double Ts, double cluster_prob, double **swwmat,
		double Wafac, gsl_rng *gen) {
	struct group *glist[2], *g = NULL, *split = NULL;
	struct node_gra **nlist;
	struct node_lis *p = NULL;
	int nnod = 0;
	int i;
	int n1, n2, s1, s2;
	int target, oldg, newg;
	double dE = 0.0;
	double T;
	double dice;
	struct node_gra *net;
	struct binet *binet;
	int SZ1 = target_g->size;
	int cluster_sw;
	void *dict = NULL;
	double energy, energyant;
	int count = 0, limit = 5;

	/* Initialize */
	glist[0] = target_g;
	glist[1] = empty_g;

	/* Are we going to use clusters? */
	if (gsl_rng_uniform(gen) < cluster_prob)
		cluster_sw = 1;

	/*
	 If cluster_sw, check if the network is disconnected
	 */
	if (cluster_sw == 1) {
		/* Build a network from the nodes in the target group and find
		 disconected clusters  */
		binet = CreateBipart();
		binet->net1 = BuildNetFromGroup(target_g);
		binet->net2 = CreateHeaderGraph();
		net = ProjectBipart(binet); /* This trick to generate the projection
		 works, although it is not elegant */
		/*
		 Note: This projection uses NCommonLinksBipart to determine
		 weights in the projected network, and the original, bipartite
		 weights are disregarded. But that's ok, since the projected
		 network is just used to find clusters.
		 */
		split = ClustersPartition(net);
	}

	/*
	 If cluster_sw==1 and the network is disconnected, then use the
	 clusters
	 */
	if (cluster_sw == 1 && NGroups(split) > 1) {
		/* Build a dictionary for fast access to nodes */
		dict = MakeLabelDict(binet->net1);

		/* Move the nodes in some (half) of the clusters to empty module */
		g = split;
		while ((g = g->next) != NULL) {
			if (gsl_rng_uniform(gen) < 0.500000) { // With prob=0.5 move to empty
				p = g->nodeList;
				while ((p = p->next) != NULL) {
					MoveNode(GetNodeDict(p->nodeLabel, dict), target_g,
							empty_g);
				}
			}
		}
	}

	/*
	 Else if the network is connected or cluster_sw... go SA!
	 */
	else {
		/* Allocate memory for a list of nodes for faster access */
		nlist = (struct node_gra **) calloc(SZ1, sizeof(struct node_gra *));
		nnod = 0;

		/* Randomly assign the nodes to the groups */
		p = target_g->nodeList;
		while (p->next != NULL) {
			nlist[nnod++] = p->next->ref;
			dice = gsl_rng_uniform(gen);
			if (dice < 0.500000) {
				MoveNode(p->next->ref, target_g, empty_g);
			} else {
				p = p->next;
			}
		}

		/* Do SA to "optimize" the splitting */
		T = Ti;
		energy = energyant = 0.0;
		while ((T >= Tf) && (count < limit)) {

			/* Do nnod moves */
			for (i = 0; i < nnod; i++) {

				/* Determine target node */
				target = floor(gsl_rng_uniform(gen) * (double) nnod);
				if (nlist[target]->inGroup == target_g->label)
					oldg = 0;
				else
					oldg = 1;
				newg = 1 - oldg;

				/* Calculate the change of energy */
				dE = 0.0;
				n1 = nlist[target]->num;
				s1 = SumWeights(nlist[target]);
				/* 1-Old group */
				p = glist[oldg]->nodeList;
				while ((p = p->next) != NULL) {
					n2 = p->node;
					if (n2 != n1) {
						s2 = SumWeights(p->ref);
						dE -= 2. * (swwmat[n1][n2] - s1 * s2 * Wafac);
					}
				}
				/* 2-New group */
				p = glist[newg]->nodeList;
				while ((p = p->next) != NULL) {
					n2 = p->node;
					s2 = SumWeights(p->ref);
					dE += 2. * (swwmat[n1][n2] - s1 * s2 * Wafac);
				}

				/* Accept the change according to the Boltzman factor */
				if (gsl_rng_uniform(gen) < exp(dE / T)) {
					MoveNode(nlist[target], glist[oldg], glist[newg]);
					energy += dE;
				}
			}

			/* Update the no-change counter */
			if (fabs(energy - energyant) / fabs(energyant) < EPSILON_MOD_B
					|| fabs(energyant) < EPSILON_MOD_B)
				count++;
			else
				count = 0;

			/* Update the last energy */
			energyant = energy;

			/* Update the temperature */
			T = T * Ts;

		} /* End of temperature loop */

	} /* End of else (network is connected) */

	if (cluster_sw == 1) {
		RemovePartition(split);
		RemoveGraph(net);
		RemoveBipart(binet);
		tdestroy((void*) dict, (void (*)(void *))FreeNodeTree);} else {
			free(nlist);
		}

		/* Done */
	return;
}

/*
 ---------------------------------------------------------------------
 Identify modules in the net1 network of a bipartite network using
 simulated annealing.

 Ti: Initial temperature for the SA

 Tf: Final temperature for the SA

 Ts: Cooling factor

 fac: Iteration factor

 merge: implement collective moves (merge=1) or not (merge=0)

 prob: only used if merge==1. Use percolation split with probability
 prob (prob>0) or do not use percolation (prob<0)
 ---------------------------------------------------------------------
 */
struct group *
SACommunityIdentBipart(struct binet *binet, double Ti, double Tf, double Ts,
		double fac, int ngroup, char initial_sw, int collective_sw,
		char output_sw, gsl_rng *gen) {
	int i;
	struct node_gra *net1 = binet->net1;
	struct node_gra *net2 = binet->net2;
	double sms = 0.0, sms2 = 0.0, msfac;
	struct node_gra *p, *p2;
	int nnod;
	struct group *part = NULL, *g = NULL; // *split = NULL;
	struct node_gra **nlist;
	struct group **glist = NULL, *lastg;
	int cicle1, cicle2;
	int count = 0, limit = 25;
	double energy, energyant = 0, dE; // e;
	double T;
	int target, oldg, newg;
	double **cmat;
	int g1, g2, empty;
	struct node_lis *nod, *nod2;
	double t1, t2;
	struct group *best_part = NULL;
	double best_E = -100.0;
	double cluster_prob = 0.500000;
	int dice;
	void *nodeDict;
	int *nlink = NULL;
	FILE *outf;

	/*
	 Preliminaries: Initialize, allocate memory, and place nodes in
	 initial groups
	 -------------------------------------------------------------------
	 */
	/* Create the groups and assign each node to one group */
	nnod = CountNodes(net1);
	ResetNetGroup(net1);
	part = CreateHeaderGroup();
	p = net1;

	/* Create a node dictionary for fast access to nodes by label */
	nodeDict = MakeLabelDict(net1);

	/* Allocate memory for the node list */
	nlist = (struct node_gra **) calloc(nnod, sizeof(struct node_gra *));

	/* Create the groups and assign nodes to the initial group according
	 to initial_sw. Additionally, map nodes and groups to lists for
	 faster access. */
	switch (initial_sw) {

	case 'o': /*  One node in each group */
		ngroup = nnod;
		glist = (struct group **) calloc(ngroup, sizeof(struct group *));
		while ((p = p->next) != NULL) {
			glist[p->num] = CreateGroup(part, p->num);
			nlist[p->num] = p;
			AddNodeToGroup(glist[p->num], p);
		}
		break;

	case 'r': /*  Random placement of nodes in groups */
		if (ngroup < 1)
			ngroup = nnod;
		glist = (struct group **) calloc(ngroup, sizeof(struct group *));
		lastg = part;
		for (i = 0; i < ngroup; i++)
			glist[i] = lastg = CreateGroup(lastg, i);
		while ((p = p->next) != NULL) {
			nlist[p->num] = p;
			dice = floor(gsl_rng_uniform(gen) * (double) ngroup);
			AddNodeToGroup(glist[dice], p);
		}
		break;
	}

	/* Calculate s2ms=(sum m_s)^2 and sms2=sum(m_s^2) */
	p = net2;
	while ((p = p->next) != NULL) {
		sms += (double) CountLinks(p);
		sms2 += (double) (CountLinks(p) * CountLinks(p));
	}
	msfac = 1. / (sms * sms);

	/* Calculate the c matrix of concurrences, and the number of links
	 of each node */
	cmat = allocate_d_mat(nnod, nnod);
	nlink = allocate_i_vec(nnod);
	p = net1;
	while ((p = p->next) != NULL) {
		nlink[p->num] = CountLinks(p);
		p2 = net1;
		while ((p2 = p2->next) != NULL) {
			cmat[p->num][p2->num] = (double) NCommonLinksBipart(p, p2)
					/ (sms2 - sms);
		}
	}

	/*
	 Determine the number of iterations at each temperature
	 -------------------------------------------------------------------
	 */
	if (fac * (double) (nnod * nnod) < 10)
		cicle1 = 10;
	else
		cicle1 = floor(fac * (double) (nnod * nnod));

	if (fac * (double) nnod < 2)
		cicle2 = 2;
	else
		cicle2 = floor(fac * (double) nnod);

	/*
	 Do the simulated annealing
	 -------------------------------------------------------------------
	 */
	/* Determine initial values */
	T = Ti;
	energy = ModularityBipart(binet, part);

	/* Temperature loop */
	while ((T >= Tf) && (count < limit)) {

		/* Output */
		switch (output_sw) {
		case 'n':
			break;
		case 'b':
			break;
		case 's':
			fprintf(stderr, "%g %lf %g\n", 1.0 / T, energy, T);
			break;
		case 'm':
			fprintf(stderr, "%g %lf %g\n", 1.0 / T, energy, T);
			break;
		case 'v':
			fprintf(stderr, "%g %lf %lf %g\n", 1.0 / T, energy,
					ModularityBipart(binet, part), T);
			break;
		case 'd':
			FPrintPartition(stderr, part, 0);
			fprintf(stderr, "%g %lf %lf %g\n", 1.0 / T, energy,
					ModularityBipart(binet, part), T);
		}

		/*
		 Do cicle1 individual change iterations
		 */
		for (i = 0; i < cicle1; i++) {

			/* Propose an individual change */
			target = floor(gsl_rng_uniform(gen) * (double) nnod);
			oldg = nlist[target]->inGroup;
			do {
				newg = floor(gsl_rng_uniform(gen) * ngroup);
			} while (newg == oldg);

			/* Calculate the change of energy */
			dE = 0.0;
			t1 = nlink[target];

			/* Old group contribution */
			nod = glist[oldg]->nodeList;
			while ((nod = nod->next) != NULL) {
				t2 = nlink[nod->ref->num];
				dE -=
						2.
								* (cmat[nlist[target]->num][nod->node]
										- t1 * t2 * msfac);
			}

			/* New group contribution */
			nod = glist[newg]->nodeList;
			while ((nod = nod->next) != NULL) {
				t2 = nlink[nod->ref->num];
				dE +=
						2.
								* (cmat[nlist[target]->num][nod->node]
										- t1 * t2 * msfac);
			}
			dE += 2.
					* (cmat[nlist[target]->num][nlist[target]->num]
							- t1 * t1 * msfac);

			/* Accept or reject movement according to Metropolis */
			if (gsl_rng_uniform(gen) < exp(dE / T)) {
				energy += dE;
				MoveNode(nlist[target], glist[oldg], glist[newg]);
			}
		}

		/*
		 Do cicle2 collective change iterations
		 */
		if (collective_sw == 1) {
			for (i = 0; i < cicle2; i++) {

				/* MERGE */
				target = floor(gsl_rng_uniform(gen) * nnod);
				g1 = nlist[target]->inGroup;

				if (glist[g1]->size < nnod) {
					do {
						target = floor(gsl_rng_uniform(gen) * nnod);
						g2 = nlist[target]->inGroup;
					} while (g1 == g2);

					/* Calculate dE */
					dE = 0.0;
					nod = glist[g1]->nodeList;
					while ((nod = nod->next) != NULL) {
						nod2 = glist[g2]->nodeList;
						while ((nod2 = nod2->next) != NULL) {
							t1 = nlink[nod->ref->num];
							t2 = nlink[nod2->ref->num];
							dE += 2.
									* (cmat[nod->node][nod2->node]
											- t1 * t2 * msfac);
						}
					}

					/* Accept or reject change */
					if (gsl_rng_uniform(gen) < exp(dE / T)) {
						MergeGroups(glist[g1], glist[g2]);
						energy += dE;
					}
				} /* End of merge move */

				/* SPLIT */
				/* Look for an empty group */
				g = part;
				empty = -1;
				while (((g = g->next) != NULL) && (empty < 0)) {
					if (g->size == 0) {
						empty = g->label;
						break;
					}
				}

				if (empty >= 0) { /* if there are no empty groups, do nothing */
					/* Select group to split */
					do {
						target = floor(gsl_rng_uniform(gen) * (double) nnod); /* node */
						target = nlist[target]->inGroup; /* target group */
					} while (glist[target]->size == 1);

					/* Split the group */
					SAGroupSplitBipart(glist[target], glist[empty], Ti, T, 0.95,
							cluster_prob, cmat, msfac, gen);

					/* Calculate dE for remerging the groups */
					dE = 0.0;
					nod = glist[target]->nodeList;
					while ((nod = nod->next) != NULL) {
						nod2 = glist[empty]->nodeList;
						while ((nod2 = nod2->next) != NULL) {
							t1 = nlink[nod->ref->num];
							t2 = nlink[nod2->ref->num];
							dE += 2.
									* (cmat[nod->node][nod2->node]
											- t1 * t2 * msfac);
						}
					}

					/* Accept the change according to "inverse" Metroppolis.
					 Inverse means that the algor is applied to the split and
					 NOT to the merge! */
					if ((dE > EPSILON_MOD_B)
							&& (gsl_rng_uniform(gen) > exp(-dE / T))) {
						/* Undo the split */
						MergeGroups(glist[target], glist[empty]);
					} else {
						/* Update energy */
						energy -= dE;
					}
				} /* End of split move */
			} /* End of cicle2 loop */
		} /* End of 'if collective_sw==1' loop */

		/* Update the no-change counter */
		if (((T < Ti / 1000.) || (Ti < EPSILON_MOD_B))
				&& (fabs(energy - energyant) / fabs(energyant) < EPSILON_MOD_B
						|| fabs(energyant) < EPSILON_MOD_B)) {
			count++;

			/* If the SA is ready to stop (count==limit) but the current
			 partition is not the best one so far, replace the current
			 partition by the best one and continue from there. */
			if ((count == limit) && (energy + EPSILON_MOD_B < best_E)) {
				switch (output_sw) {
				case 'n':
					break;
				case 'b':
					break;
				default:
					fprintf(stderr, "# Resetting partition\n");
					break;
				}

				/* Remap the partition to the best partition */
				RemovePartition(part);
				g = part = CopyPartition(best_part);
				while ((g = g->next) != NULL)
					glist[g->label] = g;
				MapPartToNet(part, binet->net1);

				/* Reset energy and counter */
				energy = best_E;
				count = 0;
			}
		}

		else {
			count = 0;
		}
		/* Update the last energy */
		energyant = energy;

		/* Compare the current partition to the best partition so far and
		 save the current if it is better than the best so far. */
		if (energy > best_E) {
			if (best_part != NULL)
				RemovePartition(best_part);
			best_part = CopyPartition(part);
			MapPartToNet(part, binet->net1); /* MUST DO this after copying a
			 part! */
			best_E = energy;
		}

		/* Save the partition to a file if necessary */
		switch (output_sw) {
		case 'b':
			outf = fopen("part.tmp", "w");
			FPrintPartition(outf, best_part, 1);
			fclose(outf);
		case 's':
			outf = fopen("part.tmp", "w");
			FPrintPartition(outf, best_part, 1);
			fclose(outf);
		default:
			break;
		}

		/* Update the temperature */
		T = T * Ts;

	} /* End of simulated annealing */

	/* Free memory */
	free_d_mat(cmat, nnod);
	free_i_vec(nlink);
	RemovePartition(best_part);
	FreeLabelDict(nodeDict);
	free(glist);
	free(nlist);

	/* Done */
	return CompressPart(part);
}

/*
 ---------------------------------------------------------------------
 Identify modules in the net1 network of a WEIGHTED bipartite network
 using simulated annealing.

 Ti: Initial temperature for the SA

 Tf: Final temperature for the SA

 Ts: Cooling factor

 fac: Iteration factor

 merge: implement collective moves (merge=1) or not (merge=0)

 prob: only used if merge==1. Use percolation split with probability
 prob (prob>0) or do not use percolation (prob<0)
 ---------------------------------------------------------------------
 */
struct group *
SACommunityIdentBipartWeighted(struct binet *binet, double Ti, double Tf,
		double Ts, double fac, int ngroup, char initial_sw, int collective_sw,
		char output_sw, gsl_rng *gen) {
	int i;
	struct node_gra *net1 = binet->net1;
	struct node_gra *net2 = binet->net2;
	double sWa = 0.0, s2Wa = 0.0, sWa2 = 0.0, Wafac;
	struct node_gra *p, *p2;
	int nnod;
	struct group *part = NULL, *g = NULL; // *split = NULL;
	struct node_gra **nlist;
	struct group **glist = NULL, *lastg;
	int cicle1, cicle2;
	int count = 0, limit = 25;
	double energy, energyant = 0, dE; // e;
	double T;
	int target, oldg, newg;
	std::string accepted;
	double **swwmat;
	int g1, g2, empty;
	struct node_lis *nod, *nod2;
	double s1, s2;
	struct group *best_part = NULL;
	double best_E = -100.0;
	double cluster_prob = 0.500000;
	int dice;
	void *nodeDict;
	double *strength = NULL;
	FILE *outf;

	/*
	 Preliminaries: Initialize, allocate memory, and place nodes in
	 initial groups
	 -------------------------------------------------------------------
	 */
	/* Create the groups and assign each node to one group */
	nnod = CountNodes(net1);
	ResetNetGroup(net1);
	part = CreateHeaderGroup();
	p = net1;

	/* Create a node dictionary for fast access to nodes by label */
	nodeDict = MakeLabelDict(net1);

	/* Allocate memory for the node list */
	nlist = (struct node_gra **) calloc(nnod, sizeof(struct node_gra *));

	/* Create the groups and assign nodes to the initial group according
	 to initial_sw. Additionally, map nodes and groups to lists for
	 faster access. */
	switch (initial_sw) {

	case 'o': /*  One node in each group */
		ngroup = nnod;
		glist = (struct group **) calloc(ngroup, sizeof(struct group *));
		while ((p = p->next) != NULL) {
			glist[p->num] = CreateGroup(part, p->num);
			nlist[p->num] = p;
			AddNodeToGroup(glist[p->num], p);
		}
		break;

	case 'r': /*  Random placement of nodes in groups */
		if (ngroup < 1)
			ngroup = nnod;
		glist = (struct group **) calloc(ngroup, sizeof(struct group *));
		lastg = part;
		for (i = 0; i < ngroup; i++)
			glist[i] = lastg = CreateGroup(lastg, i);
		while ((p = p->next) != NULL) {
			nlist[p->num] = p;
			dice = floor(gsl_rng_uniform(gen) * (double) ngroup);
			AddNodeToGroup(glist[dice], p);
		}
		break;
	}

	/* Calculate s2Wa=(sum W_a)^2 and sWa2=sum(W_a^2) */
	p = net2;
	while ((p = p->next) != NULL) {
		sWa += (double) SumWeights(p);
		sWa2 += (double) (SumWeights(p) * SumWeights(p));
	}
	s2Wa = sWa * sWa;
	Wafac = 1. / s2Wa;

	/* Calculate the sww matrix of Sum_a(w_ia*w_ja), and the strengths
	 of each node */
	swwmat = allocate_d_mat(nnod, nnod);
	strength = allocate_d_vec(nnod);
	p = net1;
	while ((p = p->next) != NULL) {
		strength[p->num] = SumWeights(p);
		p2 = net1;
		while ((p2 = p2->next) != NULL) {
			swwmat[p->num][p2->num] = SumProductsOfCommonWeightsBipart(p, p2)
					/ (sWa2);     // Note that swwmat includes the 1/sWa2 factor
		}
	}

	/*
	 Determine the number of iterations at each temperature
	 -------------------------------------------------------------------
	 */
	if (fac * (double) (nnod * nnod) < 10)
		cicle1 = 10;
	else
		cicle1 = floor(fac * (double) (nnod * nnod));

	if (fac * (double) nnod < 2)
		cicle2 = 2;
	else
		cicle2 = floor(fac * (double) nnod);

	/*
	 Do the simulated annealing
	 -------------------------------------------------------------------
	 */
	/* Determine initial values */
	T = Ti;
	energy = ModularityBipartWeighted(binet, part);

	/* Temperature loop */
	while ((T >= Tf) && (count < limit)) {

		/* Output */
		switch (output_sw) {
		case 'n':
			break;
		case 'b':
			break;
		case 's':
			fprintf(stderr, "%g %lf %g\n", 1.0 / T, energy, T);
			break;
		case 'm':
			fprintf(stderr, "%g %lf %g\n", 1.0 / T, energy, T);
			break;
		case 'v':
			fprintf(stderr, "%g %lf %lf %g\n", 1.0 / T, energy,
					ModularityBipartWeighted(binet, part), T);
			break;
		case 'd':
			FPrintPartition(stderr, part, 0);
			fprintf(stderr, "%g %lf %lf %g\n", 1.0 / T, energy,
					ModularityBipartWeighted(binet, part), T);
		}

		/*
		 Do cicle1 individual change iterations
		 */
		for (i = 0; i < cicle1; i++) {

			accepted = "rejected";

			/* Propose an individual change */
			target = floor(gsl_rng_uniform(gen) * (double) nnod);
			oldg = nlist[target]->inGroup;
			do {
				newg = floor(gsl_rng_uniform(gen) * ngroup);
			} while (newg == oldg);

			/* Calculate the change of energy */
			dE = 0.0;
			s1 = strength[target];

			/* Old group contribution */
			nod = glist[oldg]->nodeList;
			while ((nod = nod->next) != NULL) {
				s2 = strength[nod->ref->num];
				dE -= 2.
						* (swwmat[nlist[target]->num][nod->node]
								- s1 * s2 * Wafac);
			}

			/* New group contribution */
			nod = glist[newg]->nodeList;
			while ((nod = nod->next) != NULL) {
				s2 = strength[nod->ref->num];
				dE += 2.
						* (swwmat[nlist[target]->num][nod->node]
								- s1 * s2 * Wafac);
			}
			dE += 2.
					* (swwmat[nlist[target]->num][nlist[target]->num]
							- s1 * s1 * Wafac);

			/* Accept or reject movement according to Metropolis */
			if (gsl_rng_uniform(gen) < exp(dE / T)) {
				accepted = "ACCEPTED";
				energy += dE;
				MoveNode(nlist[target], glist[oldg], glist[newg]);
			}

			switch (output_sw) {
			case 'd':
				if (dE < 0 && accepted == "ACCEPTED" && (T < Ti / 1.0e6)) {
					fprintf(stderr,
							"Cicle 1 move %s: %i move %i -> %i dE=%g prob=%g T=%g\n",
							accepted.c_str(), target, oldg, newg, dE,
							exp(dE / T), T);
				}
				accepted = "rejected";
			}
		}

		/*
		 Do cicle2 collective change iterations
		 */
		if (collective_sw == 1) {
			for (i = 0; i < cicle2; i++) {

				/* MERGE */
				accepted = "rejected";

				target = floor(gsl_rng_uniform(gen) * nnod);
				g1 = nlist[target]->inGroup;

				if (glist[g1]->size < nnod) {
					do {
						target = floor(gsl_rng_uniform(gen) * nnod);
						g2 = nlist[target]->inGroup;
					} while (g1 == g2);

					/* Calculate dE */
					dE = 0.0;
					nod = glist[g1]->nodeList;
					while ((nod = nod->next) != NULL) {
						nod2 = glist[g2]->nodeList;
						while ((nod2 = nod2->next) != NULL) {
							s1 = strength[nod->ref->num];
							s2 = strength[nod2->ref->num];
							dE += 2.
									* (swwmat[nod->node][nod2->node]
											- s1 * s2 * Wafac);
						}
					}

					/* Accept or reject change */
					if (gsl_rng_uniform(gen) < exp(dE / T)) {
						accepted = "ACCEPTED";
						MergeGroups(glist[g1], glist[g2]);
						energy += dE;
					}

					switch (output_sw) {
					case 'd':
						if (dE < 0 && accepted == "ACCEPTED"
								&& (T < Ti / 1.0e6)) {
							fprintf(stderr,
									"Cicle 2 Merge %s: %i (sz %i) with %i (sz %i) dE=%g prob=%g T=%g\n",
									accepted.c_str(), g1, glist[g1]->size, g2,
									glist[g2]->size, dE, exp(dE / T), T);
						}
						accepted = "rejected";
					}
				} /* End of merge move */

				/* SPLIT */
				accepted = "rejected";

				/* Look for an empty group */
				g = part;
				empty = -1;
				while (((g = g->next) != NULL) && (empty < 0)) {
					if (g->size == 0) {
						empty = g->label;
						break;
					}
				}

				if (empty >= 0) { /* if there are no empty groups, do nothing */
					/* Select group to split */
					do {
						target = floor(gsl_rng_uniform(gen) * (double) nnod); /* node */
						target = nlist[target]->inGroup; /* target group */
					} while (glist[target]->size == 1);

					/* Split the group */
					SAGroupSplitBipartWeighted(glist[target], glist[empty], Ti,
							T, 0.95, cluster_prob, swwmat, Wafac, gen);

					/* Calculate dE for remerging the groups */
					dE = 0.0;
					nod = glist[target]->nodeList;
					while ((nod = nod->next) != NULL) {
						nod2 = glist[empty]->nodeList;
						while ((nod2 = nod2->next) != NULL) {
							s1 = strength[nod->ref->num];
							s2 = strength[nod2->ref->num];
							dE += 2.
									* (swwmat[nod->node][nod2->node]
											- s1 * s2 * Wafac);
						}
					}

					/* Accept the change according to "inverse" Metroppolis.
					 Inverse means that the algor is applied to the split and
					 NOT to the merge! */
					if (gsl_rng_uniform(gen) > exp(-dE / T)) {
						/* Undo the split */
						MergeGroups(glist[target], glist[empty]);
					} else {
						accepted = "ACCEPTED";
						/* Update energy */
						energy -= dE;
					}
					switch (output_sw) {
					case 'd':
						if (-dE < 0 && accepted == "ACCEPTED"
								&& (T < Ti / 1.0e6)) {
							fprintf(stderr,
									"Cicle 2 Split %s: %i -> %i (sz %i) and %i (sz %i) dE=%g dE>-en*Epsilon/10=%i prob=%g T=%g\n",
									accepted.c_str(), target, target,
									glist[target]->size, empty,
									glist[empty]->size, -dE,
									-dE > -fabs(energyant) * EPSILON_MOD_B / 10,
									exp(-dE / T), T);
						}
						accepted = "rejected";
					}
				} /* End of split move */
			} /* End of cicle2 loop */
		} /* End of 'if collective_sw==1' loop */

		/* Update the no-change counter */
		// condition (T < Ti / 1000.) && removed (stpdescent)
		if ((fabs(energy - energyant) / fabs(energyant) < EPSILON_MOD_B
				|| fabs(energyant) < EPSILON_MOD_B)) {
			count++;

			/* If the SA is ready to stop (count==limit) but the current
			 partition is not the best one so far, replace the current
			 partition by the best one and continue from there. */
			if ((count == limit) && (output_sw == 'd')) {
				fprintf(stderr, "# Limit reached.\n");
			}

			if ((count == limit) && (energy + EPSILON_MOD_B < best_E)) {
				switch (output_sw) {
				case 'n':
					break;
				case 'b':
					break;
				default:
					fprintf(stderr, "# Resetting partition\n");
					break;
				}

				/* Remap the partition to the best partition */
				RemovePartition(part);
				g = part = CopyPartition(best_part);
				while ((g = g->next) != NULL)
					glist[g->label] = g;
				MapPartToNet(part, binet->net1);

				/* Reset energy and counter */
				energy = best_E;
				count = 0;
			}
		}

		else {
			count = 0;
		}

		if ((T < Ti / 1.0e6) && (output_sw == 'd')) {
			fprintf(stderr, "En Change %%: %g (Last En: %g), count: %i",
					(fabs(energy - energyant) / fabs(energyant)),
					fabs(energyant), count);
		}

		/* Update the last energy */
		energyant = energy;

		/* Compare the current partition to the best partition so far and
		 save the current if it is better than the best so far. */
		if (energy > best_E) {
			if (best_part != NULL)
				RemovePartition(best_part);
			best_part = CopyPartition(part);
			MapPartToNet(part, binet->net1); /* MUST DO this after copying a
			 part! */
			best_E = energy;
		}

		/* Save the partition to a file if necessary */
		switch (output_sw) {
		case 'b':
			outf = fopen("part.tmp", "w");
			FPrintPartition(outf, best_part, 1);
			fclose(outf);
		case 's':
			outf = fopen("part.tmp", "w");
			FPrintPartition(outf, best_part, 1);
			fclose(outf);
		default:
			break;
		}

		/* Update the temperature */
		T = T * Ts;

	} /* End of simulated annealing */

	/* Free memory */
	free_d_mat(swwmat, nnod);
	free_d_vec(strength);
	RemovePartition(best_part);
	FreeLabelDict(nodeDict);
	free(glist);
	free(nlist);

	/* Done */
	return CompressPart(part);
}

/*
 ---------------------------------------------------------------------
 Calculte the participation coefficient of a node in a bipartite
 network
 ---------------------------------------------------------------------
 */
double ParticipationCoefficientBipart(struct node_gra *node) {
	struct node_lis *aTeamPoint = node->neig, *aNodePoint = NULL;
	struct node_gra *temp = node;
	int norm = 0;
	int maxNum = 0;
	int *inGroupCount = NULL, i;
	double P = 0.0;

	/* Determine the maximum number of groups and create an array for
	 inGroup counts */
	while (temp != NULL) {
		maxNum = temp->num;
		temp = temp->next;
	}
	inGroupCount = allocate_i_vec(maxNum + 1);
	for (i = 0; i <= maxNum; i++)
		inGroupCount[i] = 0;

	/* Go through the teams to which the node belongs */
	while ((aTeamPoint = aTeamPoint->next) != NULL) {
		/* Go through the members of the team and update inGroupCount */
		aNodePoint = aTeamPoint->ref->neig;
		while ((aNodePoint = aNodePoint->next) != NULL) {
			if (aNodePoint->ref != node) {
				norm++;
				inGroupCount[aNodePoint->ref->inGroup] += 1;
			}
		}
	}

	/* Compute the participation coefficient */
	for (i = 0; i <= maxNum; i++)
		P += (double) inGroupCount[i] * (double) inGroupCount[i]
				/ ((double) norm * (double) norm);
	P = 1.0 - P;

	/* Free memory */
	free_i_vec(inGroupCount);

	/* Done */
	return P;
}

/*
 ---------------------------------------------------------------------
 Calculate the largest, smallest, average, and standard deviation of
 the participation coefficient of all nodes in a network.
 ---------------------------------------------------------------------
 */
void StatisticsParticipationCoefficientBipart(struct node_gra *net,
		double *PMean, double *PStddev, double *PMin, double *PMax) {
	struct node_gra *p = net;
	int N = CountNodes(net);
	double *PList = NULL;

	/* Allocate memory */
	PList = allocate_d_vec(N);

	/* Calculate all Ps */
	while ((p = p->next) != NULL)
		PList[p->num] = ParticipationCoefficientBipart(p);

	/* Get the statistics */
	*PMean = mean(PList, N);
	*PStddev = stddev(PList, N);
	*PMin = min(PList, N);
	*PMax = max(PList, N);

	/* Free memory */
	free_d_vec(PList);

	/* Done */
	return;
}

/* /\* */
/*   --------------------------------------------------------------------- */
/*   Calculate the modularity of a co-partition of both subnetworks of a */
/*   bipartite network */
/*   --------------------------------------------------------------------- */
/* *\/ */
/* double BipartCoModularity(struct binet *binet, struct group *part) */
/* { */
/*   struct node_lis *n1, *n2; */
/*   double bimod = 0.0; */
/*   int t1, t2; */
/*   int L; */
/* /\*   int S1, S2; *\/ */

/* /\*   S1 = CountNodes(binet->net1); *\/ */
/* /\*   S2 = CountNodes(binet->net2); *\/ */
/*   L = NLinksBipart(binet); */

/*   // Calculate the modularity */
/*   while ((part = part->next) != NULL){ */
/*     n1 = part->nodeList; */
/*     while ((n2 = n1 = n1->next) != NULL) { */
/*       while ((n2 = n2->next) != NULL) { */
/* 	if ( n1->ref->ivar1 != n2->ref->ivar1 ) { */
/* 	  t1 = CountLinks(n1->ref); */
/* 	  t2 = CountLinks(n2->ref); */
/* 	  bimod += (IsThereLink(n1->ref, n2->node) -  */
/* 		    (double)(t1 * t2) / (double)(L)) / (double)L; */
/* 	} */
/*       } */
/*     } */
/*   } */

/*   return bimod; */
/* } */

/* /\* */
/*   --------------------------------------------------------------------- */
/*   Build a bipartite network with the nodes in a certain module */
/*   only. The module can contain nodes in both subnetworks of the */
/*   bipartite network. */
/*   --------------------------------------------------------------------- */
/* *\/ */
/* struct binet *BuildNetworkFromCopart(struct group *copart) */
/* { */
/*   struct binet *binet = NULL; */
/*   struct node_gra *root1 = NULL; */
/*   struct node_gra *root2 = NULL; */
/*   struct node_gra *list1[maxim_int], *ref1[maxim_int]; */
/*   struct node_gra *list2[maxim_int], *ref2[maxim_int]; */
/*   struct node_gra *last_add1 = NULL; */
/*   struct node_gra *last_add2 = NULL; */
/*   struct node_lis *node = NULL; */
/*   struct node_gra *n1 = NULL, *n2 = NULL; */
/*   int S1 = 0, S2 = 0;  */
/*   int i, j; */

/*   // Create the subnetworks */
/*   last_add1 = root1 = CreateHeaderGraph(); */
/*   last_add2 = root2 = CreateHeaderGraph(); */

/*   // Add the nodes */
/*   node = copart->nodeList; */
/*   while ((node = node->next) != NULL) { */
/*     if (node->ref->ivar1 == 0) { */
/*       ref1[S1] = node->ref; */
/*       last_add1 = list1[S1] = CreateNodeGraph(last_add1,  */
/* 					      node->node, */
/* 					      node->node, */
/* 					      node->node); */
/*       list1[S1]->ivar1 = 0; */
/*       S1++; */
/*     } */
/*     else { */
/*       ref2[S2] = node->ref; */
/*       last_add2 = list2[S2] = CreateNodeGraph(last_add2,  */
/* 					      node->node, */
/* 					      node->node, */
/* 					      node->node); */
/*       list2[S2]->ivar1 = 1; */
/*       S2++; */
/*     } */
/*   } */

/*   // Add the links */
/*   for (i=0; i<S1; i++) { */
/*     for (j=0; j<S2; j++) { */
/*       if (IsThereLink(ref1[i], ref2[j]->num) == 1) { */
/* 	AddAdjacencyFull(list1[i], list2[j], 10); */
/* 	AddAdjacencyFull(list2[j], list1[i], 10); */
/* 	GetLink(list1[i], list2[j]->num)->weight =  */
/* 	  GetLink(ref1[i], ref2[j]->num)->weight; */
/* 	GetLink(list2[j], list1[i]->num)->weight =  */
/* 	  GetLink(ref2[j], ref1[i]->num)->weight; */
/*       } */
/*     } */
/*   } */

/*   // Create the bipartite network and return it */
/*   binet = CreateBipart(); */
/*   binet->net1 = root1; */
/*   binet->net2 = root2; */
/*   return binet; */
/* } */

/* /\* */
/*   --------------------------------------------------------------------- */
/*   Splits actors and teams in one group into two new groups */
/*   (thermalized with the outer SA) */
/*   --------------------------------------------------------------------- */
/* *\/ */
/* ThermalBipartworkCoSplit(struct group *target_g, struct group *empty_g, */
/* 			double Ti, double Tf, */
/* 			gsl_rng *gen) */
/* { */
/*   struct group *glist[2]; */
/*   struct node_gra *nlist[maxim_int]; */
/*   struct node_gra *nlist_ori0[maxim_int]; */
/*   struct node_gra *nlist_ori1[maxim_int]; */
/*   struct node_gra *p = NULL; */
/*   int nnod = 0; */
/*   int i, j; */
/*   int target, oldg, newg; */
/*   double dE = 0.0; */
/*   double T, Ts = 0.95; */
/*   double dice; */
/*   struct binet *module_binet = NULL; */
/*   struct group *temp_part = NULL; */
/*   struct node_lis *nod = NULL; */
/*   int S1, S2, t1, t2, L; */
/*   int *nlinks = NULL; */
/*   int **isThereLink = NULL; */

/*   // Create a bipartite network with the nodes in the target_g only */
/*   module_binet = BuildNetworkFromCopart(target_g); */
/*   L = NLinksBipart(module_binet); */
/*   S1 = CountNodes(module_binet->net1); */
/*   S2 = CountNodes(module_binet->net2); */
/*   nlinks = allocate_i_vec(S1 + S2); */
/*   isThereLink = allocate_i_mat(S1 + S2, S1 + S2); */
/*   // Normalize the link matrix */
/*   for (i=0; i<S1+S2; i++) { */
/*     for (j=0; j<S1+S2; j++) { */
/*       isThereLink[i][j] = isThereLink[j][i] = 0; */
/*       /\* 	IsThereLink(nlist[i], nlist[j]->num); *\/ */
/*     } */
/*   } */

/*   // Create the groups */
/*   temp_part = CreateHeaderGroup(); */
/*   glist[0] = CreateGroup(temp_part, 0); */
/*   glist[1] = CreateGroup(temp_part, 1); */

/*   // Randomly assign the nodes to the groups and count their links */
/*   p = module_binet->net1; */
/*   while ((p = p->next) != NULL) { */
/*     p->trans = nnod++; */
/*     nlist[p->trans] = p; */
/*     nlinks[p->trans] = CountLinks(p); */
/*     dice = gsl_rng_uniform(gen); */
/*     if (dice < 0.5) { */
/*       AddNodeToGroup(glist[0], p); */
/*     } */
/*     else { */
/*       AddNodeToGroup(glist[1], p); */
/*     } */
/*   } */
/*   p = module_binet->net2; */
/*   while ((p = p->next) != NULL) { */
/*     p->trans = nnod++; */
/*     nlist[p->trans] = p; */
/*     nlinks[p->trans] = CountLinks(p); */
/*     dice = gsl_rng_uniform(gen); */
/*     if (dice < 0.5) { */
/*       AddNodeToGroup(glist[0], p); */
/*     } */
/*     else { */
/*       AddNodeToGroup(glist[1], p); */
/*     } */
/*     // Find the links */
/*     nod = p->neig; */
/*     while ((nod = nod->next) != NULL) { */
/*       isThereLink[p->trans][nod->ref->trans] =  */
/* 	isThereLink[nod->ref->trans][p->trans] = 1; */
/*     } */
/*   } */

/*   // Do SA to "optimize" the splitting */
/*   T = Ti; */
/*   while (T >= Tf) { */

/*     for (i=0; i<nnod; i++) { */
/*       target = floor(gsl_rng_uniform(gen) * (double)nnod); */
/*       oldg = nlist[target]->inGroup; */
/*       newg = 1 - oldg; */

/*       // Calculate the change of energy */
/*       dE = 0.0; */
/*       t1 = nlinks[nlist[target]->trans]; */

/*       // Old group contribution */
/*       nod = glist[oldg]->nodeList; */
/*       while ((nod = nod->next) != NULL) { */
/* 	if (nlist[target]->ivar1 != nod->ref->ivar1) { */
/* 	  t2 = nlinks[nod->ref->trans]; */
/* 	  dE -= (isThereLink[target][nod->ref->trans] - */
/* 		 (double)(t1 * t2) / (double)(L)) / (double)L; */
/* 	} */
/*       } */

/*       // New group contribution */
/*       nod = glist[newg]->nodeList; */
/*       while ((nod = nod->next) != NULL) { */
/* 	if (nlist[target]->ivar1 != nod->ref->ivar1) { */
/* 	  t2 = nlinks[nod->ref->trans]; */
/* 	  dE += (isThereLink[target][nod->ref->trans] - */
/* 		 (double)(t1 * t2) / (double)(L)) / (double)L; */
/* 	} */
/*       } */

/*       // Accept the change according to the Boltzman factor */
/*       if( (dE >= 0.0) || (gsl_rng_uniform(gen) < exp(dE/T)) ){ */
/* 	MoveNode(nlist[target], glist[oldg], glist[newg]); */
/*       } */

/*     } // End of for loop */

/*     T = T * Ts; */
/*   } // End of SA */

/*   // Actually move the nodes in the original network */
/*   // List the nodes in the original network */
/*   nod = target_g->nodeList; */
/*   while ((nod = nod->next) != NULL) { */
/*     if (nod->ref->ivar1 == 0) */
/*       nlist_ori0[nod->node] = nod->ref; */
/*     else */
/*       nlist_ori1[nod->node] = nod->ref; */
/*   } */
/*   // Move nodes around */
/* /\*   printf("\t---\n"); *\/ */
/*   nod = glist[1]->nodeList; */
/*   while ((nod = nod->next) != NULL) { */
/*     if (nod->ref->ivar1 == 0) { */
/*       MoveNode(nlist_ori0[nod->node], target_g, empty_g); */
/*     } */
/*     else { */
/*       MoveNode(nlist_ori1[nod->node], target_g, empty_g); */
/*     } */
/*   } */

/*   // Free memory */
/*   RemoveBipart(module_binet); */
/*   RemovePartition(temp_part); */
/*   free_i_vec(nlinks); */
/*   free_i_mat(isThereLink, S1 + S2); */
/* } */

/* /\* */
/*   --------------------------------------------------------------------- */
/*   Create a partition according to the isolated clusters in the network */
/*   --------------------------------------------------------------------- */
/* *\/ */
/* SetClusterInGroup(struct node_gra *node, int *ngroup) */
/* { */
/*   struct node_lis *nei; */

/*   node->inGroup = *ngroup; */
/*   nei = node->neig; */
/*   while ((nei = nei->next) != NULL) { */
/*     if (nei->ref->inGroup < 0) { */
/*       SetClusterInGroup(nei->ref, ngroup); */
/*     } */
/*   } */
/* } */
/* struct group *BipartClustersPartition(struct binet *binet) */
/* { */
/*   struct node_gra *p; */
/*   int ngroup = 0, i; */
/*   struct group *part = CreateHeaderGroup(); */
/*   struct group **glist, *lastg; */

/*   ResetNetGroup(binet->net1); */
/*   ResetNetGroup(binet->net2); */

/*   // Set the inGroup of each node according to the cluster it belongs */
/*   // to */
/*   p = binet->net1; */
/*   while ((p = p->next) != NULL) { */
/*     if (p->inGroup < 0) { */
/*       SetClusterInGroup(p, &ngroup); */
/*       ngroup++; */
/*     } */
/*   } */
/*   p = binet->net2; */
/*   while ((p = p->next) != NULL) { */
/*     if (p->inGroup < 0) { */
/*       SetClusterInGroup(p, &ngroup); */
/*       ngroup++; */
/*     } */
/*   } */

/*   // Create the groups */
/*   glist = (struct group **)malloc(ngroup * sizeof(struct group *)); */
/*   lastg = part; */
/*   for (i=0; i<ngroup; i++) {  */
/*     lastg = glist[i] = CreateGroup(lastg, i); */
/*   } */

/*   // Add the nodes to the groups */
/*   p = binet->net1; */
/*   while ((p = p->next) != NULL) { */
/*     AddNodeToGroup(glist[p->inGroup], p); */
/*   } */
/*   p = binet->net2; */
/*   while ((p = p->next) != NULL) { */
/*     AddNodeToGroup(glist[p->inGroup], p); */
/*   } */

/*   return part; */
/* } */

/* /\* */
/*   --------------------------------------------------------------------- */
/*   Same as ThermalBipartCoSplit, but checks first if there are */
/*   disconnected components. If indeed the module is disconnected, */
/*   proposes a split using this fact. */
/*   --------------------------------------------------------------------- */
/* *\/ */
/* ThermalPercBipartworkCoSplit(struct group *target_g, struct group *empty_g, */
/* 			    double prob, double Ti, double Tf, */
/* 			    gsl_rng *gen) */
/* { */
/*   struct group *glist[maxim_int], *g = NULL; */
/*   struct node_gra *nlist[maxim_int]; */
/*   struct node_gra *nlist_ori0[maxim_int]; */
/*   struct node_gra *nlist_ori1[maxim_int]; */
/*   struct node_gra *p = NULL; */
/*   int nnod = 0; */
/*   int i, j; */
/*   int target, oldg, newg; */
/*   double dE = 0.0; */
/*   double T, Ts = 0.95; */
/*   double dice; */
/*   struct binet *module_binet = NULL; */
/*   struct group *temp_part = NULL; */
/*   struct node_lis *nod = NULL; */
/*   int S1, S2, t1, t2, L; */
/*   int *nlinks = NULL; */
/*   int **isThereLink = NULL; */
/*   int ngroup, nmerge; */
/*   int node1, mod1, node2, mod2; */

/*   // Create a bipartite network with the nodes in the target_g only */
/*   module_binet = BuildNetworkFromCopart(target_g); */
/*   L = NLinksBipart(module_binet); */
/*   S1 = CountNodes(module_binet->net1); */
/*   S2 = CountNodes(module_binet->net2); */

/*   // Map the nodes to a the node lists for faster access */
/*   nnod = 0; */
/*   p = module_binet->net1; */
/*   while ((p = p->next) != NULL) { */
/*     p->trans = nnod++; */
/*     nlist[p->trans] = p; */
/*   } */
/*   p = module_binet->net2; */
/*   while ((p = p->next) != NULL) { */
/*     p->trans = nnod++; */
/*     nlist[p->trans] = p; */
/*   } */

/*   // Check if there are disconnected clusters */
/*   temp_part = BipartClustersPartition(module_binet); */

/*   if (CountGroups(temp_part) > 1 && gsl_rng_uniform(gen) < prob) { */
/*     /\* */
/*       Determine modules using clusters */
/*     *\/ */
/*     // Map the groups to an array for faster access */
/*     ngroup = 0; */
/*     g = temp_part; */
/*     while ((g = g->next) != NULL) { */
/*       if (ngroup != g->label) printf("ERROR\n"); */
/*       glist[ngroup++] = g; */
/*     } */

/*     // Merge pairs of modules until only two are left */
/*     nmerge = ngroup-2; */
/*     for (i=0; i<nmerge; i++) { */
/*       node1 = floor(gsl_rng_uniform(gen) * (double)nnod); */
/*       mod1 = nlist[node1]->inGroup; */
/*       do { */
/* 	node2 = floor(gsl_rng_uniform(gen) * (double)nnod); */
/* 	mod2 = nlist[node2]->inGroup; */
/*       } while (mod2 == mod1); */
/*       MergeGroups(glist[mod1], glist[mod2]); */
/*     } */
/*     CompressPart(temp_part); */
/*     glist[0] = temp_part->next; */
/*     glist[1] = temp_part->next->next; */
/*   } */
/*   else { */
/*     /\* */
/*       Determine modules using SA */
/*     *\/ */
/*     // Create some matrices for faster access to the number of links */
/*     // and to the links themselves */
/*     nlinks = allocate_i_vec(S1 + S2); */
/*     isThereLink = allocate_i_mat(S1 + S2, S1 + S2); */
/*     for (i=0; i<S1+S2; i++) { */
/*       for (j=0; j<S1+S2; j++) { */
/* 	isThereLink[i][j] = isThereLink[j][i] = 0; */
/* 	/\* 	IsThereLink(nlist[i], nlist[j]->num); *\/ */
/*       } */
/*     } */

/*     // Create the groups */
/*     RemovePartition(temp_part); */
/*     temp_part = CreateHeaderGroup(); */
/*     glist[0] = CreateGroup(temp_part, 0); */
/*     glist[1] = CreateGroup(temp_part, 1); */

/*     // Randomly assign the nodes to the groups and count their links */
/*     p = module_binet->net1; */
/*     while ((p = p->next) != NULL) { */
/*       nlinks[p->trans] = CountLinks(p); */
/*       dice = gsl_rng_uniform(gen); */
/*       if (dice < 0.5) { */
/* 	AddNodeToGroup(glist[0], p); */
/*       } */
/*       else { */
/* 	AddNodeToGroup(glist[1], p); */
/*       } */
/*     } */
/*     p = module_binet->net2; */
/*     while ((p = p->next) != NULL) { */
/*       nlinks[p->trans] = CountLinks(p); */
/*       dice = gsl_rng_uniform(gen); */
/*       if (dice < 0.5) { */
/* 	AddNodeToGroup(glist[0], p); */
/*       } */
/*       else { */
/* 	AddNodeToGroup(glist[1], p); */
/*       } */
/*       // Find the links */
/*       nod = p->neig; */
/*       while ((nod = nod->next) != NULL) { */
/* 	isThereLink[p->trans][nod->ref->trans] =  */
/* 	  isThereLink[nod->ref->trans][p->trans] = 1; */
/*       } */
/*     } */

/*     // Do SA to "optimize" the splitting */
/*     T = Ti; */
/*     while (T >= Tf) { */

/*       for (i=0; i<nnod; i++) { */
/* 	target = floor(gsl_rng_uniform(gen) * (double)nnod); */
/* 	oldg = nlist[target]->inGroup; */
/* 	newg = 1 - oldg; */

/* 	// Calculate the change of energy */
/* 	dE = 0.0; */
/* 	t1 = nlinks[nlist[target]->trans]; */

/* 	// Old group contribution */
/* 	nod = glist[oldg]->nodeList; */
/* 	while ((nod = nod->next) != NULL) { */
/* 	  if (nlist[target]->ivar1 != nod->ref->ivar1) { */
/* 	    t2 = nlinks[nod->ref->trans]; */
/* 	    dE -= (isThereLink[target][nod->ref->trans] - */
/* 		   (double)(t1 * t2) / (double)(L)) / (double)L; */
/* 	  } */
/* 	} */

/* 	// New group contribution */
/* 	nod = glist[newg]->nodeList; */
/* 	while ((nod = nod->next) != NULL) { */
/* 	  if (nlist[target]->ivar1 != nod->ref->ivar1) { */
/* 	    t2 = nlinks[nod->ref->trans]; */
/* 	    dE += (isThereLink[target][nod->ref->trans] - */
/* 		   (double)(t1 * t2) / (double)(L)) / (double)L; */
/* 	  } */
/* 	} */

/* 	// Accept the change according to the Boltzman factor */
/* 	if( (dE >= 0.0) || (gsl_rng_uniform(gen) < exp(dE/T)) ){ */
/* 	  MoveNode(nlist[target], glist[oldg], glist[newg]); */
/* 	} */

/*       } // End of for loop */

/*       T = T * Ts; */
/*     } // End of SA */

/*     // Free some memory */
/*     free_i_mat(isThereLink, S1 + S2); */
/*   } */

/*   /\* */
/*     Regardless of the procedure used, glist[0], glist[1] contain now */
/*     the suggested partition. */
/*   *\/ */
/*   // Actually move the nodes in the original network */
/*   // List the nodes in the original network */
/*   nod = target_g->nodeList; */
/*   while ((nod = nod->next) != NULL) { */
/*     if (nod->ref->ivar1 == 0) */
/*       nlist_ori0[nod->node] = nod->ref; */
/*     else */
/*       nlist_ori1[nod->node] = nod->ref; */
/*   } */
/*   // Move nodes around */
/*   nod = glist[1]->nodeList; */
/*   while ((nod = nod->next) != NULL) { */
/*     if (nod->ref->ivar1 == 0) { */
/*       MoveNode(nlist_ori0[nod->node], target_g, empty_g); */
/*     } */
/*     else { */
/*       MoveNode(nlist_ori1[nod->node], target_g, empty_g); */
/*     } */
/*   } */

/*   // Free memory */
/*   RemoveBipart(module_binet); */
/*   RemovePartition(temp_part); */
/*   free_i_vec(nlinks); */
/* } */

/* /\* */
/*   --------------------------------------------------------------------- */
/*   Identify modules simultaneously in both "subnetworks" of a bipartite */
/*   network using simulated annealing. */

/*   Ti: Initial temperature for the SA */
/*   Tf: Final temperature for the SA */
/*   Ts: Cooling factor */
/*   fac: Iteration factor */
/*   merge: implement collective moves (merge=1) or not (merge=0) */
/*   prob: only used if merge==1. Use percolation split with probability */
/*   prob (prob>0) or do not use percolation (prob<0) */
/*   --------------------------------------------------------------------- */
/* *\/ */
/* struct group *SACommunityCoIdentBipart(struct binet *binet, */
/* 				      double Ti, double Tf, double Ts, */
/* 				      double fac, */
/* 				      int merge, */
/* 				      double prob, */
/* 				      gsl_rng *gen) */
/* { */
/*   int i; */
/*   struct node_gra *net1 = binet->net1; */
/*   struct node_gra *net2 = binet->net2; */
/*   struct node_gra *p, *p2; */
/*   int S1, S2, L, nnod; */
/*   struct group *part = NULL, *g = NULL, *split = NULL; */
/*   struct node_gra *nlist[maxim_int]; */
/*   struct group *glist[maxim_int], *lastg; */
/*   int cicle1, cicle2; */
/*   int count = 0, limit = 25; */
/*   double energy, energyant, dE, e; */
/*   double T; */
/*   int target, oldg, newg; */
/*   int g1, g2, empty; */
/*   struct node_lis *nod, *nod2; */
/*   double t1, t2; */
/*   struct group *best_part = NULL; */
/*   double best_E = -100.0; */

/*   // Count nodes and links */
/*   S1 = CountNodes(binet->net1); */
/*   S2 = CountNodes(binet->net2); */
/*   L = NLinksBipart(binet); */
/*   nnod = S1 + S2; */

/*   // Create the groups and assign each node to one group */
/*   ResetNetGroup(net1); // All nodes in net1 reset to group -1 */
/*   ResetNetGroup(net2); // All nodes in net2 reset to group -1 */
/*   part = CreateHeaderGroup(); */
/*   lastg = part; */

/*   p = net1;     // nodes in net1 */
/*   for(i=0; i<S1; i++) { */
/*     p = p->next; */
/*     nlist[i] = p; */
/*     glist[i] = CreateGroup(lastg, i); */
/*     lastg = glist[i]; */
/*     AddNodeToGroup(glist[i], p); */
/*   } */
/*   p = net2;     // nodes in net2 */
/*   for(i=0; i<S2; i++) { */
/*     p = p->next; */
/*     nlist[i+S1] = p; */
/*     glist[i+S1] = CreateGroup(lastg, i+S1); */
/*     lastg = glist[i+S1]; */
/*     AddNodeToGroup(glist[i+S1], p); */
/*   } */

/*   // Number of iterations at each temperature */
/*   cicle1 = floor(fac * (double)(nnod *nnod)); */
/*   if (cicle1 < 10) */
/*     cicle1 = 10; */
/*   cicle2 = floor(fac * (double)nnod); */
/*   if (cicle2 < 2) */
/*     cicle2 = 2; */

/*   // START THE SIMULATED ANNEALING */
/*   T = Ti; */
/*   energy = BipartCoModularity(binet, part); */

/*   while ((T > Tf) && (count < limit)) { */

/* /\*     printf("%g %lf %g\n", 1.0/T, energy, T); *\/ */
/*     printf("%g %lf %lf %g %d\n", 1.0/T, energy, */
/* 	   BipartCoModularity(binet, part), T, */
/* 	   CountNonEmptyGroups(part)); */

/*     /\* */
/*       Do cicle2 collective change iterations */
/*     *\/ */
/*     if (merge == 1) { */
/*       for (i=0; i<cicle2; i++) { */

/* 	// Merge ------------------------------ */
/* 	target = floor(gsl_rng_uniform(gen) * nnod); */
/* 	g1 = nlist[target]->inGroup; */

/* 	if (glist[g1]->size < nnod) { */
/* 	  do { */
/* 	    target = floor(gsl_rng_uniform(gen) * nnod); */
/* 	    g2 = nlist[target]->inGroup; */
/* 	  } while (g1 == g2); */

/* 	  // Calculate dE */
/* 	  dE = 0.0; */
/* 	  nod = glist[g1]->nodeList; */
/* 	  while ((nod = nod->next) != NULL) { */
/* 	    nod2 = glist[g2]->nodeList; */
/* 	    while ((nod2 = nod2->next) != NULL) { */
/* 	      if (nod->ref->ivar1 != nod2->ref->ivar1) { */
/* 		t1 = CountLinks(nod->ref); */
/* 		t2 = CountLinks(nod2->ref); */
/* 		dE += (IsThereLink(nod->ref, nod2->node) -  */
/* 		       (double)(t1 * t2) / (double)(L)) /  */
/* 		  (double)L; */
/* 	      } */
/* 	    } */
/* 	  } */
/* 	  // Accept/reject change */
/* 	  if ((dE > 0) || (gsl_rng_uniform(gen) < exp(dE/T))) { */
/* /\* 	    printf("\taccepting merge\n"); *\/ */
/* 	    MergeGroups(glist[g1], glist[g2]); */
/* 	    energy += dE; */
/* 	  } */
/* /\* 	  else { *\/ */
/* /\* 	    printf("\trejecting merge\n"); *\/ */
/* /\* 	  } *\/ */
/* 	} // End of merge move */

/* 	// Split ------------------------------ */
/* 	// Look for an empty group */
/* 	g = part; */
/* 	empty = -1; */
/* 	while (((g = g->next) != NULL) && (empty < 0)) { */
/* 	  if (g->size == 0) { */
/* 	    empty = g->label; */
/* 	    break; */
/* 	  } */
/* 	} */

/* 	if (empty >= 0 ) { // if there are no empty groups, do nothing */
/* 	  // Select group */
/* 	  do { */
/* 	    target = floor(gsl_rng_uniform(gen) * (double)nnod); // targ */
/* 							       // node */
/* 	    target = nlist[target]->inGroup;    // target group */
/* 	  } while (glist[target]->size == 1); */

/* 	  // Split the group */
/* 	  if (prob < 0.) */
/* 	    ThermalBipartworkCoSplit(glist[target], glist[empty], */
/* 				    Ti, T, gen); */
/* 	  else */
/* 	    ThermalPercBipartworkCoSplit(glist[target], glist[empty], */
/* 					prob, Ti, T, */
/* 					gen); */

/* 	  // Calculate dE for remerging the groups */
/* 	  dE = 0.0; */
/* 	  nod = glist[target]->nodeList; */
/* 	  while ((nod = nod->next) != NULL) { */
/* 	    nod2 = glist[empty]->nodeList; */
/* 	    while ((nod2 = nod2->next) != NULL) { */
/* 	      if (nod->ref->ivar1 != nod2->ref->ivar1) { */
/* 		t1 = CountLinks(nod->ref); */
/* 		t2 = CountLinks(nod2->ref); */
/* 		dE += (IsThereLink(nod->ref, nod2->node) - */
/* 		       (double)(t1 * t2) / (double)(L)) / (double)L; */
/* 	      } */
/* 	    } */
/* 	  } */

/* 	  // Accept the change according to "inverse" Metroppolis. */
/* 	  // Inverse means that the algor is applied to the split and */
/* 	  // NOT to the merge! */
/* 	  if ((dE > 0.0) && (gsl_rng_uniform(gen) > exp(-dE/T))) { */
/* 	    // Undo the split */
/* 	    MergeGroups(glist[target],glist[empty]); */
/* /\* 	    printf("\trejecting split\n"); *\/ */
/* 	  } */
/* 	  else{ */
/* 	    // Update energy */
/* /\* 	    printf("\taccepting split\n"); *\/ */
/* 	    energy -= dE; */
/* 	  } */
/* 	} // End of split move */

/*       } // End of cicle2 loop */
/*     } // End of 'if merge==1' loop */

/*     /\* */
/*       Do cicle1 individual change iterations */
/*     *\/ */
/*     for (i=0; i<cicle1; i++) { */

/*       // Propose an individual change // */
/*       target = floor(gsl_rng_uniform(gen) * (double)nnod); */
/*       oldg = nlist[target]->inGroup; */
/*       do { */
/* 	newg = floor(gsl_rng_uniform(gen) * nnod); */
/*       } while (newg == oldg); */

/*       // Calculate the change of energy */
/*       dE = 0.0; */
/*       t1 = CountLinks(nlist[target]); */
/*       // Old group contribution */
/*       nod = glist[oldg]->nodeList; */
/*       while ((nod = nod->next) != NULL) { */
/* 	if (nlist[target]->ivar1 != nod->ref->ivar1) { */
/* 	  t2 = CountLinks(nod->ref); */
/* 	  dE -= (IsThereLink(nlist[target], nod->node) -  */
/* 		 (double)(t1 * t2) / (double)(L)) / (double)L; */
/* 	} */
/*       } */

/*       // New group contribution */
/*       nod = glist[newg]->nodeList; */
/*       while ((nod = nod->next) != NULL) { */
/* 	if (nlist[target]->ivar1 != nod->ref->ivar1) { */
/* 	  t2 = CountLinks(nod->ref); */
/* 	  dE += (IsThereLink(nlist[target], nod->node) -  */
/* 		 (double)(t1 * t2) / (double)(L)) / (double)L; */
/* 	} */
/*       } */

/*       // Accept/reject movement according to Metropolis */
/*       if ((dE > 0) || (gsl_rng_uniform(gen) < exp(dE/T))) { */
/* 	energy += dE; */
/* 	MoveNode(nlist[target],glist[oldg],glist[newg]); */
/*       } */
/*     } */

/*     // Update the no-change counter */
/*     if (energy == energyant) { */
/*       count++; */

/*       // If the program is ready to stop (count==limit) but the */
/*       // current partition is not the best one so far, replace the */
/*       // current partition by the best one and continue from there. */
/*       if ((count == limit) && (energy < best_E)) { */
/* 	printf("# Resetting partition\n"); */
/* 	RemovePartition(part); */
/* 	g = part = CopyPartition(best_part); */
/* 	while ((g = g->next) != NULL) { */
/* 	  glist[g->label] = g; */
/* 	  nod = g->nodeList; */
/* 	  while ((nod = nod->next) != NULL) { */
/* 	    nod->ref->inGroup = g->label; */
/* 	  } */
/* 	} */

/* 	// NEED TO MAP binet TO part???? */

/* 	energy = best_E; */
/* 	count = 0; */
/*       } */
/*     } */
/*     else { */
/*       energyant = energy; */
/*       count = 0; */
/*     } */

/*     // Compare the current partition to the best partition so far and */
/*     // save the current if it is better than the best so far. */
/*     if ( energy > best_E ) { */
/*       if ( best_part != NULL ) */
/* 	RemovePartition(best_part); */
/*       // Save the best partition */
/*       best_part = CopyPartition(part); */
/*       // NEED TO MAP binet TO part???? */
/*       best_E = energy; */
/*     } */

/*     // Update the temperature */
/*     T = T * Ts; */

/*   } // End of temperature loop */

/*   RemovePartition(best_part); */
/*   return CompressPart(part); */
/* } */
