# Supplementary material for: LinkPred: a high performance library for link prediction in complex networks
Source: PeerJ Comput Sci. 2021 May 21;7:e521. doi: 10.7717/peerj-cs.521 (PMC8157017; doi:10.7717/peerj-cs.521)
Supplement: Supplemental Information 1 [file peerj-cs-07-521-s001.zip › LinkPred/src/predictors/undirected/uhrgpredictor/rbtree.cpp]

/*
 * This file is part of LinkPred.
 *
 * LinkPred: A high performance library for link prediction in complex networks.
 * Copyright (C) 2017  by Said Kerrache.
 *
 * This program is free software: you can redistribute it and/or modify
 * it under the terms of the GNU General Public License as published by
 * the Free Software Foundation, either version 3 of the License, or
 * (at your option) any later version.
 *
 * This program is distributed in the hope that it will be useful,
 * but WITHOUT ANY WARRANTY; without even the implied warranty of
 * MERCHANTABILITY or FITNESS FOR A PARTICULAR PURPOSE.  See the
 * GNU General Public License for more details.
 *
 * You should have received a copy of the GNU General Public License
 * along with this program.  If not, see <https://www.gnu.org/licenses/>.
 */

// Original copyright notice
/*
 * fitHRG - fits a hierarchical random graph (hrg) model to data
 * Copyright (C) 2005-2012 Aaron Clauset
 *
 * This program is free software; you can redistribute it and/or modify
 * it under the terms of the GNU General Public License as published by
 * the Free Software Foundation; either version 2 of the License, or
 * (at your option) any later version.
 *
 * This program is distributed in the hope that it will be useful,
 * but WITHOUT ANY WARRANTY; without even the implied warranty of
 * MERCHANTABILITY or FITNESS FOR A PARTICULAR PURPOSE.  See the
 * GNU General Public License for more details.
 *
 * You should have received a copy of the GNU General Public License
 * along with this program; if not, write to the Free Software
 * Foundation, Inc., 59 Temple Place, Suite 330, Boston, MA  02111-1307  USA
 *
 * See http: *www.gnu.org/licenses/gpl.txt for more details.
 *
 * ****************************************************************************************************
 * Author       : Aaron Clauset  ( aaronc@santafe.edu | http: *www.santafe.edu/~aaronc/ )
 * Collaborators: Cristopher Moore and Mark Newman
 * Project      : Hierarchical Random Graphs
 * Location     : University of New Mexico, Dept. of Computer Science AND Santa Fe Institute
 * Created      : 21 June 2006
 * Modified     : 16 June 2007
 *			 : 26 December 2007 (cleaned up for public consumption)
 *			 : 27 May 2012      (workaround for quicksort bug)
 *
 * ****************************************************************************************************
 *
 * This program runs the MCMC with HRG model and the input graph G, samples the likelihoods of edges
 * that are not present in G, and writes out a list of them rank-ordered by their average likelihood
 * under the sampled HRG models. The program includes a convergence criterion that attempts to detect
 * when the MCMC has converged on the equilibrium set.
 *
 * ****************************************************************************************************
 *
 *  See http: *www.santafe.edu/~aaronc/randomgraphs/ for more information, updates to the code, etc.
 */

#include "linkpred/predictors/undirected/uhrgpredictor/rbtree.h"

keyValuePair::keyValuePair() {
	x = -1;
	y = -1;
	next = NULL;
}
keyValuePair::~keyValuePair() {
}

elementrb::elementrb() {
	key = -1;
	value = -1;
	color = false;
	mark = 0;
	parent = NULL;
	left = NULL;
	right = NULL;
}
elementrb::~elementrb() {
}

rbtree::rbtree() {
	root = new elementrb;
	leaf = new elementrb;

	leaf->parent = root;

	root->left = leaf;
	root->right = leaf;
	support = 0;
}

rbtree::~rbtree() {
	if (root != NULL && (root->left != leaf || root->right != leaf)) {
		deleteSubTree(root);
	}
	support = 0;
	delete leaf;
	root = NULL;
	leaf = NULL;
}

void rbtree::deleteTree() {
	if (root != NULL) {
		deleteSubTree(root);
	}
	return;
} // does not leak memory

void rbtree::deleteSubTree(elementrb *z) {

	if (z->left != leaf) {
		deleteSubTree(z->left);
	}
	if (z->right != leaf) {
		deleteSubTree(z->right);
	}
	delete z;
	z = NULL;
	return;
}

// ******** Search Functions ******************************************************************************
// public search function - if there exists a elementrb in the tree with key=searchKey,
// it returns TRUE and foundNode is set to point to the found node; otherwise, it sets
// foundNode=NULL and returns FALSE
elementrb* rbtree::findItem(const int searchKey) {

	elementrb *current;
	current = root;
	if (current->key == -1) {
		return NULL;
	}							// empty tree; bail out
	while (current != leaf) {
		if (searchKey < current->key) {						// left-or-right?
			if (current->left != leaf) {
				current = current->left;
			}	// try moving down-left
			else {
				return NULL;
			}								//   failure; bail out
		} else {												//
			if (searchKey > current->key) {					// left-or-right?
				if (current->right != leaf) {
					current = current->right;
				}	// try moving down-left
				else {
					return NULL;
				}							//   failure; bail out
			} else {
				return current;
			}							// found (searchKey==current->key)
		}
	}
	return NULL;
} // does not leak memory

int rbtree::returnValue(const int searchKey) {
	elementrb* test = findItem(searchKey);
	if (test == NULL) {
		return 0;
	} else {
		return test->value;
	}
}

void rbtree::replaceItem(int key, int newValue) {
	elementrb* ptr;
	ptr = findItem(key);
	ptr->value = newValue;
	return;
}

void rbtree::incrementValue(int key) {
	elementrb* ptr;
	ptr = findItem(key);
	ptr->value = 1 + ptr->value;
	return;
}

// ******** Return Item Functions *************************************************************************

int* rbtree::returnArrayOfKeys() {
	int* array;
	array = new int[support];
	bool flag_go = true;
	int index = 0;
	elementrb *curr;

	if (support == 1) {
		array[0] = root->key;
	} else if (support == 2) {
		array[0] = root->key;
		if (root->left == leaf) {
			array[1] = root->right->key;
		} else {
			array[1] = root->left->key;
		}
	} else {
		for (int i = 0; i < support; i++) {
			array[i] = -1;
		}
		// non-recursive traversal of tree structure
		curr = root;
		curr->mark = 1;
		while (flag_go) {

			if (curr->mark == 1 && curr->left == leaf) { // - is it time, and is left child the leaf node?
				curr->mark = 2;							//
			}
			if (curr->mark == 2 && curr->right == leaf) {// - is it time, and is right child the leaf node?
				curr->mark = 3;							//
			}
			if (curr->mark == 1) {							// - go left
				curr->mark = 2;							//
				curr = curr->left;						//
				curr->mark = 1;							//
			} else if (curr->mark == 2) {					// - else go right
				curr->mark = 3;							//
				curr = curr->right;					//
				curr->mark = 1;							//
			} else {									// - else go up a level
				curr->mark = 0;							//
				array[index++] = curr->key;					//
				curr = curr->parent;						//
				if (curr == NULL) {
					flag_go = false;
				}			//
			}
		}
	}

	return array;
} // does not leak memory

list* rbtree::returnListOfKeys() {
	keyValuePair *curr, *prev;
	list *head = NULL, *tail = NULL, *newlist;

	curr = returnTreeAsList();
	while (curr != NULL) {
		newlist = new list;
		newlist->x = curr->x;
		if (head == NULL) {
			head = newlist;
			tail = head;
		} else {
			tail->next = newlist;
			tail = newlist;
		}
		prev = curr;
		curr = curr->next;
		delete prev;
		prev = NULL;
	}
	return head;
}

keyValuePair* rbtree::returnTreeAsList() { // pre-order traversal
	keyValuePair *head, *tail;

	head = new keyValuePair;
	head->x = root->key;
	head->y = root->value;
	tail = head;

	if (root->left != leaf) {
		tail = returnSubtreeAsList(root->left, tail);
	}
	if (root->right != leaf) {
		tail = returnSubtreeAsList(root->right, tail);
	}

	if (head->x == -1) {
		return NULL; /* empty tree */
	} else {
		return head;
	}
}

keyValuePair* rbtree::returnSubtreeAsList(elementrb *z, keyValuePair *head) {
	keyValuePair *newnode, *tail;

	newnode = new keyValuePair;
	newnode->x = z->key;
	newnode->y = z->value;
	head->next = newnode;
	tail = newnode;

	if (z->left != leaf) {
		tail = returnSubtreeAsList(z->left, tail);
	}
	if (z->right != leaf) {
		tail = returnSubtreeAsList(z->right, tail);
	}

	return tail;
}

keyValuePair rbtree::returnMaxKey() {
	keyValuePair themax;
	elementrb *current;
	current = root;
	while (current->right != leaf) {	// search to bottom-right corner of tree
		current = current->right;
	}		//
	themax.x = current->key;				// store the data found
	themax.y = current->value;			//

	return themax;						// return that data
}

keyValuePair rbtree::returnMinKey() {
	keyValuePair themin;
	elementrb *current;
	current = root;
	while (current->left != leaf) {		// search to bottom-left corner of tree
		current = current->left;
	}		//
	themin.x = current->key;				// store the data found
	themin.y = current->value;			//

	return themin;						// return that data
}

// private functions for deleteItem() (although these could easily be made public, I suppose)
elementrb* rbtree::returnMinKey(elementrb *z) {
	elementrb *current;

	current = z;
	while (current->left != leaf) {		// search to bottom-right corner of tree
		current = current->left;
	}		//
	return current;					// return pointer to the minimum
}

elementrb* rbtree::returnSuccessor(elementrb *z) {
	elementrb *current, *w;

	w = z;
	if (w->right != leaf) {			// if right-subtree exists, return min of it
		return returnMinKey(w->right);
	}
	current = w->parent;				// else search up in tree
	while ((current != NULL) && (w == current->right)) {
		w = current;
		current = current->parent;// move up in tree until find a non-right-child
	}
	return current;
}

int rbtree::returnNodecount() {
	return support;
}

// ******** Insert Functions ******************************************************************************
// public insert function
void rbtree::insertItem(int newKey, int newValue) {

	// first we check to see if newKey is already present in the tree; if so, we do nothing;
	// if not, we must find where to insert the key
	elementrb *newNode, *current;

	current = findItem(newKey);	// find newKey in tree; return pointer to it O(log k)
	if (current == NULL) {
		newNode = new elementrb;				// elementrb for the rbtree
		newNode->key = newKey;					//  store newKey
		newNode->value = newValue;  				//  store newValue
		newNode->color = true;					//  new nodes are always RED
		newNode->parent = NULL;				//  new node initially has no parent
		newNode->left = leaf;					//  left leaf
		newNode->right = leaf;					//  right leaf
		support++;							// increment node count in rbtree

		// must now search for where to insert newNode, i.e., find the correct parent and
		// set the parent and child to point to each other properly
		current = root;
		if (current->key == -1) {							// insert as root
			delete root;									//   delete old root
			root = newNode;								//   set root to newNode
			leaf->parent = newNode;						//   set leaf's parent
			current = leaf;									//   skip next loop
		}

		while (current != leaf) {				// search for insertion point
			if (newKey < current->key) {					// left-or-right?
				if (current->left != leaf) {
					current = current->left;
				}	// try moving down-left
				else {									// else found new parent
					newNode->parent = current;					//    set parent
					current->left = newNode;					//    set child
					current = leaf;						//    exit search
				}
			} else {												//
				if (current->right != leaf) {
					current = current->right;
				}   // try moving down-right
				else {									// else found new parent
					newNode->parent = current;					//    set parent
					current->right = newNode;					//    set child
					current = leaf;						//    exit search
				}
			}
		}

		// now do the house-keeping necessary to preserve the red-black properties
		insertCleanup(newNode);			// do house-keeping to maintain balance
	}
	return;
}

// private house-keeping function for insertion
void rbtree::insertCleanup(elementrb *z) {

	if (z->parent == NULL) {							// fix now if z is root
		z->color = false;
		return;
	}
	elementrb *temp;
	while (z->parent != NULL && z->parent->color) {	// while z is not root and z's parent is RED
		if (z->parent == z->parent->parent->left) {  // z's parent is LEFT-CHILD
			temp = z->parent->parent->right;		// grab z's uncle
			if (temp->color) {
				z->parent->color = false;  // color z's parent BLACK	(Case 1)
				temp->color = false;  // color z's uncle BLACK		(Case 1)
				z->parent->parent->color = true; // color z's grandparent RED  (Case 1)
				z = z->parent->parent;	// set z = z's grandparent    (Case 1)
			} else {
				if (z == z->parent->right) {		// z is RIGHT-CHILD
					z = z->parent;			// set z = z's parent		(Case 2)
					rotateLeft(z);		// perform left-rotation		(Case 2)
				}
				z->parent->color = false;  // color z's parent BLACK	(Case 3)
				z->parent->parent->color = true; // color z's grandparent RED  (Case 3)
				rotateRight(z->parent->parent); // perform right-rotation	(Case 3)
			}
		} else {								// z's parent is RIGHT-CHILD
			temp = z->parent->parent->left;		// grab z's uncle
			if (temp->color) {
				z->parent->color = false;  // color z's parent BLACK	(Case 1)
				temp->color = false;  // color z's uncle BLACK		(Case 1)
				z->parent->parent->color = true; // color z's grandparent RED  (Case 1)
				z = z->parent->parent;	// set z = z's grandparent    (Case 1)
			} else {
				if (z == z->parent->left) {		// z is LEFT-CHILD
					z = z->parent;			// set z = z's parent		(Case 2)
					rotateRight(z);			// perform right-rotation	(Case 2)
				}
				z->parent->color = false;  // color z's parent BLACK	(Case 3)
				z->parent->parent->color = true; // color z's grandparent RED  (Case 3)
				rotateLeft(z->parent->parent); // perform left-rotation		(Case 3)
			}
		}
	}

	root->color = false;						// color the root BLACK
	return;
}

// ******** Delete Functions ******************************************************************************
// public delete function
void rbtree::deleteItem(int killKey) {
	elementrb *x, *y, *z;

	z = findItem(killKey);
	if (z == NULL) {
		return;
	}						// item not present; bail out

	if (support == 1) {							// -- attempt to delete the root
		root->key = -1;					// restore root node to default state
		root->value = -1;						//
		root->color = false;						//
		root->parent = NULL;						//
		root->left = leaf;						//
		root->right = leaf;						//
		support--;								// set support to zero
		return;									// exit - no more work to do
	}

	if (z != NULL) {
		support--;								// decrement node count
		if ((z->left == leaf) || (z->right == leaf)) {// case of less than two children
			y = z;
		}							//    set y to be z
		else {
			y = returnSuccessor(z);
		}				//    set y to be z's key-successor

		if (y->left != leaf) {
			x = y->left;
		}			// pick y's one child (left-child)
		else {
			x = y->right;
		}			//				  (right-child)
		x->parent = y->parent;			// make y's child's parent be y's parent

		if (y->parent == NULL) {
			root = x;
		}				// if y is the root, x is now root
		else {									//
			if (y == y->parent->left) {	// decide y's relationship with y's parent
				y->parent->left = x;//   replace x as y's parent's left child
			} else {								//
				y->parent->right = x;
			}				//   replace x as y's parent's left child
		}										//

		if (y != z) {								// insert y into z's spot
			z->key = y->key;					// copy y data into z
			z->value = y->value;				//
		}										//

		if (y->color == false) {
			deleteCleanup(x);
		}		// do house-keeping to maintain balance
		delete y;									// deallocate y
		y = NULL;								// point y to NULL for safety
	}											//

	return;
} // does not leak memory

void rbtree::deleteCleanup(elementrb *x) {
	elementrb *w, *t;
	while ((x != root) && (x->color == false)) { // until x is the root, or x is RED
		if (x == x->parent->left) {			// branch on x being a LEFT-CHILD
			w = x->parent->right;					// grab x's sibling
			if (w->color == true) {					// if x's sibling is RED
				w->color = false;		// color w BLACK				(case 1)
				x->parent->color = true;// color x's parent RED			(case 1)
				rotateLeft(x->parent);	// left rotation on x's parent	(case 1)
				w = x->parent->right;	// make w be x's right sibling	(case 1)
			}
			if ((w->left->color == false) && (w->right->color == false)) {
				w->color = true;		// color w RED					(case 2)
				x = x->parent;			// examine x's parent			(case 2)
			} else {								//
				if (w->right->color == false) {			//
					w->left->color = false;	// color w's left child BLACK		(case 3)
					w->color = true;	// color w RED					(case 3)
					t = x->parent;					// store x's parent
					rotateRight(w);		// right rotation on w			(case 3)
					x->parent = t;					// restore x's parent
					w = x->parent->right;// make w be x's right sibling	(case 3)
				}								//
				w->color = x->parent->color; // make w's color = x's parent's   (case 4)
				x->parent->color = false; // color x's parent BLACK		(case 4)
				w->right->color = false; // color w's right child BLACK	(case 4)
				rotateLeft(x->parent);	// left rotation on x's parent	(case 4)
				x = root;				// finished work. bail out		(case 4)
			}									//
		} else {									// x is RIGHT-CHILD
			w = x->parent->left;					// grab x's sibling
			if (w->color == true) {					// if x's sibling is RED
				w->color = false;		// color w BLACK				(case 1)
				x->parent->color = true;// color x's parent RED			(case 1)
				rotateRight(x->parent);	// right rotation on x's parent	(case 1)
				w = x->parent->left;  // make w be x's left sibling		(case 1)
			}
			if ((w->right->color == false) && (w->left->color == false)) {
				w->color = true;		// color w RED					(case 2)
				x = x->parent;			// examine x's parent			(case 2)
			} else {								//
				if (w->left->color == false) {			//
					w->right->color = false;// color w's right child BLACK	(case 3)
					w->color = true;	// color w RED					(case 3)
					t = x->parent;   // store x's parent
					rotateLeft(w);		// left rotation on w			(case 3)
					x->parent = t;			// restore x's parent
					w = x->parent->left;// make w be x's left sibling		(case 3)
				}								//
				w->color = x->parent->color;// make w's color = x's parent's   (case 4)
				x->parent->color = false;// color x's parent BLACK		(case 4)
				w->left->color = false;	// color w's left child BLACK		(case 4)
				rotateRight(x->parent);	// right rotation on x's parent    (case 4)
				x = root;			// x is now the root			(case 4)
			}
		}
	}
	x->color = false;					// color x (the root) BLACK		(exit)

	return;
}

// ******** Rotation Functions ****************************************************************************

void rbtree::rotateLeft(elementrb *x) {
	elementrb *y;
	// do pointer-swapping operations for left-rotation
	y = x->right;					// grab right child
	x->right = y->left;				// make x's RIGHT-CHILD be y's LEFT-CHILD
	y->left->parent = x;					// make x be y's LEFT-CHILD's parent
	y->parent = x->parent;				// make y's new parent be x's old parent

	if (x->parent == NULL) {
		root = y;
	}				// if x was root, make y root
	else {									//
		if (x == x->parent->left)// if x is LEFT-CHILD, make y be x's parent's
				{
			x->parent->left = y;
		}			//    left-child
		else {
			x->parent->right = y;
		}			//    right-child
	}										//
	y->left = x;								// make x be y's LEFT-CHILD
	x->parent = y;								// make y be x's parent

	return;
}

void rbtree::rotateRight(elementrb *y) {
	elementrb *x;
	// do pointer-swapping operations for right-rotation
	x = y->left;					// grab left child
	y->left = x->right;				// replace left child yith x's right subtree
	x->right->parent = y;			// replace y as x's right subtree's parent

	x->parent = y->parent;				// make x's new parent be y's old parent
	if (y->parent == NULL) {
		root = x;
	}				// if y was root, make x root
	else {
		if (y == y->parent->right)// if y is RIGHT-CHILD, make x be y's parent's
				{
			y->parent->right = x;
		}			//    right-child
		else {
			y->parent->left = x;
		}			//    left-child
	}
	x->right = y;								// make y be x's RIGHT-CHILD
	y->parent = x;								// make x be y's parent

	return;
}

// ******** Display Functions *****************************************************************************
// public
void rbtree::printTree() {
	std::cout << "\nTREE SIZE = " << support << std::endl;
	std::cout << "# ";
	printSubTree(root);
	return;
}

//private
void rbtree::printSubTree(elementrb *z) {
	if (z == leaf) {
		return;
	} else {
		std::cout << "(" << z->key << " " << z->value << " " << z->color << ")"
				<< std::endl;
		std::cout << "L ";
		printSubTree(z->left);
		std::cout << std::endl;
		std::cout << "R ";
		printSubTree(z->right);
		std::cout << std::endl;
	}
	return;
}

// ********************************************************************************************************
// ********************************************************************************************************
