# Supplementary material for: LinkPred: a high performance library for link prediction in complex networks
Source: PeerJ Comput Sci. 2021 May 21;7:e521. doi: 10.7717/peerj-cs.521 (PMC8157017; doi:10.7717/peerj-cs.521)
Supplement: Supplemental Information 1 [file peerj-cs-07-521-s001.zip › LinkPred/examples/dnetwork/core/network/dedgeiterator.cpp]

/*
 * This file is part of LinkPred.
 *
 * LinkPred: A high performance library for link prediction in complex networks.
 * Copyright (C) 2017  by Said Kerrache.
 *
 * This program is free software: you can redistribute it and/or modify
 * it under the terms of the GNU General Public License as published by
 * the Free Software Foundation, either version 3 of the License, or
 * (at your option) any later version.
 *
 * This program is distributed in the hope that it will be useful,
 * but WITHOUT ANY WARRANTY; without even the implied warranty of
 * MERCHANTABILITY or FITNESS FOR A PARTICULAR PURPOSE.  See the
 * GNU General Public License for more details.
 *
 * You should have received a copy of the GNU General Public License
 * along with this program.  If not, see <https://www.gnu.org/licenses/>.
 */

#include <linkpred.hpp>
#include <iostream>
using namespace LinkPred;
int main() {
	int n = 8;
	DNetwork<unsigned int> net;
	for (int i = 1; i <= n; i++) {
		net.addEdge(net.addNode(i).first, net.addNode(i % n + 1).first);
	}
	net.assemble();

	std::cout << "Start\tEnd" << std::endl;
	for (int k = 0; k < n * (n - 1); k++) {
		auto e = net.coupleAtOrd(k);
		std::cout << k << " --> " << net.start(e) << "\t" << net.end(e)
				<< " --> " << net.coupleOrd(e) << std::endl;
//		std::cout << net.getLabel(net.start(e)) << "\t"
//				<< net.getLabel(net.end(e)) << std::endl;
	}
	std::cout << "Positive links:" << std::endl;
	std::cout << "Start\tEnd" << std::endl;
	for (auto it = net.edgesBegin(); it != net.edgesEnd(); ++it) {
		std::cout << net.getLabel(net.start(*it)) << "\t"
				<< net.getLabel(net.end(*it)) << std::endl;
	}

	std::cout << "Negative links:" << std::endl;
	std::cout << "Start\tEnd" << std::endl;
	for (auto it = net.nonEdgesBegin(); it != net.nonEdgesEnd(); ++it) {
		std::cout << net.getLabel(net.start(*it)) << "\t"
				<< net.getLabel(net.end(*it)) << std::endl;
	}
	return 0;
}
